# Supplementary material for: Crystal structure, Hirshfeld surface analysis and DFT studies of 1-[r-2,c-6-diphenyl-t-3-(propan-2-yl)piperidin-1-yl]ethan-1-one
Source: Acta Crystallogr E Crystallogr Commun. 2020 Feb 18;76(Pt 3):377–81. doi: 10.1107/S2056989020002042 (PMC7057363; doi:10.1107/S2056989020002042)
Supplement: Supplementary file 1 [file e-76-00377-sup1.cif]

##############################################################################
#                                                                            #
# This CIF contains the data in a paper accepted for publication in          #
# Acta Crystallographica Section E. It conforms to the requirements of       #
# Notes for Authors for Acta Crystallographica Section E, and has been       #
# peer reviewed under the auspices of the IUCr Commission on Journals.       #
#                                                                            #
# Full details of the Crystallographic Information File format               #
# are given in the paper "The Crystallographic Information File (CIF):       #
# a New Standard Archive File for Crystallography" by S. R. Hall, F. H.      #
# Allen and I. D. Brown [Acta Cryst. (1991), A47, 655-685].                  #
#                                                                            #
# The current version of the core CIF dictionary is obtainable from          #
# ftp://ftp.iucr.org/pub/cif_core.dic.                                       #
#                                                                            #
# Software is freely available for graphical display of the structure(s)     #
# in this CIF. For information consult the CIF software page                 #
# http://www.iucr.org/resources/cif/software.                                #
#                                                                            #
# This file may be used for bona fide research purposes within the           #
# scientific community so long as proper attribution is given to the journal # 
# article from which it was obtained.                                        #
#                                                                            #
##############################################################################
data_global
_audit_creation_method     SHELXL-97
_journal_date_recd_electronic     2019-12-09
_journal_date_accepted     2020-02-12
_journal_name_full     'Acta Crystallographica, Section E'
_journal_year     2020
_journal_volume     76
_journal_issue      3
_journal_page_first     377
_journal_page_last     381
_journal_paper_category     GO
_journal_paper_doi     10.1107/S2056989020002042
_journal_coeditor_code     DX2023
_publ_contact_author_name     'K. Ravichandran'
_publ_contact_author_address
;   Department of Physics
    Kandaswami Kandar's College
    Velur, Namakkal
    India
;
_publ_contact_author_email     'kravichandran05@gmail.com'
_publ_contact_author_fax     ?
_publ_contact_author_phone     ?
_publ_section_title
;\
Crystal structure, Hirshfeld surface analysis and DFT studies of
1-[<i>r</i>-2,<i>c</i>-6-diphenyl-<i>t</i>-3-(propan-2-yl)piperidin-1-yl]\
ethan-1-one
;
loop_
    _publ_author_name
    _publ_author_address
    'P. Periyannan'
;
     Department of Physics
     Kandaswami Kandar's College
     Velur, Namakkal 638 182
     India
;
    'M. Beemarao'
;
     Department of Physics
     Kandaswami Kandar's College
     Velur, Namakkal 638 182
     India
;
    'K. Karthik'
;
      PG and Research Department of Chemistry,
      Government Arts College (Autonomous),
      Coimbatore 641 018.
      Tamil Nadu
     India
;
    'S. Ponnuswamy'
;
      PG and Research Department of Chemistry,
      Government Arts College (Autonomous),
      Coimbatore 641 018.
      Tamil Nadu
     India
;
    'K. Ravichandran'
;
      Department of Physics
      Kandaswami Kandar's College
      Velur, Namakkal 638 182
      India
;
_publ_section_synopsis
;
The dihedral angles between the mean plane of the piperidine ring, which adopts
a chair conformation, and the phenyl rings are 89.72(8) and 48.32(8)\%. In the
crystal, molecules are linked into chains  along the <i>b</i>-axis direction
by C---H...O hydrogen bonds.
;
data_I
_audit_creation_method     'SHELXL-2018/3'
_chemical_name_systematic
;
<i>N</i>-acetyl-3-isopropyl-2,6-diphenylpiperidine
;
_chemical_name_common     ?
_chemical_formula_moiety     'C22 H27 N O'
_chemical_formula_sum     'C22 H27 N O'
_chemical_formula_weight     321.44
_chemical_melting_point     ?
_space_group_crystal_system     monoclinic
_space_group_name_H-M_alt     'P 21/n'
_space_group_name_Hall     '-P 2yn'
loop_
    _space_group_symop_operation_xyz
    'x, y, z'
    '-x+1/2, y+1/2, -z+1/2'
    '-x, -y, -z'
    'x-1/2, -y-1/2, z-1/2'
_cell_length_a     13.3077(5)
_cell_length_b     10.3009(4)
_cell_length_c     13.9338(5)
_cell_angle_alpha     90
_cell_angle_beta     104.6570(10)
_cell_angle_gamma     90
_cell_volume     1847.91(12)
_cell_formula_units_Z     4
_cell_measurement_reflns_used     3546
_cell_measurement_theta_min     1.891
_cell_measurement_theta_max     30.146
_cell_measurement_temperature     296(2)
_exptl_crystal_description     'Block'
_exptl_crystal_colour     'White Crystalline'
_exptl_crystal_size_max     0.30
_exptl_crystal_size_mid     0.25
_exptl_crystal_size_min     0.20
_exptl_crystal_density_diffrn     1.155
_exptl_crystal_density_meas     ?
_exptl_crystal_density_method     ?
_exptl_crystal_F_000     696
_exptl_absorpt_coefficient_mu     0.070
_exptl_absorpt_correction_type     multi-scan
_exptl_absorpt_process_details
;
(<i>SADABS</i>; Bruker, 2008)
;
_exptl_absorpt_correction_T_min     0.979
_exptl_absorpt_correction_T_max     0.986
_diffrn_ambient_temperature     296(2)
_diffrn_source     'fine-focus sealed tube'
_diffrn_radiation_type     MoK\a
_diffrn_radiation_wavelength     0.71073
_diffrn_measurement_device_type     'Bruker SMART APEXII CCD'
_diffrn_measurement_method     '\w and \f scans'
_diffrn_detector_area_resol_mean     ?
_diffrn_reflns_number     43393
_diffrn_reflns_av_R_equivalents     0.0277
_diffrn_reflns_av_unetI/netI     0.0207
_diffrn_reflns_theta_min     1.891
_diffrn_reflns_theta_max     30.146
_diffrn_reflns_theta_full     25.242
_diffrn_measured_fraction_theta_max     0.959
_diffrn_measured_fraction_theta_full     1.000
_diffrn_reflns_limit_h_min     -18
_diffrn_reflns_limit_h_max     18
_diffrn_reflns_limit_k_min     -14
_diffrn_reflns_limit_k_max     14
_diffrn_reflns_limit_l_min     -19
_diffrn_reflns_limit_l_max     19
_refine_special_details     ?
_reflns_number_total     5246
_reflns_number_gt     3546
_reflns_threshold_expression     'I > 2\s(I)'
_refine_ls_structure_factor_coef     Fsqd
_refine_ls_matrix_type     full
_refine_ls_R_factor_all     0.0817
_refine_ls_R_factor_gt     0.0532
_refine_ls_wR_factor_gt     0.1442
_refine_ls_wR_factor_ref     0.1691
_refine_ls_goodness_of_fit_ref     1.020
_refine_ls_restrained_S_all     1.020
_refine_ls_number_reflns     5246
_refine_ls_number_parameters     221
_refine_ls_number_restraints     0
_refine_ls_hydrogen_treatment     constr
_refine_ls_weighting_scheme     calc
_refine_ls_weighting_details
              'w=1/[\s^2^(Fo^2^)+(0.0897P)^2^+0.2822P] where P=(Fo^2^+2Fc^2^)/3'
_atom_sites_solution_hydrogens     geom
_atom_sites_solution_primary     ?
_atom_sites_solution_secondary     ?
_refine_ls_shift/su_max     0.001
_refine_ls_shift/su_mean     0.000
_refine_diff_density_max     0.450
_refine_diff_density_min     -0.223
_refine_ls_extinction_method
;
SHELXL2018 (Sheldrick, 2015)
;
_refine_ls_extinction_coef     0.028(3)
_refine_ls_extinction_expression
                                  'Fc^*^=kFc[1+0.001xFc^2^\l^3^/sin(2\q)]^-1/4^'
loop_
    _atom_type_symbol
    _atom_type_description
    _atom_type_scat_dispersion_real
    _atom_type_scat_dispersion_imag
    _atom_type_scat_source
    'C' 'C' 0.0033 0.0016
                         'International Tables Vol C Tables 4.2.6.8 and 6.1.1.4'
    'H' 'H' 0.0000 0.0000
                         'International Tables Vol C Tables 4.2.6.8 and 6.1.1.4'
    'N' 'N' 0.0061 0.0033
                         'International Tables Vol C Tables 4.2.6.8 and 6.1.1.4'
    'O' 'O' 0.0106 0.0060
                         'International Tables Vol C Tables 4.2.6.8 and 6.1.1.4'
_computing_data_collection
;
<i>APEX2</i> (Bruker, 2008)
;
_computing_cell_refinement
;
<i>SAINT</i> (Bruker, 2008)
;
_computing_data_reduction     '<i>SAINT</i>'
_computing_structure_solution
;
<i>SHELXS97</i> (Sheldrick, 2008)
;
_computing_structure_refinement
;
SHELXL2018 (Sheldrick, 2015)
;
_computing_molecular_graphics
;
<i>ORTEP-3 for Windows</i> (Farrugia, 2012)
;
_computing_publication_material
;
<i>SHELXL97</i> (Sheldrick, 2008) and <i>PLATON</i> (Spek, 2020)
;
loop_
    _atom_site_type_symbol
    _atom_site_label
    _atom_site_fract_x
    _atom_site_fract_y
    _atom_site_fract_z
    _atom_site_U_iso_or_equiv
    _atom_site_adp_type
    _atom_site_calc_flag
    _atom_site_occupancy
    _atom_site_disorder_assembly
    _atom_site_disorder_group
    C C2 0.65890(11) -0.04974(12) 0.67960(9) 0.0430(3) Uani d 1 . .
    H H2 0.710803 -0.117590 0.703575 0.052 Uiso calc 1 . .
    C C3 0.55791(12) -0.11907(14) 0.63075(11) 0.0535(4) Uani d 1 . .
    H H3A 0.509789 -0.058442 0.589793 0.064 Uiso calc 1 . .
    H H3B 0.571443 -0.188289 0.588507 0.064 Uiso calc 1 . .
    C C4 0.51045(13) -0.17493(14) 0.70987(12) 0.0553(4) Uani d 1 . .
    H H4A 0.562934 -0.221549 0.758707 0.066 Uiso calc 1 . .
    H H4B 0.455515 -0.235360 0.680048 0.066 Uiso calc 1 . .
    C C5 0.46657(10) -0.06466(13) 0.75983(10) 0.0434(3) Uani d 1 . .
    H H5 0.406942 -0.029180 0.710452 0.052 Uiso calc 1 . .
    C C6 0.54640(9) 0.04763(12) 0.79099(9) 0.0386(3) Uani d 1 . .
    H H6 0.561919 0.050544 0.863560 0.046 Uiso calc 1 . .
    C C7 0.50324(9) 0.18152(12) 0.75655(9) 0.0401(3) Uani d 1 . .
    C C8 0.44865(11) 0.20754(15) 0.65996(11) 0.0509(3) Uani d 1 . .
    H H8 0.438587 0.141664 0.612841 0.061 Uiso calc 1 . .
    C C9 0.40861(12) 0.33048(16) 0.63217(13) 0.0608(4) Uani d 1 . .
    H H9 0.372408 0.346381 0.566876 0.073 Uiso calc 1 . .
    C C10 0.42249(12) 0.42814(15) 0.70093(15) 0.0649(5) Uani d 1 . .
    H H10 0.395238 0.510190 0.682456 0.078 Uiso calc 1 . .
    C C11 0.47650(13) 0.40503(15) 0.79693(15) 0.0639(4) Uani d 1 . .
    H H11 0.486050 0.471484 0.843544 0.077 Uiso calc 1 . .
    C C12 0.51698(11) 0.28257(14) 0.82473(11) 0.0508(3) Uani d 1 . .
    H H12 0.553878 0.267904 0.889987 0.061 Uiso calc 1 . .
    C C13 0.69896(10) 0.03120(13) 0.60592(9) 0.0435(3) Uani d 1 . .
    C C14 0.68956(14) 0.16488(15) 0.59909(12) 0.0593(4) Uani d 1 . .
    H H14 0.656620 0.209142 0.640704 0.071 Uiso calc 1 . .
    C C15 0.72856(16) 0.23353(17) 0.53114(13) 0.0693(5) Uani d 1 . .
    H H15 0.722127 0.323421 0.527699 0.083 Uiso calc 1 . .
    C C16 0.77685(15) 0.16916(19) 0.46859(13) 0.0695(5) Uani d 1 . .
    H H16 0.803555 0.215281 0.423235 0.083 Uiso calc 1 . .
    C C17 0.78528(15) 0.03651(18) 0.47370(13) 0.0664(5) Uani d 1 . .
    H H17 0.816965 -0.007417 0.430922 0.080 Uiso calc 1 . .
    C C18 0.74709(12) -0.03242(15) 0.54185(11) 0.0528(4) Uani d 1 . .
    H H18 0.753688 -0.122304 0.544822 0.063 Uiso calc 1 . .
    C C19 0.73417(10) 0.06355(13) 0.83744(10) 0.0443(3) Uani d 1 . .
    C C20 0.83981(11) 0.02750(16) 0.82495(13) 0.0565(4) Uani d 1 . .
    H H20A 0.851320 0.070404 0.767506 0.085 Uiso calc 1 . .
    H H20B 0.843344 -0.064779 0.816729 0.085 Uiso calc 1 . .
    H H20C 0.892096 0.053889 0.882667 0.085 Uiso calc 1 . .
    C C21 0.42650(12) -0.10889(15) 0.84920(12) 0.0546(4) Uani d 1 . .
    H H21 0.486985 -0.132684 0.902717 0.065 Uiso calc 1 . .
    C C22 0.37021(14) 0.00100(17) 0.88713(14) 0.0665(5) Uani d 1 . .
    H H22A 0.313140 0.030351 0.834665 0.100 Uiso calc 1 . .
    H H22B 0.417520 0.071598 0.909149 0.100 Uiso calc 1 . .
    H H22C 0.344502 -0.029708 0.941477 0.100 Uiso calc 1 . .
    C C23 0.35598(17) -0.22597(19) 0.82723(17) 0.0826(6) Uani d 1 . .
    H H23A 0.299342 -0.208302 0.770673 0.124 Uiso calc 1 . .
    H H23B 0.329279 -0.244610 0.883608 0.124 Uiso calc 1 . .
    H H23C 0.394522 -0.299376 0.813439 0.124 Uiso calc 1 . .
    N N1 0.64819(8) 0.02265(10) 0.76798(7) 0.0396(2) Uani d 1 . .
    O O1 0.72737(8) 0.12759(12) 0.90987(7) 0.0591(3) Uani d 1 . .
loop_
    _atom_site_aniso_label
    _atom_site_aniso_U_11
    _atom_site_aniso_U_22
    _atom_site_aniso_U_33
    _atom_site_aniso_U_12
    _atom_site_aniso_U_13
    _atom_site_aniso_U_23
    C2 0.0512(7) 0.0375(6) 0.0451(7) 0.0024(5) 0.0209(6) -0.0028(5)
    C3 0.0679(9) 0.0462(7) 0.0528(8) -0.0114(7) 0.0272(7) -0.0134(6)
    C4 0.0683(9) 0.0406(7) 0.0652(9) -0.0110(6) 0.0322(7) -0.0093(6)
    C5 0.0452(7) 0.0406(6) 0.0475(7) -0.0036(5) 0.0172(5) -0.0013(5)
    C6 0.0403(6) 0.0406(6) 0.0370(6) -0.0001(5) 0.0135(5) -0.0022(5)
    C7 0.0361(6) 0.0390(6) 0.0482(7) -0.0005(5) 0.0159(5) -0.0026(5)
    C8 0.0510(8) 0.0485(7) 0.0519(8) 0.0004(6) 0.0102(6) 0.0004(6)
    C9 0.0479(8) 0.0585(9) 0.0731(10) 0.0054(7) 0.0097(7) 0.0153(8)
    C10 0.0458(8) 0.0446(8) 0.1057(14) 0.0073(6) 0.0220(9) 0.0102(8)
    C11 0.0551(9) 0.0444(8) 0.0961(13) 0.0018(6) 0.0264(8) -0.0164(8)
    C12 0.0490(8) 0.0469(7) 0.0585(8) -0.0001(6) 0.0171(6) -0.0094(6)
    C13 0.0444(7) 0.0455(7) 0.0436(7) -0.0016(5) 0.0166(5) -0.0024(5)
    C14 0.0767(10) 0.0461(8) 0.0656(9) 0.0005(7) 0.0375(8) 0.0000(7)
    C15 0.0948(13) 0.0505(9) 0.0723(10) -0.0069(8) 0.0390(9) 0.0065(8)
    C16 0.0826(12) 0.0743(11) 0.0609(9) -0.0179(9) 0.0357(9) 0.0030(8)
    C17 0.0757(11) 0.0735(11) 0.0628(9) -0.0068(9) 0.0411(8) -0.0087(8)
    C18 0.0575(8) 0.0527(8) 0.0548(8) 0.0004(6) 0.0264(7) -0.0062(6)
    C19 0.0435(7) 0.0426(7) 0.0472(7) 0.0009(5) 0.0122(5) 0.0026(5)
    C20 0.0419(7) 0.0572(9) 0.0714(10) 0.0005(6) 0.0162(7) 0.0017(7)
    C21 0.0575(8) 0.0525(8) 0.0612(8) -0.0021(6) 0.0287(7) 0.0055(6)
    C22 0.0701(10) 0.0686(10) 0.0743(10) -0.0087(8) 0.0433(9) -0.0094(8)
    C23 0.0985(15) 0.0604(11) 0.1080(15) -0.0175(10) 0.0617(12) -0.0009(10)
    N1 0.0411(5) 0.0404(5) 0.0398(5) 0.0016(4) 0.0149(4) -0.0026(4)
    O1 0.0509(6) 0.0719(7) 0.0518(6) -0.0013(5) 0.0080(4) -0.0156(5)
_geom_special_details
;
 All esds (except the esd in the dihedral angle between two l.s. planes)
 are estimated using the full covariance matrix.  The cell esds are taken
 into account individually in the estimation of esds in distances, angles
 and torsion angles; correlations between esds in cell parameters are only
 used when they are defined by crystal symmetry.  An approximate (isotropic)
 treatment of cell esds is used for estimating esds involving l.s. planes.
;
loop_
    _geom_bond_atom_site_label_1
    _geom_bond_atom_site_label_2
    _geom_bond_site_symmetry_2
    _geom_bond_distance
    _geom_bond_publ_flag
    C2 N1 . 1.4770(15) ?
    C2 C13 . 1.5199(18) ?
    C2 C3 . 1.522(2) ?
    C2 H2 . 0.9800 ?
    C3 C4 . 1.516(2) ?
    C3 H3A . 0.9700 ?
    C3 H3B . 0.9700 ?
    C4 C5 . 1.5238(19) ?
    C4 H4A . 0.9700 ?
    C4 H4B . 0.9700 ?
    C5 C21 . 1.5422(19) ?
    C5 C6 . 1.5561(18) ?
    C5 H5 . 0.9800 ?
    C6 N1 . 1.4913(15) ?
    C6 C7 . 1.5241(17) ?
    C6 H6 . 0.9800 ?
    C7 C8 . 1.3843(19) ?
    C7 C12 . 1.3897(18) ?
    C8 C9 . 1.390(2) ?
    C8 H8 . 0.9300 ?
    C9 C10 . 1.369(2) ?
    C9 H9 . 0.9300 ?
    C10 C11 . 1.370(3) ?
    C10 H10 . 0.9300 ?
    C11 C12 . 1.388(2) ?
    C11 H11 . 0.9300 ?
    C12 H12 . 0.9300 ?
    C13 C14 . 1.384(2) ?
    C13 C18 . 1.3878(18) ?
    C14 C15 . 1.384(2) ?
    C14 H14 . 0.9300 ?
    C15 C16 . 1.377(3) ?
    C15 H15 . 0.9300 ?
    C16 C17 . 1.371(3) ?
    C16 H16 . 0.9300 ?
    C17 C18 . 1.381(2) ?
    C17 H17 . 0.9300 ?
    C18 H18 . 0.9300 ?
    C19 O1 . 1.2280(16) ?
    C19 N1 . 1.3648(17) ?
    C19 C20 . 1.5061(19) ?
    C20 H20A . 0.9600 ?
    C20 H20B . 0.9600 ?
    C20 H20C . 0.9600 ?
    C21 C23 . 1.511(2) ?
    C21 C22 . 1.524(2) ?
    C21 H21 . 0.9800 ?
    C22 H22A . 0.9600 ?
    C22 H22B . 0.9600 ?
    C22 H22C . 0.9600 ?
    C23 H23A . 0.9600 ?
    C23 H23B . 0.9600 ?
    C23 H23C . 0.9600 ?
loop_
    _geom_angle_atom_site_label_1
    _geom_angle_atom_site_label_2
    _geom_angle_atom_site_label_3
    _geom_angle_site_symmetry_1
    _geom_angle_site_symmetry_3
    _geom_angle
    _geom_angle_publ_flag
    N1 C2 C13 . . 114.24(10) ?
    N1 C2 C3 . . 110.44(10) ?
    C13 C2 C3 . . 112.10(11) ?
    N1 C2 H2 . . 106.5 ?
    C13 C2 H2 . . 106.5 ?
    C3 C2 H2 . . 106.5 ?
    C4 C3 C2 . . 109.64(12) ?
    C4 C3 H3A . . 109.7 ?
    C2 C3 H3A . . 109.7 ?
    C4 C3 H3B . . 109.7 ?
    C2 C3 H3B . . 109.7 ?
    H3A C3 H3B . . 108.2 ?
    C3 C4 C5 . . 109.13(11) ?
    C3 C4 H4A . . 109.9 ?
    C5 C4 H4A . . 109.9 ?
    C3 C4 H4B . . 109.9 ?
    C5 C4 H4B . . 109.9 ?
    H4A C4 H4B . . 108.3 ?
    C4 C5 C21 . . 113.54(11) ?
    C4 C5 C6 . . 111.60(11) ?
    C21 C5 C6 . . 110.21(11) ?
    C4 C5 H5 . . 107.0 ?
    C21 C5 H5 . . 107.0 ?
    C6 C5 H5 . . 107.0 ?
    N1 C6 C7 . . 112.27(10) ?
    N1 C6 C5 . . 113.89(10) ?
    C7 C6 C5 . . 114.11(10) ?
    N1 C6 H6 . . 105.2 ?
    C7 C6 H6 . . 105.2 ?
    C5 C6 H6 . . 105.2 ?
    C8 C7 C12 . . 117.74(13) ?
    C8 C7 C6 . . 122.99(12) ?
    C12 C7 C6 . . 119.25(12) ?
    C7 C8 C9 . . 121.13(14) ?
    C7 C8 H8 . . 119.4 ?
    C9 C8 H8 . . 119.4 ?
    C10 C9 C8 . . 120.00(15) ?
    C10 C9 H9 . . 120.0 ?
    C8 C9 H9 . . 120.0 ?
    C9 C10 C11 . . 120.01(15) ?
    C9 C10 H10 . . 120.0 ?
    C11 C10 H10 . . 120.0 ?
    C10 C11 C12 . . 120.09(15) ?
    C10 C11 H11 . . 120.0 ?
    C12 C11 H11 . . 120.0 ?
    C11 C12 C7 . . 121.02(15) ?
    C11 C12 H12 . . 119.5 ?
    C7 C12 H12 . . 119.5 ?
    C14 C13 C18 . . 118.30(13) ?
    C14 C13 C2 . . 123.46(12) ?
    C18 C13 C2 . . 118.25(12) ?
    C15 C14 C13 . . 120.84(15) ?
    C15 C14 H14 . . 119.6 ?
    C13 C14 H14 . . 119.6 ?
    C16 C15 C14 . . 120.20(16) ?
    C16 C15 H15 . . 119.9 ?
    C14 C15 H15 . . 119.9 ?
    C17 C16 C15 . . 119.48(15) ?
    C17 C16 H16 . . 120.3 ?
    C15 C16 H16 . . 120.3 ?
    C16 C17 C18 . . 120.55(15) ?
    C16 C17 H17 . . 119.7 ?
    C18 C17 H17 . . 119.7 ?
    C17 C18 C13 . . 120.63(15) ?
    C17 C18 H18 . . 119.7 ?
    C13 C18 H18 . . 119.7 ?
    O1 C19 N1 . . 121.72(12) ?
    O1 C19 C20 . . 119.50(13) ?
    N1 C19 C20 . . 118.78(12) ?
    C19 C20 H20A . . 109.5 ?
    C19 C20 H20B . . 109.5 ?
    H20A C20 H20B . . 109.5 ?
    C19 C20 H20C . . 109.5 ?
    H20A C20 H20C . . 109.5 ?
    H20B C20 H20C . . 109.5 ?
    C23 C21 C22 . . 109.18(14) ?
    C23 C21 C5 . . 113.34(13) ?
    C22 C21 C5 . . 111.18(13) ?
    C23 C21 H21 . . 107.6 ?
    C22 C21 H21 . . 107.6 ?
    C5 C21 H21 . . 107.6 ?
    C21 C22 H22A . . 109.5 ?
    C21 C22 H22B . . 109.5 ?
    H22A C22 H22B . . 109.5 ?
    C21 C22 H22C . . 109.5 ?
    H22A C22 H22C . . 109.5 ?
    H22B C22 H22C . . 109.5 ?
    C21 C23 H23A . . 109.5 ?
    C21 C23 H23B . . 109.5 ?
    H23A C23 H23B . . 109.5 ?
    C21 C23 H23C . . 109.5 ?
    H23A C23 H23C . . 109.5 ?
    H23B C23 H23C . . 109.5 ?
    C19 N1 C2 . . 120.44(11) ?
    C19 N1 C6 . . 116.00(10) ?
    C2 N1 C6 . . 123.43(10) ?
loop_
    _geom_torsion_atom_site_label_1
    _geom_torsion_atom_site_label_2
    _geom_torsion_atom_site_label_3
    _geom_torsion_atom_site_label_4
    _geom_torsion_site_symmetry_1
    _geom_torsion_site_symmetry_2
    _geom_torsion_site_symmetry_3
    _geom_torsion_site_symmetry_4
    _geom_torsion
    _geom_torsion_publ_flag
    N1 C2 C3 C4 . . . . -39.81(16) ?
    C13 C2 C3 C4 . . . . -168.43(12) ?
    C2 C3 C4 C5 . . . . 72.53(16) ?
    C3 C4 C5 C21 . . . . -173.93(13) ?
    C3 C4 C5 C6 . . . . -48.63(16) ?
    C4 C5 C6 N1 . . . . -1.38(15) ?
    C21 C5 C6 N1 . . . . 125.74(12) ?
    C4 C5 C6 C7 . . . . 129.33(12) ?
    C21 C5 C6 C7 . . . . -103.55(13) ?
    N1 C6 C7 C8 . . . . 82.58(15) ?
    C5 C6 C7 C8 . . . . -48.92(16) ?
    N1 C6 C7 C12 . . . . -98.65(13) ?
    C5 C6 C7 C12 . . . . 129.85(12) ?
    C12 C7 C8 C9 . . . . -0.2(2) ?
    C6 C7 C8 C9 . . . . 178.56(13) ?
    C7 C8 C9 C10 . . . . -0.3(2) ?
    C8 C9 C10 C11 . . . . 0.5(3) ?
    C9 C10 C11 C12 . . . . -0.2(2) ?
    C10 C11 C12 C7 . . . . -0.4(2) ?
    C8 C7 C12 C11 . . . . 0.6(2) ?
    C6 C7 C12 C11 . . . . -178.28(13) ?
    N1 C2 C13 C14 . . . . -23.54(19) ?
    C3 C2 C13 C14 . . . . 103.05(16) ?
    N1 C2 C13 C18 . . . . 156.75(12) ?
    C3 C2 C13 C18 . . . . -76.66(16) ?
    C18 C13 C14 C15 . . . . -1.0(3) ?
    C2 C13 C14 C15 . . . . 179.32(15) ?
    C13 C14 C15 C16 . . . . 0.5(3) ?
    C14 C15 C16 C17 . . . . 0.5(3) ?
    C15 C16 C17 C18 . . . . -0.9(3) ?
    C16 C17 C18 C13 . . . . 0.4(3) ?
    C14 C13 C18 C17 . . . . 0.5(2) ?
    C2 C13 C18 C17 . . . . -179.74(14) ?
    C4 C5 C21 C23 . . . . -48.70(19) ?
    C6 C5 C21 C23 . . . . -174.73(14) ?
    C4 C5 C21 C22 . . . . -172.13(14) ?
    C6 C5 C21 C22 . . . . 61.84(16) ?
    O1 C19 N1 C2 . . . . 177.54(12) ?
    C20 C19 N1 C2 . . . . -3.16(18) ?
    O1 C19 N1 C6 . . . . -6.49(18) ?
    C20 C19 N1 C6 . . . . 172.81(11) ?
    C13 C2 N1 C19 . . . . -69.70(15) ?
    C3 C2 N1 C19 . . . . 162.84(12) ?
    C13 C2 N1 C6 . . . . 114.64(13) ?
    C3 C2 N1 C6 . . . . -12.81(17) ?
    C7 C6 N1 C19 . . . . 87.19(13) ?
    C5 C6 N1 C19 . . . . -141.19(11) ?
    C7 C6 N1 C2 . . . . -96.97(13) ?
    C5 C6 N1 C2 . . . . 34.64(15) ?
loop_
    _geom_hbond_atom_site_label_D
    _geom_hbond_atom_site_label_H
    _geom_hbond_atom_site_label_A
    _geom_hbond_site_symmetry_A
    _geom_hbond_distance_DH
    _geom_hbond_distance_HA
    _geom_hbond_distance_DA
    _geom_hbond_angle_DHA
    _geom_hbond_publ_flag
    C9 H9 O1 4_565 0.93 2.54 3.4378(19) 162.6 yes
_shelx_space_group_comment
;
The symmetry employed for this shelxl refinement is uniquely defined
by the following loop, which should always be used as a source of
symmetry information in preference to the above space-group names.
They are only intended as comments.
;
_shelx_estimated_absorpt_T_min     ?
_shelx_estimated_absorpt_T_max     ?
_shelx_hkl_file
;
   1   0   0    0.01    0.01
   1   0   0    0.00    0.01
   1   0   0    0.00    0.01
  -1   0   0    0.01    0.01
   1   0   0   -0.02    0.01
   1   0   0    0.00    0.01
  -1   0   0   -0.01    0.01
  -1   0   0    0.00    0.01
  -1   0   0    0.02    0.01
   2   0   0   -0.40    0.06
  -2   0   0   -0.30    0.05
   2   0   0   -0.39    0.05
  -2   0   0   -0.29    0.05
  -2   0   0    0.00    0.07
  -3   0   0    0.07    0.05
  -3   0   0    0.01    0.05
   3   0   0    0.01    0.08
   3   0   0    0.10    0.06
   3   0   0   -0.09    0.04
  -3   0   0    0.19    0.06
   3   0   0    0.06    0.05
  -3   0   0    0.02    0.05
   3   0   0    0.04    0.05
  -4   0   0  476.75    9.44
   4   0   0  483.89    9.17
  -4   0   0  493.56    9.41
   4   0   0  466.93    9.30
   4   0   0  493.57    9.33
   4   0   0  482.07    9.43
   4   0   0  493.57    9.41
  -4   0   0  491.07    9.31
  -4   0   0  478.61    9.16
  -5   0   0    0.00    0.07
   5   0   0   -0.02    0.07
   5   0   0    0.00    0.07
   5   0   0   -0.19    0.08
  -5   0   0    0.00    0.07
  -5   0   0    0.08    0.07
   5   0   0    0.03    0.08
   5   0   0    0.07    0.08
  -5   0   0   -0.11    0.05
  -6   0   0    0.79    0.14
  -6   0   0    1.09    0.15
   6   0   0    1.06    0.17
  -6   0   0    0.69    0.14
   6   0   0    0.91    0.14
   6   0   0    1.04    0.16
  -6   0   0    1.09    0.15
   6   0   0    0.83    0.13
   6   0   0    1.00    0.15
   7   0   0    0.03    0.10
   7   0   0    0.08    0.08
  -7   0   0   -0.10    0.08
  -7   0   0   -0.11    0.07
   7   0   0   -0.02    0.09
   7   0   0   -0.23    0.10
  -7   0   0   -0.13    0.08
   7   0   0    0.04    0.10
  -7   0   0   -0.06    0.09
  -8   0   0    2.49    0.25
  -8   0   0    1.77    0.22
   8   0   0    2.43    0.24
   8   0   0    2.75    0.28
   8   0   0    2.70    0.27
   8   0   0    2.76    0.23
   9   0   0   -0.04    0.11
   9   0   0    0.12    0.11
   9   0   0   -0.01    0.10
   9   0   0   -0.11    0.11
  -9   0   0    0.07    0.12
  -9   0   0    0.10    0.10
  -9   0   0    0.19    0.12
 -10   0   0   18.16    0.72
 -10   0   0   16.98    0.64
  10   0   0   17.14    0.68
 -10   0   0   16.82    0.66
  10   0   0   17.35    0.73
  10   0   0   16.80    0.68
  10   0   0   17.46    0.64
  11   0   0    0.05    0.14
  11   0   0   -0.07    0.15
 -11   0   0    0.10    0.17
  11   0   0   -0.35    0.13
 -11   0   0   -0.13    0.13
  12   0   0    3.13    0.36
 -12   0   0    2.56    0.34
  12   0   0    2.55    0.36
 -13   0   0    0.21    0.19
  13   0   0   -0.01    0.19
  13   0   0    0.29    0.19
  14   0   0    4.32    0.52
  14   0   0    3.71    0.45
 -14   0   0    5.24    0.50
  15   0   0   -0.01    0.23
  15   0   0   -0.14    0.25
 -15   0   0   -0.08    0.20
 -16   0   0    1.32    0.33
  16   0   0    0.45    0.29
  17   0   0   -0.61    0.32
 -17   0   0    0.01    0.27
   0  -1   0   -0.57    0.02
   0  -1   0   -0.61    0.01
   0  -1   0   -0.59    0.02
   0  -1   0   -0.48    0.03
   0   1   0   -0.59    0.01
   0   1   0   -0.57    0.02
   0   1   0   -0.58    0.02
   0   1   0   -0.52    0.02
   0   1   0   -0.58    0.01
  -1  -1   0  621.50   11.73
   1  -1   0  598.73   11.37
  -1  -1   0  478.88   11.61
   1  -1   0  563.98   11.26
  -1  -1   0  622.88   11.43
   1  -1   0  612.91   11.76
   1   1   0  629.36   11.65
   1   1   0  605.73   11.43
  -1   1   0  605.08   11.64
  -1   1   0  600.52   11.63
   1   1   0  626.94   11.81
  -2  -1   0    2.68    0.13
   2  -1   0    2.58    0.12
  -2  -1   0    2.66    0.13
   2  -1   0    2.62    0.14
  -2  -1   0    2.65    0.14
  -2  -1   0    2.74    0.10
  -2  -1   0    2.56    0.16
   2  -1   0    2.53    0.13
   2  -1   0    2.59    0.13
  -2  -1   0    2.29    0.13
   2   1   0    2.57    0.13
   2   1   0    2.61    0.15
  -2   1   0    2.55    0.12
  -2   1   0    2.70    0.14
   2   1   0    2.27    0.14
   2   1   0    2.47    0.10
   2   1   0    2.53    0.16
  -2   1   0    2.35    0.12
   2   1   0    2.46    0.13
  -2   1   0    2.51    0.12
   3  -1   0   18.75    0.45
  -3  -1   0   18.48    0.50
   3  -1   0   19.09    0.48
  -3  -1   0   18.43    0.44
  -3  -1   0   18.92    0.49
   3  -1   0   18.12    0.47
   3  -1   0   18.30    0.47
  -3  -1   0   18.58    0.49
  -3  -1   0   17.69    0.50
   3  -1   0   18.71    0.51
   3   1   0   18.26    0.44
   3   1   0   18.59    0.54
   3   1   0   18.93    0.49
  -3   1   0   18.19    0.47
   3   1   0   17.88    0.49
  -3   1   0   17.79    0.50
  -3   1   0   18.41    0.48
  -3   1   0   19.28    0.47
   3   1   0   19.45    0.51
   3   1   0   18.89    0.51
   4  -1   0  202.92    3.92
   4  -1   0  199.00    3.88
  -4  -1   0  199.89    4.03
   4  -1   0  199.28    3.96
  -4  -1   0  201.23    3.91
   4  -1   0  200.90    3.99
  -4  -1   0  200.04    3.99
  -4  -1   0  197.52    3.91
   4  -1   0  198.05    3.98
  -4  -1   0  201.91    3.90
  -4   1   0  198.90    3.97
   4   1   0  197.99    3.91
   4   1   0  200.03    3.92
   4   1   0  207.38    4.03
  -4   1   0  194.94    3.98
   4   1   0  198.54    3.99
  -4   1   0  198.92    3.88
  -4   1   0  194.02    3.99
   4   1   0  198.75    3.90
   4   1   0  200.68    4.02
  -5  -1   0   58.24    1.37
  -5  -1   0   59.59    1.40
   5  -1   0   60.06    1.40
   5  -1   0   60.71    1.36
  -5  -1   0   59.13    1.36
  -5  -1   0   62.55    1.33
   5  -1   0   63.63    1.35
   5  -1   0   61.70    1.34
   5  -1   0   59.93    1.34
   5   1   0   60.53    1.44
   5   1   0   61.18    1.38
  -5   1   0   60.85    1.40
  -5   1   0   59.82    1.34
  -5   1   0   58.85    1.37
   5   1   0   60.33    1.40
   5   1   0   60.48    1.37
   5   1   0   61.99    1.39
  -5   1   0   60.36    1.35
   5   1   0   60.53    1.32
  -6  -1   0    6.06    0.32
   6  -1   0    5.82    0.32
   6  -1   0    6.38    0.31
  -6  -1   0    7.28    0.34
   6  -1   0    5.22    0.28
  -6  -1   0    5.49    0.28
   6  -1   0    6.05    0.28
   6  -1   0    6.28    0.30
  -6  -1   0    5.69    0.27
   6   1   0    6.33    0.37
  -6   1   0    5.95    0.30
   6   1   0    5.46    0.28
  -6   1   0    5.87    0.31
  -6   1   0    6.01    0.30
   6   1   0    5.98    0.32
  -6   1   0    6.08    0.28
   6   1   0    5.89    0.32
   6   1   0    5.95    0.28
  -7  -1   0    0.24    0.10
  -7  -1   0    0.47    0.14
   7  -1   0    0.55    0.13
  -7  -1   0    0.60    0.13
   7  -1   0    0.37    0.10
   7  -1   0    0.09    0.12
   7  -1   0    0.43    0.14
  -7  -1   0    0.26    0.11
   7   1   0    0.31    0.11
  -7   1   0    0.38    0.11
   7   1   0    0.43    0.14
  -7   1   0    0.46    0.13
   7   1   0    0.56    0.14
   7   1   0    0.30    0.11
  -7   1   0    0.17    0.10
   8  -1   0    0.27    0.13
  -8  -1   0    0.17    0.11
  -8  -1   0    0.07    0.12
   8  -1   0    0.24    0.14
  -8  -1   0    0.27    0.12
   8  -1   0    0.38    0.12
   8  -1   0    0.19    0.11
  -8   1   0    0.18    0.11
   8   1   0    0.20    0.12
  -8   1   0    0.29    0.12
   8   1   0    0.08    0.10
   8   1   0   -0.06    0.11
   8   1   0    0.16    0.12
  -8   1   0    0.13    0.11
   9  -1   0    2.96    0.27
  -9  -1   0    2.41    0.26
   9  -1   0    2.96    0.30
  -9  -1   0    3.00    0.32
   9  -1   0    3.50    0.32
  -9   1   0    2.81    0.30
   9   1   0    3.18    0.29
   9   1   0    2.43    0.29
  -9   1   0    3.10    0.28
   9   1   0    2.92    0.32
   9   1   0    3.38    0.30
  -9   1   0    2.94    0.28
 -10  -1   0   11.11    0.53
  10  -1   0   10.54    0.55
  10  -1   0   10.84    0.48
  10  -1   0   10.85    0.53
 -10  -1   0   11.95    0.53
 -10  -1   0   10.74    0.56
 -10   1   0   11.41    0.55
  10   1   0   11.55    0.59
  10   1   0   10.86    0.56
 -10   1   0   11.99    0.52
  10   1   0   11.05    0.52
  10   1   0   10.45    0.50
 -10   1   0   10.80    0.51
 -11  -1   0   22.08    0.87
  11  -1   0   23.18    0.78
  11  -1   0   22.28    0.89
 -11  -1   0   22.67    0.83
  11  -1   0   23.19    0.87
  11   1   0   22.92    0.80
  11   1   0   23.24    0.91
  11   1   0   22.48    0.81
 -11   1   0   23.19    0.85
 -11   1   0   22.72    0.79
 -12  -1   0    0.17    0.16
  12  -1   0   -0.10    0.17
 -12  -1   0   -0.19    0.15
  12  -1   0   -0.01    0.16
  12   1   0   -0.10    0.17
  12   1   0   -0.31    0.17
  12   1   0   -0.10    0.15
 -12   1   0   -0.15    0.15
  13  -1   0    0.06    0.19
 -13  -1   0    0.02    0.19
  13  -1   0   -0.26    0.17
  13   1   0   -0.14    0.17
  13   1   0   -0.21    0.17
 -13   1   0   -0.28    0.16
  14  -1   0    0.26    0.23
 -14  -1   0    0.61    0.26
  14  -1   0    0.22    0.23
  14   1   0   -0.03    0.20
  14   1   0    0.20    0.24
 -14   1   0    0.16    0.20
 -15  -1   0   -0.03    0.22
  15  -1   0   -0.21    0.22
  15  -1   0    0.09    0.24
 -15   1   0   -0.02    0.20
  15   1   0    0.21    0.26
 -16  -1   0    0.15    0.24
  16  -1   0   -0.20    0.24
  16  -1   0   -0.36    0.27
 -16   1   0   -0.24    0.21
  16   1   0    0.02    0.28
  17  -1   0    0.60    0.37
 -17  -1   0    0.59    0.35
 -17   1   0    0.47    0.29
  17   1   0    0.60    0.36
 -18   1   0    0.77    0.37
   0  -2   0  388.52    7.53
   0  -2   0  391.90    7.66
   0  -2   0  392.24    7.56
   0  -2   0  392.34    7.45
   0  -2   0  393.86    7.67
   0  -2   0  391.30    7.43
   0  -2   0  403.24    7.42
   0   2   0  404.88    7.43
   0   2   0  397.90    7.67
   0   2   0  389.98    7.44
   0   2   0  393.33    7.45
   0   2   0  385.28    7.53
   0   2   0  403.52    7.60
   0   2   0  389.82    7.67
   1  -2   0  797.95   15.19
  -1  -2   0  768.67   15.62
  -1  -2   0  803.89   15.08
   1  -2   0  796.22   15.56
   1  -2   0  774.64   15.07
  -1  -2   0  772.10   15.34
   1  -2   0  822.26   14.86
   1  -2   0  775.65   15.51
  -1  -2   0  822.41   15.55
   1  -2   0  761.34   14.86
   1  -2   0  794.24   15.14
  -1  -2   0  812.21   15.23
   1  -2   0  821.39   15.23
  -1  -2   0  794.35   14.84
   1   2   0  769.92   15.04
   1   2   0  743.05   15.49
  -1   2   0  767.15   15.08
   1   2   0  801.86   15.17
   1   2   0  804.51   15.16
   1   2   0  815.34   15.47
  -1   2   0  812.58   15.25
   1   2   0  799.08   15.12
  -1   2   0  789.40   15.50
  -1   2   0  800.36   15.04
  -1   2   0  767.38   15.33
  -1   2   0  815.05   15.19
  -1   2   0  779.64   15.14
   1   2   0  804.91   14.84
  -2  -2   0  234.21    4.62
   2  -2   0  238.85    4.62
  -2  -2   0  234.51    4.49
   2  -2   0  231.55    4.61
  -2  -2   0  225.69    4.53
   2  -2   0  233.33    4.60
  -2  -2   0  236.83    4.64
   2  -2   0  234.76    4.49
  -2  -2   0  234.04    4.66
   2  -2   0  236.32    4.48
   2   2   0  235.47    4.66
   2   2   0  235.85    4.65
  -2   2   0  233.27    4.60
   2   2   0  234.17    4.62
  -2   2   0  233.18    4.48
  -2   2   0  231.05    4.62
   2   2   0  235.55    4.50
  -2   2   0  233.40    4.49
   2   2   0  229.78    4.50
  -2   2   0  238.34    4.62
   2   2   0  235.59    4.54
  -3  -2   0   11.18    0.40
  -3  -2   0   12.22    0.44
   3  -2   0   11.48    0.35
   3  -2   0   11.03    0.39
  -3  -2   0   11.46    0.38
   3  -2   0   11.10    0.26
  -3  -2   0   11.02    0.37
  -3  -2   0   10.27    0.38
   3  -2   0   11.13    0.35
   3  -2   0   10.99    0.38
   3  -2   0   11.53    0.36
  -3  -2   0   11.64    0.30
  -3   2   0   11.80    0.36
   3   2   0   10.73    0.37
   3   2   0   11.08    0.39
  -3   2   0   11.68    0.36
   3   2   0   11.02    0.37
  -3   2   0   11.10    0.36
   3   2   0   10.70    0.39
   4  -2   0  106.14    2.19
  -4  -2   0  105.32    2.30
  -4  -2   0  109.88    2.23
  -4  -2   0  106.96    2.14
   4  -2   0  107.68    2.30
   4  -2   0  105.96    2.24
   4  -2   0  108.49    2.12
   4  -2   0  107.80    2.23
  -4  -2   0  107.29    2.27
   4  -2   0  110.87    2.25
  -4  -2   0  105.50    2.25
  -4   2   0  105.39    2.19
  -4   2   0  106.68    2.26
   4   2   0  106.86    2.30
  -4   2   0  107.17    2.29
   4   2   0  109.02    2.33
   4   2   0  109.35    2.26
   4   2   0  107.95    2.27
   4   2   0  103.99    2.22
   4   2   0  105.64    2.13
  -4   2   0  108.54    2.23
   5  -2   0   68.23    1.49
  -5  -2   0   67.01    1.41
   5  -2   0   67.52    1.48
   5  -2   0   66.96    1.49
  -5  -2   0   66.97    1.57
  -5  -2   0   66.36    1.51
   5  -2   0   67.04    1.54
  -5  -2   0   65.72    1.53
   5  -2   0   67.20    1.41
   5  -2   0   65.67    1.56
  -5  -2   0   67.35    1.52
  -5   2   0   66.02    1.56
   5   2   0   68.63    1.55
  -5   2   0   65.33    1.47
   5   2   0   65.52    1.55
   5   2   0   66.45    1.51
   5   2   0   68.02    1.41
  -5   2   0   66.18    1.48
   5   2   0   64.78    1.52
  -5   2   0   66.06    1.51
   5   2   0   68.04    1.61
  -6  -2   0    0.79    0.14
   6  -2   0    0.56    0.11
  -6  -2   0    0.62    0.14
   6  -2   0    0.56    0.14
   6  -2   0    0.43    0.11
  -6  -2   0    0.69    0.15
  -6  -2   0    0.66    0.10
   6  -2   0    0.68    0.12
   6   2   0    0.70    0.12
  -6   2   0    0.75    0.14
   6   2   0    0.66    0.14
  -6   2   0    0.63    0.12
  -6   2   0    0.48    0.12
   6   2   0    0.90    0.16
   6   2   0    0.49    0.12
  -7  -2   0    1.98    0.18
  -7  -2   0    1.97    0.23
  -7  -2   0    1.85    0.23
   7  -2   0    1.77    0.19
  -7  -2   0    1.81    0.22
   7  -2   0    1.69    0.22
   7  -2   0    1.76    0.20
   7   2   0    1.83    0.23
  -7   2   0    1.92    0.20
   7   2   0    1.57    0.17
   7   2   0    1.62    0.20
   7   2   0    2.00    0.25
  -7   2   0    2.12    0.22
  -7   2   0    1.94    0.22
   8  -2   0    2.12    0.21
  -8  -2   0    2.48    0.27
  -8  -2   0    2.36    0.21
  -8  -2   0    2.45    0.28
  -8  -2   0    2.90    0.28
   8  -2   0    2.74    0.30
   8  -2   0    2.71    0.27
   8  -2   0    2.15    0.22
  -8   2   0    2.83    0.26
  -8   2   0    2.48    0.25
   8   2   0    2.22    0.27
   8   2   0    2.57    0.23
   8   2   0    2.43    0.26
  -8   2   0    2.06    0.23
   8   2   0    2.45    0.28
  -9  -2   0    1.59    0.25
  -9  -2   0    1.64    0.23
   9  -2   0    1.70    0.24
   9  -2   0    1.53    0.23
   9  -2   0    1.55    0.21
  -9  -2   0    1.68    0.25
   9  -2   0    1.71    0.25
   9   2   0    1.79    0.26
   9   2   0    1.80    0.22
  -9   2   0    1.41    0.22
  -9   2   0    2.05    0.24
   9   2   0    1.60    0.25
  -9   2   0    1.43    0.21
   9   2   0    1.80    0.25
 -10  -2   0   29.42    0.95
  10  -2   0   28.15    0.92
 -10  -2   0   28.77    0.93
 -10  -2   0   29.16    0.99
  10  -2   0   28.41    0.99
  10  -2   0   28.58    0.87
  10   2   0   29.62    1.00
 -10   2   0   31.02    0.91
  10   2   0   28.90    0.92
  10   2   0   28.38    0.99
  10   2   0   28.29    0.87
 -10   2   0   28.39    0.89
 -10   2   0   28.41    0.95
 -11  -2   0    1.50    0.28
  11  -2   0    1.68    0.30
 -11  -2   0    1.66    0.27
  11  -2   0    1.29    0.23
 -11   2   0    1.55    0.25
 -11   2   0    0.78    0.22
  11   2   0    1.31    0.24
  11   2   0    1.46    0.26
  11   2   0    1.44    0.30
 -12  -2   0    0.29    0.18
 -12  -2   0    0.22    0.20
  12  -2   0    0.19    0.21
 -12   2   0    0.40    0.20
  12   2   0    0.03    0.19
  12   2   0    0.30    0.19
  12   2   0   -0.35    0.16
  13  -2   0   -0.13    0.20
  13  -2   0    0.24    0.22
 -13  -2   0    0.26    0.21
  13   2   0    0.00    0.19
  13   2   0    0.34    0.23
 -13   2   0    0.06    0.19
  14  -2   0   -0.06    0.25
 -14  -2   0    0.01    0.23
  14  -2   0    0.18    0.24
  14   2   0    0.46    0.28
 -14   2   0    0.08    0.20
  15  -2   0    2.48    0.44
  15  -2   0    2.40    0.45
 -15  -2   0    2.71    0.44
 -15   2   0    2.93    0.41
  15   2   0    2.40    0.43
  16  -2   0    1.76    0.42
 -16  -2   0    1.84    0.41
  16  -2   0    0.69    0.35
 -16   2   0    1.04    0.33
  16   2   0    0.99    0.36
  17  -2   0    0.09    0.33
 -17  -2   0    0.03    0.29
 -17   2   0   -0.11    0.25
   0  -3   0   -0.04    0.03
   0  -3   0    0.00    0.06
   0  -3   0    0.01    0.05
   0  -3   0    0.07    0.08
   0  -3   0    0.00    0.06
   0  -3   0    0.07    0.07
   0  -3   0   -0.04    0.07
   0   3   0    0.05    0.08
   0   3   0    0.38    0.10
   0   3   0   -0.03    0.06
   0   3   0    0.00    0.07
   0   3   0    0.02    0.06
   0   3   0    0.05    0.04
   0   3   0   -0.07    0.06
   1  -3   0   18.79    0.52
  -1  -3   0   18.44    0.52
  -1  -3   0   17.82    0.54
   1  -3   0   18.10    0.51
   1  -3   0   18.08    0.52
  -1  -3   0   18.67    0.52
   1  -3   0   18.53    0.52
   1  -3   0   18.76    0.46
   1  -3   0   19.16    0.46
  -1  -3   0   17.89    0.53
   1  -3   0   18.30    0.52
   1  -3   0   17.97    0.52
  -1  -3   0   18.53    0.54
  -1  -3   0   18.92    0.55
  -1   3   0   18.03    0.52
   1   3   0   19.32    0.55
   1   3   0   18.71    0.54
  -1   3   0   18.19    0.53
  -1   3   0   18.12    0.53
  -1   3   0   18.27    0.46
  -1   3   0   18.54    0.53
  -1   3   0   17.58    0.51
   1   3   0   17.65    0.54
   1   3   0   17.40    0.52
   1   3   0   17.94    0.45
   1   3   0   18.20    0.52
  -1   3   0   18.05    0.45
   2  -3   0   34.21    0.82
  -2  -3   0   34.85    0.84
   2  -3   0   35.07    0.84
   2  -3   0   34.03    0.84
  -2  -3   0   33.18    0.88
  -2  -3   0   32.98    0.88
   2  -3   0   32.86    0.83
  -2  -3   0   33.27    0.87
   2  -3   0   34.24    0.70
  -2  -3   0   34.92    0.83
  -2  -3   0   33.70    0.85
   2  -3   0   34.48    0.79
   2   3   0   33.77    0.84
   2   3   0   32.71    0.87
   2   3   0   33.89    0.86
  -2   3   0   34.77    0.87
  -2   3   0   34.17    0.85
   2   3   0   33.84    0.78
  -2   3   0   33.46    0.82
   2   3   0   33.38    0.88
   2   3   0   35.66    0.85
   2   3   0   35.66    0.88
  -2   3   0   33.05    0.79
  -2   3   0   34.15    0.70
  -2   3   0   33.32    0.83
  -2   3   0   33.23    0.82
  -3  -3   0   80.55    1.76
   3  -3   0   80.56    1.73
  -3  -3   0   80.20    1.72
   3  -3   0   79.64    1.69
  -3  -3   0   77.85    1.79
  -3  -3   0   78.57    1.76
   3  -3   0   82.30    1.70
  -3  -3   0   78.83    1.60
  -3  -3   0   79.17    1.81
   3  -3   0   78.75    1.78
   3  -3   0   79.42    1.73
  -3   3   0   80.61    1.70
   3   3   0   81.74    1.81
  -3   3   0   78.39    1.73
   3   3   0   80.20    1.72
  -3   3   0   79.56    1.78
  -3   3   0   80.04    1.69
   3   3   0   78.93    1.72
   3   3   0   77.55    1.76
  -3   3   0   78.64    1.74
   3   3   0   80.69    1.77
   3   3   0   80.79    1.80
   4  -3   0   10.72    0.24
   4  -3   0   10.61    0.44
   4  -3   0   10.81    0.24
  -4  -3   0   11.88    0.43
  -4  -3   0   10.95    0.44
   4  -3   0   10.61    0.41
   4  -3   0   11.31    0.40
   4  -3   0   11.26    0.40
  -4  -3   0   11.01    0.31
   4  -3   0   11.20    0.40
  -4  -3   0   11.07    0.41
  -4   3   0   10.43    0.39
   4   3   0   11.21    0.48
   4   3   0   11.60    0.43
   4   3   0   11.07    0.43
  -4   3   0   11.15    0.40
   4   3   0   11.92    0.46
  -4   3   0   11.09    0.41
   4   3   0   11.27    0.45
  -4   3   0   11.15    0.45
   4   3   0   10.44    0.41
   5  -3   0   61.28    1.23
   5  -3   0   61.34    1.39
  -5  -3   0   61.23    1.47
   5  -3   0   61.50    1.44
   5  -3   0   58.53    1.48
  -5  -3   0   59.52    1.45
  -5  -3   0   58.29    1.49
  -5  -3   0   60.96    1.28
   5  -3   0   61.51    1.40
   5   3   0   59.18    1.41
  -5   3   0   60.71    1.43
  -5   3   0   58.68    1.38
   5   3   0   64.74    1.50
   5   3   0   59.49    1.45
  -5   3   0   63.29    1.41
   5   3   0   60.53    1.43
   6  -3   0   15.67    0.53
  -6  -3   0   15.47    0.61
   6  -3   0   16.58    0.55
   6  -3   0   15.65    0.62
  -6  -3   0   16.24    0.61
  -6  -3   0   17.01    0.59
  -6  -3   0   15.88    0.45
   6  -3   0   16.42    0.44
   6   3   0   16.78    0.59
  -6   3   0   15.79    0.56
  -6   3   0   16.33    0.54
  -6   3   0   15.99    0.54
   6   3   0   15.56    0.58
   6   3   0   15.83    0.45
   6   3   0   16.30    0.62
  -7  -3   0    5.29    0.25
  -7  -3   0    5.65    0.37
   7  -3   0    4.79    0.36
  -7  -3   0    5.23    0.37
   7  -3   0    5.23    0.25
  -7  -3   0    5.32    0.33
   7  -3   0    5.75    0.33
   7  -3   0    5.15    0.30
   7   3   0    5.27    0.26
  -7   3   0    5.60    0.33
   7   3   0    5.38    0.37
   7   3   0    4.94    0.33
   7   3   0    5.68    0.36
  -7   3   0    5.19    0.31
  -7   3   0    5.66    0.31
   8  -3   0    6.69    0.31
  -8  -3   0    6.19    0.40
  -8  -3   0    6.18    0.39
   8  -3   0    6.59    0.43
  -8  -3   0    6.50    0.43
   8  -3   0    6.55    0.35
   8  -3   0    6.95    0.38
  -8  -3   0    6.37    0.31
  -8   3   0    7.10    0.37
  -8   3   0    6.77    0.37
  -8   3   0    7.00    0.39
   8   3   0    6.32    0.39
   8   3   0    6.46    0.31
   8   3   0    6.53    0.43
   8   3   0    6.89    0.42
   9  -3   0   -0.23    0.10
   9  -3   0   -0.04    0.11
  -9  -3   0   -0.10    0.14
   9  -3   0    0.05    0.13
  -9  -3   0    0.03    0.09
  -9  -3   0   -0.09    0.13
   9  -3   0   -0.12    0.15
   9   3   0   -0.21    0.14
  -9   3   0   -0.04    0.13
   9   3   0   -0.02    0.13
   9   3   0    0.07    0.12
  -9   3   0   -0.06    0.10
  -9   3   0   -0.07    0.11
 -10  -3   0    1.20    0.24
  10  -3   0    1.60    0.23
  10  -3   0    0.96    0.25
  10  -3   0    1.33    0.21
 -10  -3   0    1.02    0.26
  10   3   0    0.78    0.23
 -10   3   0    1.46    0.25
 -10   3   0    1.79    0.25
 -10   3   0    1.00    0.21
  10   3   0    1.66    0.23
  10   3   0    1.66    0.26
 -11  -3   0    3.51    0.43
 -11  -3   0    2.73    0.36
  11  -3   0    2.95    0.32
  11  -3   0    3.12    0.40
  11   3   0    3.27    0.36
 -11   3   0    4.02    0.40
  11   3   0    3.32    0.31
  11   3   0    3.07    0.39
 -11   3   0    3.57    0.37
  12  -3   0    1.15    0.30
 -12  -3   0    1.39    0.28
 -12  -3   0    1.23    0.29
 -12   3   0    1.22    0.26
  12   3   0    1.84    0.26
  12   3   0    1.64    0.30
  12   3   0    1.15    0.29
  13  -3   0    2.79    0.42
 -13  -3   0    3.20    0.43
 -13   3   0    2.87    0.39
  13   3   0    2.89    0.42
 -14  -3   0    2.79    0.45
  14  -3   0    2.25    0.41
  14   3   0    2.53    0.43
 -14   3   0    2.49    0.37
  15  -3   0    0.86    0.36
 -15  -3   0    1.37    0.38
  15  -3   0    1.21    0.35
 -15   3   0    0.87    0.28
  15   3   0    0.90    0.32
  16  -3   0    2.09    0.45
  16  -3   0    2.64    0.49
 -16  -3   0    2.28    0.46
  16   3   0    2.09    0.49
 -16   3   0    1.45    0.35
  17  -3   0    1.41    0.43
 -17  -3   0    2.86    0.51
 -17   3   0    2.58    0.43
   0  -4   0  108.23    2.25
   0  -4   0  108.48    2.24
   0  -4   0  105.32    2.31
   0  -4   0  108.41    2.14
   0  -4   0  106.19    2.29
   0  -4   0  107.88    2.34
   0  -4   0  107.11    2.26
   0  -4   0  107.91    2.25
   0   4   0  110.29    2.29
   0   4   0  107.72    2.33
   0   4   0  107.91    2.15
   0   4   0  108.04    2.26
   0   4   0  107.06    2.33
   0   4   0  104.40    2.26
   0   4   0  109.40    2.25
   1  -4   0    2.97    0.20
  -1  -4   0    2.83    0.21
   1  -4   0    2.71    0.17
   1  -4   0    2.65    0.20
  -1  -4   0    2.83    0.21
  -1  -4   0    2.56    0.22
  -1  -4   0    2.85    0.22
   1  -4   0    2.25    0.21
  -1  -4   0    2.59    0.21
   1  -4   0    3.01    0.20
  -1  -4   0    2.26    0.22
   1  -4   0    2.82    0.16
   1  -4   0    2.70    0.21
  -1   4   0    2.97    0.21
   1   4   0    2.47    0.15
  -1   4   0    2.79    0.17
   1   4   0    2.66    0.22
  -1   4   0    2.73    0.20
   1   4   0    2.63    0.21
  -1   4   0    2.77    0.17
   1   4   0    2.57    0.21
  -1   4   0    2.52    0.21
   1   4   0    2.72    0.22
  -1   4   0    2.84    0.21
   1   4   0    2.58    0.22
  -1   4   0    2.72    0.22
  -2  -4   0   75.99    1.69
   2  -4   0   78.51    1.69
  -2  -4   0   77.84    1.70
   2  -4   0   77.47    1.73
   2  -4   0   77.88    1.71
  -2  -4   0   75.64    1.78
   2  -4   0   76.65    1.72
   2  -4   0   74.70    1.73
  -2  -4   0   77.86    1.75
   2  -4   0   78.31    1.62
  -2  -4   0   76.61    1.76
  -2  -4   0   79.47    1.76
  -2   4   0   75.28    1.74
  -2   4   0   75.74    1.73
   2   4   0   78.22    1.78
   2   4   0   76.14    1.76
   2   4   0   74.78    1.60
   2   4   0   77.44    1.76
  -2   4   0   76.63    1.63
  -2   4   0   77.08    1.56
  -2   4   0   76.28    1.70
   2   4   0   76.76    1.70
   2   4   0   78.17    1.72
   2   4   0   78.00    1.76
  -2   4   0   76.86    1.70
   3  -4   0  141.58    2.86
   3  -4   0  144.94    2.99
   3  -4   0  142.64    2.90
  -3  -4   0  141.09    3.05
  -3  -4   0  141.92    3.01
   3  -4   0  140.53    3.01
  -3  -4   0  141.85    2.98
  -3   4   0  136.81    2.98
   3   4   0  140.85    2.84
  -3   4   0  144.28    2.98
   3   4   0  141.46    3.02
   3   4   0  147.60    3.16
   3   4   0  138.57    2.93
   3   4   0  140.12    2.93
   3   4   0  142.24    3.04
  -3   4   0  139.75    2.91
  -3   4   0  141.16    2.87
   3   4   0  141.37    2.99
   4  -4   0   61.19    1.44
   4  -4   0   62.15    1.52
  -4  -4   0   60.07    1.27
  -4  -4   0   56.91    1.50
   4  -4   0   61.84    1.42
   4  -4   0   62.17    1.42
  -4  -4   0   61.37    1.50
  -4  -4   0   62.70    1.49
   4   4   0   62.59    1.46
   4   4   0   59.17    1.44
   4   4   0   61.02    1.50
  -4   4   0   60.90    1.46
   4   4   0   60.54    1.49
  -4   4   0   62.08    1.45
  -4   4   0   61.71    1.43
   5  -4   0  121.17    2.63
   5  -4   0  118.93    2.72
  -5  -4   0  120.72    2.75
  -5  -4   0  124.71    2.71
  -5  -4   0  124.09    2.45
   5  -4   0  124.36    2.59
   5  -4   0  128.12    2.73
  -5  -4   0  123.83    2.70
  -5   4   0  124.27    2.65
  -5   4   0  119.86    2.59
   5   4   0  124.84    2.71
   5   4   0  120.84    2.63
   5   4   0  121.15    2.70
  -5   4   0  123.85    2.68
   5   4   0  118.74    2.63
  -6  -4   0   57.78    1.51
  -6  -4   0   60.29    1.28
   6  -4   0   61.14    1.44
   6  -4   0   59.18    1.43
   6  -4   0   58.72    1.55
  -6  -4   0   58.60    1.55
  -6   4   0   59.78    1.44
  -6   4   0   60.21    1.48
   6   4   0   59.02    1.51
   6   4   0   60.72    1.49
  -6   4   0   60.15    1.44
   6   4   0   57.48    1.46
   7  -4   0   43.68    0.93
   7  -4   0   43.66    1.28
  -7  -4   0   45.07    1.01
  -7  -4   0   42.80    1.24
   7  -4   0   45.48    1.17
   7  -4   0   43.36    1.15
  -7  -4   0   44.83    1.29
  -7   4   0   46.37    1.21
   7   4   0   42.73    1.21
  -7   4   0   43.19    1.15
  -7   4   0   43.40    1.16
   7   4   0   44.13    1.21
   7   4   0   44.61    1.23
   8  -4   0    6.38    0.37
   8  -4   0    6.85    0.39
  -8  -4   0    6.63    0.45
   8  -4   0    5.96    0.45
  -8  -4   0    6.61    0.29
   8  -4   0    6.88    0.26
  -8  -4   0    6.31    0.44
  -8   4   0    6.80    0.38
   8   4   0    6.34    0.43
   8   4   0    6.15    0.41
  -8   4   0    6.54    0.38
  -8   4   0    6.54    0.40
   8   4   0    6.43    0.42
   9  -4   0    5.82    0.28
   9  -4   0    6.62    0.38
  -9  -4   0    6.51    0.49
  -9  -4   0    5.80    0.43
   9  -4   0    5.43    0.45
  -9  -4   0    6.22    0.30
   9  -4   0    6.55    0.41
  -9   4   0    5.70    0.37
  -9   4   0    6.01    0.41
   9   4   0    6.27    0.45
   9   4   0    6.12    0.43
  -9   4   0    6.04    0.38
   9   4   0    5.90    0.42
  10  -4   0   10.77    0.64
 -10  -4   0   10.57    0.62
 -10  -4   0   11.21    0.61
  10   4   0   10.35    0.62
 -10   4   0   11.66    0.54
  10   4   0   10.22    0.56
  10   4   0   11.12    0.44
 -10   4   0   10.33    0.56
  10   4   0   10.04    0.56
  11  -4   0    1.41    0.31
 -11  -4   0    1.01    0.28
 -11  -4   0    1.35    0.30
  11   4   0    0.95    0.28
  11   4   0    1.25    0.28
 -11   4   0    1.73    0.29
  11   4   0    1.42    0.21
  11   4   0    1.54    0.28
  12  -4   0    0.84    0.28
 -12  -4   0    0.88    0.29
 -12  -4   0    1.07    0.27
  12   4   0    0.61    0.24
  12   4   0    0.82    0.26
  12   4   0    0.61    0.26
 -12   4   0    0.61    0.22
 -13  -4   0    1.11    0.31
  13  -4   0   -0.01    0.26
 -13   4   0    1.12    0.28
  13   4   0    0.68    0.28
  13   4   0    0.95    0.28
 -14  -4   0    0.10    0.27
  14  -4   0    0.19    0.28
  14   4   0    0.18    0.22
 -14   4   0   -0.18    0.20
  14   4   0   -0.06    0.24
  15  -4   0   -0.14    0.27
 -15  -4   0    0.32    0.30
  15   4   0    0.18    0.29
 -15   4   0   -0.15    0.23
  15   4   0    0.06    0.25
  16  -4   0   -0.44    0.26
 -16  -4   0    0.47    0.35
  16  -4   0    0.06    0.30
  16   4   0   -0.18    0.31
 -16   4   0    0.05    0.25
  16   4   0    0.14    0.27
  17  -4   0    0.19    0.39
 -17   4   0   -0.13    0.27
   0  -5   0   -0.04    0.05
   0  -5   0    0.11    0.12
   0  -5   0   -0.05    0.07
   0  -5   0   -0.15    0.09
   0  -5   0    0.04    0.09
   0   5   0   -0.18    0.10
   0   5   0   -0.02    0.09
   0   5   0    0.13    0.11
   0   5   0    0.11    0.11
   0   5   0   -0.05    0.06
   0   5   0    0.07    0.09
  -1  -5   0   31.15    0.93
   1  -5   0   31.33    0.90
   1  -5   0   31.68    0.88
   1  -5   0   32.39    0.77
   1  -5   0   32.76    0.92
   1  -5   0   31.56    0.87
  -1  -5   0   31.94    0.93
  -1  -5   0   30.47    0.82
   1   5   0   32.87    0.90
  -1   5   0   32.42    0.81
   1   5   0   32.44    0.90
  -1   5   0   31.76    0.78
  -1   5   0   31.58    0.89
  -1   5   0   30.80    0.91
   1   5   0   32.46    0.93
   1   5   0   32.84    0.91
  -1   5   0   32.30    0.90
  -1   5   0   32.39    0.92
   1   5   0   31.53    0.77
   1   5   0   32.07    0.93
   2  -5   0   17.06    0.57
   2  -5   0   16.23    0.59
  -2  -5   0   15.65    0.61
  -2  -5   0   15.25    0.60
   2  -5   0   16.70    0.50
   2  -5   0   16.52    0.59
   2   5   0   16.08    0.59
  -2   5   0   16.50    0.46
   2   5   0   16.57    0.62
   2   5   0   16.99    0.62
   2   5   0   16.28    0.49
  -2   5   0   16.97    0.52
   2   5   0   16.83    0.60
  -2   5   0   16.23    0.59
  -2   5   0   16.84    0.59
  -2   5   0   16.51    0.58
  -3  -5   0    0.79    0.18
  -3  -5   0    0.84    0.19
   3  -5   0    1.02    0.17
   3  -5   0    1.19    0.19
   3  -5   0    0.87    0.15
   3  -5   0    0.72    0.17
  -3   5   0    0.86    0.16
  -3   5   0    0.68    0.07
  -3   5   0    1.55    0.18
   3   5   0    0.69    0.17
  -3   5   0    0.60    0.16
   3   5   0    0.93    0.14
   3   5   0    0.95    0.19
   3   5   0    1.01    0.18
  -3   5   0    0.78    0.16
   4  -5   0   36.50    1.01
  -4  -5   0   35.97    1.08
   4  -5   0   38.78    1.00
   4  -5   0   38.02    0.97
  -4  -5   0   36.14    1.07
   4  -5   0   35.08    1.06
  -4   5   0   36.09    1.00
   4   5   0   37.00    1.07
  -4   5   0   36.75    1.01
   4   5   0   36.75    0.94
   4   5   0   35.41    1.02
   4   5   0   36.19    1.03
  -4   5   0   36.36    1.03
   5  -5   0    3.35    0.29
   5  -5   0    3.62    0.28
  -5  -5   0    3.54    0.35
  -5  -5   0    3.36    0.18
  -5  -5   0    4.00    0.38
   5  -5   0    3.40    0.33
   5   5   0    3.20    0.31
  -5   5   0    3.33    0.30
  -5   5   0    3.51    0.28
  -5   5   0    3.70    0.31
   5   5   0    3.89    0.31
   5   5   0    4.18    0.36
  -6  -5   0    7.56    0.47
   6  -5   0    7.06    0.46
   6  -5   0    7.35    0.39
  -6  -5   0    7.63    0.48
  -6  -5   0    7.09    0.27
   6  -5   0    7.91    0.41
  -6   5   0    7.11    0.40
   6   5   0    7.00    0.43
   6   5   0    7.28    0.42
  -6   5   0    7.30    0.42
   6   5   0    6.86    0.42
  -6   5   0    7.35    0.40
  -7  -5   0   37.04    1.18
   7  -5   0   36.61    1.18
  -7  -5   0   35.77    1.15
   7  -5   0   36.64    1.05
  -7  -5   0   36.56    0.86
   7  -5   0   35.94    1.05
   7   5   0   37.29    1.12
  -7   5   0   37.95    1.07
  -7   5   0   38.17    1.11
   7   5   0   37.46    1.14
   7   5   0   37.28    1.14
  -7   5   0   37.92    1.07
  -8  -5   0    0.75    0.24
   8  -5   0    0.94    0.20
   8  -5   0    0.92    0.20
   8  -5   0    0.88    0.23
  -8  -5   0    0.63    0.22
  -8  -5   0    0.86    0.12
  -8   5   0    0.62    0.20
   8   5   0    0.71    0.23
   8   5   0    1.23    0.24
  -8   5   0    0.94    0.20
  -8   5   0    1.06    0.21
   8   5   0    0.80    0.22
   9  -5   0    0.19    0.20
  -9  -5   0    0.17    0.19
   9  -5   0    0.31    0.17
  -9  -5   0    0.05    0.18
   9   5   0    0.12    0.18
   9   5   0    0.05    0.17
  -9   5   0    0.30    0.18
   9   5   0    0.16    0.18
  -9   5   0    0.14    0.14
  10  -5   0   10.73    0.66
 -10  -5   0    9.96    0.62
 -10  -5   0   10.42    0.63
  10   5   0    9.54    0.60
 -10   5   0    9.93    0.57
  10   5   0   10.46    0.60
  10   5   0    9.79    0.59
 -11  -5   0    0.36    0.25
  11  -5   0   -0.09    0.21
 -11  -5   0    0.18    0.22
  11   5   0    0.06    0.21
  11   5   0    0.54    0.24
 -11   5   0    0.34    0.20
  11   5   0    0.60    0.25
  12  -5   0    0.46    0.27
 -12  -5   0    0.42    0.26
  12   5   0    0.21    0.22
  12   5   0    0.12    0.23
 -12   5   0   -0.05    0.19
  12   5   0    0.17    0.22
 -13  -5   0   -0.23    0.23
  13  -5   0   -0.24    0.22
  13   5   0    0.57    0.25
  13   5   0    0.17    0.24
 -13   5   0    0.26    0.21
 -14  -5   0    0.73    0.33
  14  -5   0    0.52    0.32
  14   5   0    0.62    0.28
 -14   5   0    0.70    0.29
  14   5   0    0.92    0.34
  15  -5   0    3.90    0.58
 -15  -5   0    3.22    0.52
 -15   5   0    2.87    0.43
  15   5   0    2.30    0.47
  15   5   0    2.82    0.48
 -16  -5   0    0.21    0.38
  16  -5   0   -0.05    0.35
 -16   5   0   -0.25    0.24
 -17   5   0   -0.02    0.28
   0  -6   0   12.87    0.41
   0  -6   0   13.00    0.56
   0  -6   0   12.18    0.49
   0  -6   0   13.43    0.57
   0   6   0   12.68    0.49
   0   6   0   12.15    0.54
   0   6   0   12.19    0.42
   0   6   0   11.89    0.53
   0   6   0   12.82    0.55
  -1  -6   0   28.81    0.82
  -1  -6   0   30.80    0.95
   1  -6   0   28.91    0.90
   1  -6   0   28.95    0.74
   1  -6   0   28.30    0.86
   1  -6   0   29.75    0.92
  -1  -6   0   29.04    0.93
  -1   6   0   27.57    0.90
   1   6   0   28.69    0.95
   1   6   0   28.44    0.74
  -1   6   0   28.13    0.75
  -1   6   0   27.82    0.88
   1   6   0   29.73    0.93
   1   6   0   28.78    0.89
  -1   6   0   28.58    0.89
  -1   6   0   29.04    0.79
   1   6   0   28.73    0.89
   2  -6   0   24.55    0.67
  -2  -6   0   23.60    0.83
   2  -6   0   23.74    0.80
  -2  -6   0   24.43    0.84
   2  -6   0   25.11    0.80
  -2  -6   0   24.53    0.70
  -2   6   0   23.86    0.79
  -2   6   0   24.24    0.80
   2   6   0   23.26    0.79
   2   6   0   24.18    0.82
  -2   6   0   25.05    0.65
  -2   6   0   22.47    0.79
   2   6   0   23.21    0.66
  -2   6   0   23.48    0.68
   2   6   0   23.95    0.80
  -3  -6   0    0.60    0.18
  -3  -6   0    0.39    0.17
   3  -6   0    0.37    0.12
   3  -6   0    0.55    0.16
   3  -6   0    0.38    0.15
   3  -6   0    0.50    0.15
  -3   6   0    0.60    0.14
   3   6   0    0.47    0.12
  -3   6   0    0.40    0.15
  -3   6   0    0.46    0.08
  -3   6   0    0.52    0.16
   3   6   0    0.66    0.19
   3   6   0    0.41    0.16
  -3   6   0    0.55    0.15
   3   6   0    0.55    0.19
   4  -6   0    4.89    0.38
   4  -6   0    5.43    0.35
  -4  -6   0    5.27    0.40
   4  -6   0    4.50    0.32
  -4  -6   0    4.10    0.38
   4  -6   0    4.78    0.33
  -4   6   0    4.98    0.36
  -4   6   0    4.92    0.34
  -4   6   0    4.06    0.32
   4   6   0    4.89    0.29
   4   6   0    4.94    0.37
   4   6   0    5.08    0.36
   4   6   0    4.36    0.36
   5  -6   0    3.93    0.34
  -5  -6   0    3.75    0.38
  -5  -6   0    3.02    0.35
  -5  -6   0    3.30    0.20
   5  -6   0    3.23    0.32
   5  -6   0    3.74    0.37
  -5   6   0    3.47    0.33
   5   6   0    3.69    0.37
  -5   6   0    3.31    0.32
   5   6   0    3.00    0.32
   5   6   0    3.29    0.34
   5   6   0    3.23    0.26
  -5   6   0    3.42    0.35
   6  -6   0   20.41    0.83
   6  -6   0   19.18    0.70
  -6  -6   0   18.53    0.51
  -6  -6   0   16.86    0.77
  -6  -6   0   19.17    0.79
   6  -6   0   18.06    0.69
  -6   6   0   18.04    0.70
  -6   6   0   18.54    0.70
  -6   6   0   19.04    0.74
   6   6   0   18.66    0.75
   6   6   0   18.35    0.75
   6   6   0   20.25    0.78
   7  -6   0    2.91    0.32
  -7  -6   0    2.11    0.34
  -7  -6   0    2.96    0.36
  -7  -6   0    2.91    0.18
   7  -6   0    2.53    0.35
   7  -6   0    3.36    0.34
   7   6   0    2.92    0.34
  -7   6   0    2.96    0.33
   7   6   0    3.24    0.37
  -7   6   0    3.26    0.36
   7   6   0    2.69    0.34
  -7   6   0    2.92    0.31
   8  -6   0    2.55    0.36
  -8  -6   0    3.74    0.43
   8  -6   0    3.82    0.36
  -8  -6   0    3.98    0.45
  -8   6   0    3.03    0.33
   8   6   0    3.60    0.40
   8   6   0    2.82    0.36
  -8   6   0    3.94    0.41
   8   6   0    3.92    0.42
  -8   6   0    3.06    0.36
  -9  -6   0    0.69    0.27
   9  -6   0    0.45    0.18
   9  -6   0    0.56    0.25
  -9  -6   0    0.28    0.21
   9   6   0    0.14    0.19
  -9   6   0    0.94    0.22
  -9   6   0    0.77    0.24
   9   6   0    0.96    0.28
   9   6   0    0.60    0.25
 -10  -6   0    8.43    0.62
 -10  -6   0    7.82    0.59
  10  -6   0    8.04    0.62
  10   6   0    8.11    0.58
  10   6   0    8.53    0.59
  10   6   0    7.74    0.54
 -10   6   0    8.27    0.55
 -11  -6   0    0.05    0.23
  11  -6   0    0.04    0.24
 -11  -6   0    0.10    0.25
  11   6   0    0.00    0.22
  11   6   0    0.10    0.24
  11   6   0   -0.13    0.18
 -11   6   0    0.23    0.21
  12  -6   0    0.71    0.33
 -12  -6   0    0.43    0.29
  12   6   0    0.74    0.30
  12   6   0    0.64    0.30
 -12   6   0    0.89    0.27
 -13  -6   0    3.52    0.52
  13  -6   0    2.34    0.47
  13   6   0    3.39    0.48
  13   6   0    2.54    0.44
 -13   6   0    2.24    0.38
 -14  -6   0    1.96    0.45
  14  -6   0    0.77    0.37
 -14   6   0    0.99    0.32
  14   6   0    0.63    0.30
  14   6   0    0.61    0.33
 -15  -6   0    0.13    0.33
  15  -6   0    0.28    0.33
 -15   6   0   -0.07    0.24
  15   6   0   -0.08    0.27
  15   6   0    0.17    0.33
 -16   6   0    0.18    0.30
   0  -7   0    0.10    0.11
   0  -7   0   -0.02    0.07
   0  -7   0    0.01    0.13
   0  -7   0    0.16    0.16
   0   7   0    0.03    0.12
   0   7   0    0.03    0.14
   0   7   0    0.20    0.17
   0   7   0    0.04    0.09
   1  -7   0    0.14    0.16
   1  -7   0    0.06    0.13
  -1  -7   0    0.22    0.12
  -1  -7   0    0.06    0.16
   1  -7   0    0.18    0.09
  -1  -7   0    0.21    0.15
   1  -7   0    0.25    0.14
   1   7   0    0.08    0.16
   1   7   0    0.16    0.16
   1   7   0    0.26    0.10
  -1   7   0    0.19    0.16
  -1   7   0    0.11    0.16
  -1   7   0    0.11    0.11
  -1   7   0    0.21    0.15
  -1   7   0    0.12    0.12
   1   7   0    0.03    0.15
   2  -7   0    1.31    0.24
   2  -7   0    1.46    0.18
  -2  -7   0    1.46    0.19
  -2  -7   0    1.44    0.27
  -2  -7   0    1.79    0.29
   2  -7   0    1.19    0.22
   2   7   0    1.63    0.27
  -2   7   0    1.53    0.24
  -2   7   0    1.64    0.18
  -2   7   0    1.18    0.22
   2   7   0    1.69    0.27
   2   7   0    1.41    0.17
  -2   7   0    1.53    0.19
   2   7   0    1.38    0.24
   3  -7   0   -0.21    0.12
   3  -7   0    0.25    0.12
  -3  -7   0    0.11    0.09
  -3  -7   0    0.15    0.16
   3  -7   0    0.09    0.13
  -3  -7   0   -0.15    0.13
  -3   7   0    0.12    0.07
   3   7   0   -0.11    0.13
  -3   7   0    0.04    0.15
   3   7   0   -0.04    0.15
  -3   7   0    0.14    0.13
   3   7   0    0.17    0.17
  -3   7   0    0.00    0.12
   3   7   0    0.06    0.09
   4  -7   0    1.87    0.28
  -4  -7   0    2.31    0.34
  -4  -7   0    2.51    0.21
   4  -7   0    2.60    0.31
  -4  -7   0    3.05    0.37
  -4   7   0    2.64    0.32
   4   7   0    2.45    0.31
   4   7   0    2.16    0.31
  -4   7   0    2.82    0.31
   4   7   0    2.71    0.25
   4   7   0    2.56    0.33
  -4   7   0    2.43    0.11
   5  -7   0    0.18    0.16
   5  -7   0    0.06    0.15
  -5  -7   0    0.00    0.16
  -5  -7   0    0.13    0.09
  -5  -7   0    0.15    0.21
  -5   7   0    0.02    0.14
   5   7   0    0.01    0.18
   5   7   0    0.05    0.16
  -5   7   0    0.05    0.15
   5   7   0    0.08    0.12
   5   7   0    0.16    0.17
  -6  -7   0    1.75    0.32
   6  -7   0    1.92    0.32
  -6  -7   0    1.76    0.31
   6  -7   0    1.78    0.27
  -6  -7   0    1.98    0.17
   6   7   0    1.90    0.31
   6   7   0    2.13    0.26
  -6   7   0    1.84    0.28
   6   7   0    1.63    0.30
   6   7   0    2.11    0.33
  -6   7   0    1.26    0.27
  -7  -7   0    0.78    0.27
  -7  -7   0    0.60    0.27
   7  -7   0    0.48    0.19
   7  -7   0    0.55    0.25
   7   7   0    0.66    0.20
  -7   7   0    0.37    0.22
  -7   7   0    0.00    0.16
   7   7   0    0.63    0.23
   7   7   0    0.60    0.25
   7   7   0    0.95    0.26
   8  -7   0    6.21    0.56
   8  -7   0    5.91    0.44
  -8  -7   0    6.85    0.57
  -8  -7   0    6.35    0.58
   8   7   0    6.44    0.45
  -8   7   0    6.70    0.50
   8   7   0    6.46    0.52
  -8   7   0    7.18    0.48
   8   7   0    7.26    0.54
   8   7   0    7.31    0.54
  -9  -7   0    2.67    0.42
  -9  -7   0    3.13    0.45
   9  -7   0    2.69    0.41
   9   7   0    2.07    0.36
  -9   7   0    2.40    0.37
   9   7   0    2.84    0.40
   9   7   0    3.36    0.44
 -10  -7   0    0.42    0.28
 -10  -7   0    0.26    0.24
  10  -7   0    0.06    0.25
  10   7   0    0.17    0.23
  10   7   0    0.00    0.22
 -10   7   0    0.36    0.24
  10   7   0    0.16    0.24
 -11  -7   0    3.46    0.50
 -11  -7   0    2.63    0.43
  11  -7   0    2.80    0.46
 -11   7   0    2.73    0.38
  11   7   0    3.24    0.48
  11   7   0    3.69    0.49
  11   7   0    3.24    0.47
  12  -7   0    1.61    0.42
 -12  -7   0    1.98    0.43
  12   7   0    1.78    0.39
 -12   7   0    1.89    0.36
  12   7   0    2.18    0.41
 -13  -7   0    0.44    0.33
  13  -7   0    0.72    0.35
 -13   7   0    0.33    0.26
  13   7   0    0.42    0.31
  13   7   0    0.15    0.28
  14  -7   0    3.41    0.57
 -14  -7   0    5.04    0.67
  14   7   0    3.33    0.52
 -14   7   0    3.58    0.49
  14   7   0    3.58    0.56
 -15   7   0    2.03    0.42
   0  -8   0   21.34    0.85
   0  -8   0   20.61    0.76
   0  -8   0   20.49    0.62
   0  -8   0   22.15    0.87
   0   8   0   20.32    0.65
   0   8   0   20.83    0.83
   0   8   0   20.96    0.84
   0   8   0   21.50    0.88
   1  -8   0    7.95    0.47
  -1  -8   0    8.15    0.53
   1  -8   0    9.11    0.55
  -1  -8   0    7.24    0.53
  -1  -8   0    9.05    0.45
   1  -8   0    8.32    0.36
  -1   8   0    7.94    0.52
   1   8   0    8.45    0.54
   1   8   0    7.70    0.38
  -1   8   0    7.90    0.40
  -1   8   0    7.94    0.47
  -1   8   0    7.96    0.50
   1   8   0    7.52    0.54
   1   8   0    8.14    0.52
  -1   8   0    8.44    0.53
  -2  -8   0   17.59    0.79
   2  -8   0   17.02    0.74
  -2  -8   0   15.80    0.76
   2  -8   0   16.42    0.72
  -2  -8   0   17.10    0.62
   2  -8   0   16.64    0.56
   2   8   0   17.19    0.76
  -2   8   0   16.49    0.76
   2   8   0   16.69    0.57
  -2   8   0   16.59    0.57
  -2   8   0   16.99    0.59
   2   8   0   16.43    0.76
   2   8   0   17.16    0.75
  -2   8   0   16.67    0.73
   3  -8   0    0.88    0.22
  -3  -8   0    0.62    0.24
  -3  -8   0    0.75    0.16
   3  -8   0    0.94    0.24
  -3  -8   0    0.95    0.27
   3   8   0    0.60    0.25
  -3   8   0    1.07    0.26
  -3   8   0    0.62    0.13
   3   8   0    0.77    0.24
  -3   8   0    0.51    0.20
   3   8   0    0.95    0.26
   3   8   0    0.74    0.15
  -3   8   0    0.35    0.16
   4  -8   0   12.12    0.63
  -4  -8   0   14.58    0.75
  -4  -8   0   12.56    0.49
  -4  -8   0   13.51    0.71
   4  -8   0   13.13    0.67
   4   8   0   12.57    0.66
   4   8   0   14.14    0.54
   4   8   0   14.06    0.70
  -4   8   0   14.33    0.69
  -4   8   0   13.89    0.66
  -4   8   0   12.99    0.36
   4   8   0   12.75    0.69
  -5  -8   0    0.63    0.26
  -5  -8   0    0.83    0.29
   5  -8   0    0.36    0.20
  -5  -8   0    0.35    0.12
   5  -8   0   -0.09    0.16
   5   8   0    0.27    0.20
   5   8   0    0.62    0.26
  -5   8   0    0.53    0.22
   5   8   0    0.28    0.14
  -5   8   0    0.37    0.20
   5   8   0    0.44    0.24
   6  -8   0    1.47    0.27
  -6  -8   0    1.22    0.16
  -6  -8   0    2.44    0.39
  -6  -8   0    2.05    0.39
   6  -8   0    1.90    0.34
  -6   8   0    1.54    0.32
   6   8   0    1.64    0.31
  -6   8   0    1.36    0.28
   6   8   0    1.04    0.29
   6   8   0    1.35    0.23
   6   8   0    2.10    0.37
   7  -8   0    8.40    0.62
   7  -8   0    8.51    0.54
  -7  -8   0    8.29    0.64
  -7  -8   0   10.12    0.67
  -7   8   0    9.49    0.61
   7   8   0   10.09    0.67
  -7   8   0    9.91    0.58
   7   8   0    9.40    0.51
   7   8   0    8.47    0.61
   7   8   0    9.49    0.61
  -8  -8   0    0.05    0.23
   8  -8   0    0.26    0.25
  -8  -8   0    0.25    0.24
  -8   8   0   -0.08    0.20
   8   8   0    0.00    0.17
   8   8   0    0.07    0.21
   8   8   0   -0.46    0.19
   8   8   0   -0.32    0.20
  -9  -8   0    1.65    0.38
   9  -8   0    1.83    0.38
  -9  -8   0    1.40    0.34
  -9   8   0    1.65    0.34
   9   8   0    1.39    0.34
   9   8   0    1.15    0.26
   9   8   0    1.77    0.35
   9   8   0    1.67    0.37
 -10  -8   0    0.38    0.29
  10  -8   0    0.11    0.26
 -10  -8   0    0.34    0.26
  10   8   0    0.71    0.31
  10   8   0    0.33    0.27
  10   8   0    0.32    0.22
 -10   8   0    0.22    0.26
  10   8   0    0.00    0.29
 -11  -8   0    0.49    0.32
 -11  -8   0    1.32    0.36
  11  -8   0    0.91    0.36
  11   8   0    1.57    0.36
  11   8   0    1.55    0.39
  11   8   0    1.45    0.32
 -11   8   0    1.50    0.35
  11   8   0    1.63    0.41
  12  -8   0    0.36    0.32
 -12  -8   0    1.62    0.44
  12   8   0    0.88    0.35
  12   8   0    1.53    0.39
 -12   8   0    1.47    0.35
  12   8   0    0.79    0.29
  13  -8   0    1.51    0.45
 -13  -8   0    1.23    0.45
  13   8   0    1.73    0.42
 -13   8   0    1.80    0.40
  13   8   0    1.26    0.45
 -14   8   0    0.64    0.32
   0  -9   0    0.01    0.20
   0  -9   0    0.05    0.17
   0  -9   0   -0.11    0.20
   0   9   0   -0.19    0.19
   0   9   0   -0.02    0.12
   0   9   0    0.19    0.20
   0   9   0   -0.15    0.22
  -1  -9   0    1.37    0.30
  -1  -9   0    1.14    0.30
  -1  -9   0    2.04    0.27
   1  -9   0    1.23    0.25
   1  -9   0    1.95    0.34
   1   9   0    1.56    0.33
   1   9   0    1.65    0.22
   1   9   0    1.53    0.32
  -1   9   0    1.24    0.32
  -1   9   0    1.46    0.21
   1   9   0    1.82    0.34
  -1   9   0    1.21    0.30
   2  -9   0    3.78    0.43
  -2  -9   0    4.55    0.49
   2  -9   0    4.21    0.43
  -2  -9   0    4.61    0.49
  -2  -9   0    4.25    0.34
  -2   9   0    3.69    0.31
  -2   9   0    4.53    0.49
   2   9   0    3.66    0.44
  -2   9   0    3.56    0.44
   2   9   0    4.32    0.48
   2   9   0    4.07    0.47
   2   9   0    4.73    0.32
   3  -9   0   14.13    0.73
  -3  -9   0   13.17    0.78
  -3  -9   0   13.68    0.57
   3  -9   0   12.99    0.70
  -3  -9   0   13.05    0.74
  -3   9   0   12.79    0.72
   3   9   0   14.98    0.75
   3   9   0   13.96    0.76
   3   9   0   13.88    0.55
   3   9   0   13.44    0.74
  -3   9   0   13.16    0.70
  -3   9   0   13.48    0.56
  -4  -9   0    0.79    0.29
   4  -9   0    0.63    0.24
  -4  -9   0    0.65    0.17
   4  -9   0    0.95    0.27
  -4  -9   0    1.27    0.33
  -4   9   0    0.83    0.26
  -4   9   0    1.00    0.29
   4   9   0    0.59    0.27
   4   9   0    0.96    0.19
   4   9   0    0.62    0.29
   4   9   0    0.86    0.29
  -5  -9   0   26.70    0.78
  -5  -9   0   28.15    1.14
   5  -9   0   27.06    1.08
  -5  -9   0   26.89    1.11
   5  -9   0   26.55    1.01
   5   9   0   24.94    0.85
  -5   9   0   27.65    1.07
   5   9   0   28.73    1.10
   5   9   0   27.33    1.08
  -5   9   0   27.18    1.03
   5   9   0   27.59    1.12
  -6  -9   0    1.51    0.35
  -6  -9   0    1.28    0.34
   6  -9   0    1.48    0.33
   6  -9   0    1.52    0.31
   6   9   0    1.14    0.32
  -6   9   0    1.05    0.31
   6   9   0    1.27    0.32
   6   9   0    0.87    0.31
   6   9   0    1.19    0.22
  -6   9   0    1.28    0.29
  -7  -9   0   12.07    0.77
   7  -9   0   10.82    0.72
  -7  -9   0   11.10    0.78
   7   9   0   11.35    0.72
   7   9   0   10.71    0.72
   7   9   0   11.96    0.74
   7   9   0   10.99    0.58
  -7   9   0   10.57    0.69
  -8  -9   0    0.19    0.28
   8  -9   0    0.02    0.27
  -8  -9   0    0.25    0.25
   8   9   0   -0.09    0.25
   8   9   0    0.04    0.28
   8   9   0    0.24    0.19
   8   9   0    0.50    0.26
  -8   9   0    0.13    0.25
  -9  -9   0    0.55    0.31
   9  -9   0    0.50    0.29
  -9  -9   0    0.26    0.31
   9   9   0    0.19    0.28
  -9   9   0    0.08    0.22
   9   9   0   -0.16    0.26
   9   9   0    0.21    0.26
   9   9   0    0.50    0.23
 -10  -9   0    0.74    0.34
  10  -9   0   -0.30    0.24
 -10  -9   0    1.00    0.36
 -10   9   0    0.90    0.31
  10   9   0    0.19    0.33
  10   9   0    0.08    0.30
  10   9   0    0.37    0.29
  10   9   0    0.42    0.23
 -11  -9   0    0.40    0.32
  11  -9   0    0.87    0.37
  11   9   0    1.02    0.35
  11   9   0    0.93    0.29
  11   9   0    1.09    0.41
  11   9   0    0.85    0.36
 -11   9   0    0.71    0.32
 -12  -9   0   -0.22    0.32
  12  -9   0    0.04    0.33
  12   9   0    0.17    0.26
 -12   9   0   -0.11    0.24
  12   9   0   -0.25    0.28
  12   9   0    0.02    0.30
  13   9   0    0.37    0.30
 -13   9   0    0.26    0.35
   0 -10   0    2.52    0.41
   0 -10   0    2.61    0.35
   0  10   0    2.86    0.43
   0  10   0    2.80    0.28
   0  10   0    3.29    0.47
   0  10   0    2.47    0.39
  -1 -10   0    0.25    0.26
  -1 -10   0    0.67    0.20
   1 -10   0    0.87    0.32
   1 -10   0    0.52    0.23
  -1 -10   0    0.67    0.29
   1  10   0    0.42    0.17
  -1  10   0    0.44    0.17
   1  10   0    0.63    0.31
  -1  10   0    1.20    0.33
   1  10   0    0.19    0.24
   1  10   0    1.11    0.31
  -1  10   0    0.55    0.26
   2 -10   0   12.92    0.71
  -2 -10   0   15.89    0.85
   2 -10   0   14.47    0.78
  -2 -10   0   12.48    0.59
  -2 -10   0   14.21    0.81
   2  10   0   13.22    0.79
  -2  10   0   13.87    0.79
  -2  10   0   12.65    0.55
   2  10   0   13.01    0.75
   2  10   0   12.14    0.53
  -2  10   0   13.41    0.73
   2  10   0   12.99    0.76
  -3 -10   0    2.00    0.27
   3 -10   0    3.04    0.41
  -3 -10   0    3.49    0.50
   3 -10   0    3.38    0.44
  -3 -10   0    3.12    0.45
   3  10   0    2.55    0.28
   3  10   0    3.34    0.45
  -3  10   0    3.06    0.43
  -3  10   0    2.37    0.28
  -3  10   0    2.95    0.42
   3  10   0    2.51    0.41
   3  10   0    2.17    0.40
   4 -10   0    0.35    0.25
   4 -10   0    0.31    0.23
  -4 -10   0    0.06    0.27
  -4 -10   0    0.27    0.25
  -4  10   0    0.10    0.23
   4  10   0    0.08    0.26
   4  10   0    0.19    0.24
   4  10   0    0.30    0.26
  -4  10   0   -0.03    0.22
   4  10   0    0.27    0.16
  -5 -10   0   16.07    0.91
  -5 -10   0   17.04    0.91
   5 -10   0   15.74    0.80
   5 -10   0   13.19    0.79
   5  10   0   16.53    0.86
   5  10   0   15.35    0.84
  -5  10   0   15.13    0.80
  -5  10   0   16.50    0.86
   5  10   0   15.30    0.64
   5  10   0   16.08    0.90
  -6 -10   0    0.50    0.29
  -6 -10   0    0.29    0.30
   6 -10   0    0.07    0.23
   6  10   0    0.57    0.31
   6  10   0    0.43    0.30
   6  10   0    0.51    0.20
   6  10   0    0.38    0.31
  -6  10   0    0.56    0.30
  -7 -10   0   -0.06    0.28
  -7 -10   0    0.14    0.29
   7 -10   0   -0.06    0.23
   7  10   0   -0.10    0.25
   7  10   0    0.11    0.25
   7  10   0    0.08    0.27
  -7  10   0   -0.19    0.26
  -8 -10   0    1.21    0.38
  -8 -10   0    1.02    0.37
   8 -10   0    0.76    0.36
  -8  10   0    0.63    0.31
   8  10   0    0.59    0.33
   8  10   0    0.44    0.32
   8  10   0    0.72    0.34
   9 -10   0   -0.06    0.26
  -9 -10   0    0.08    0.30
  -9 -10   0   -0.18    0.29
   9  10   0   -0.04    0.27
  -9  10   0    0.02    0.24
   9  10   0   -0.02    0.28
   9  10   0   -0.10    0.23
 -10 -10   0    0.21    0.34
  10 -10   0   -0.04    0.28
 -10 -10   0    0.39    0.34
  10  10   0    0.06    0.28
 -10  10   0    0.47    0.33
  10  10   0    0.65    0.34
  10  10   0    0.59    0.37
 -11 -10   0    0.22    0.35
  11 -10   0    0.63    0.41
 -11  10   0    0.02    0.30
  11  10   0    0.10    0.34
  11  10   0   -0.33    0.33
 -12  10   0    0.10    0.33
   0 -11   0   -0.06    0.26
   0 -11   0   -0.14    0.18
   0  11   0    0.18    0.26
   0  11   0    0.11    0.23
  -1 -11   0    0.52    0.31
  -1 -11   0    0.40    0.21
   1 -11   0    0.56    0.30
   1 -11   0    0.44    0.24
  -1  11   0    0.24    0.29
  -1  11   0    0.91    0.31
   1  11   0    0.60    0.29
   1  11   0    0.62    0.30
   1  11   0    0.40    0.28
  -2 -11   0    0.51    0.21
  -2 -11   0    0.20    0.28
   2 -11   0   -0.02    0.18
  -2 -11   0    0.01    0.25
   2 -11   0    0.19    0.24
  -2  11   0    0.35    0.25
   2  11   0    0.14    0.27
  -2  11   0    0.87    0.31
   2  11   0    0.58    0.28
   2  11   0    0.38    0.31
  -3 -11   0    2.78    0.48
  -3 -11   0    2.91    0.49
   3 -11   0    3.33    0.44
   3 -11   0    3.03    0.45
   3  11   0    3.13    0.47
   3  11   0    2.27    0.43
  -3  11   0    4.12    0.55
  -3  11   0    2.94    0.45
   3  11   0    4.45    0.56
  -4 -11   0    0.38    0.29
   4 -11   0   -0.22    0.23
   4 -11   0    0.00    0.27
  -4 -11   0   -0.02    0.24
   4  11   0    0.01    0.27
   4  11   0   -0.17    0.23
  -4  11   0    0.05    0.27
  -4  11   0    0.04    0.25
   4  11   0   -0.38    0.22
  -5 -11   0    0.13    0.31
  -5 -11   0    0.24    0.31
   5 -11   0    0.27    0.26
   5  11   0    0.84    0.32
  -5  11   0   -0.02    0.23
   5  11   0    0.47    0.32
   5  11   0   -0.02    0.24
   6 -11   0    2.34    0.45
  -6 -11   0    2.63    0.50
  -6 -11   0    2.87    0.50
   6  11   0    2.85    0.49
   6  11   0    3.47    0.55
   6  11   0    2.53    0.44
  -6  11   0    3.30    0.49
   7 -11   0    4.62    0.60
  -7 -11   0    3.22    0.55
  -7 -11   0    3.75    0.60
   7  11   0    2.62    0.49
  -7  11   0    4.03    0.54
   7  11   0    4.10    0.56
   7  11   0    4.23    0.61
  -8 -11   0    0.69    0.37
  -8 -11   0    1.32    0.42
   8 -11   0    0.60    0.36
   8  11   0    0.63    0.34
  -8  11   0    1.46    0.41
   8  11   0    0.97    0.38
   8  11   0    1.23    0.44
  -9 -11   0    1.22    0.42
   9 -11   0    1.15    0.43
  -9 -11   0    1.73    0.47
   9  11   0    1.58    0.46
  -9  11   0    1.55    0.44
   9  11   0    1.53    0.46
   9  11   0    1.63    0.49
  10 -11   0    0.64    0.40
 -10 -11   0    1.24    0.45
  10  11   0    0.49    0.42
  10  11   0    0.78    0.41
 -10  11   0    1.31    0.44
  10  11   0    1.33    0.47
   0 -12   0    0.94    0.28
   0 -12   0    0.34    0.33
   0  12   0    1.15    0.39
   0  12   0    1.25    0.38
   1 -12   0    0.26    0.28
   1 -12   0    0.21    0.24
  -1 -12   0   -0.03    0.29
   1  12   0    0.34    0.32
  -1  12   0    0.04    0.30
   1  12   0   -0.09    0.25
  -1  12   0    0.05    0.27
   1  12   0    0.22    0.28
  -2 -12   0    0.33    0.33
   2 -12   0    0.29    0.27
   2 -12   0   -0.04    0.30
  -2  12   0    0.03    0.28
  -2  12   0    0.23    0.29
   2  12   0    0.56    0.29
   2  12   0   -0.30    0.25
   2  12   0    0.75    0.35
   3 -12   0    0.09    0.27
   3 -12   0    0.55    0.33
  -3 -12   0    0.06    0.31
  -3 -12   0    0.62    0.33
   3  12   0    0.28    0.29
   3  12   0    0.03    0.31
   3  12   0    0.34    0.29
  -3  12   0    0.18    0.33
  -4 -12   0    0.07    0.29
  -4 -12   0   -0.17    0.30
   4 -12   0   -0.37    0.22
   4  12   0   -0.14    0.30
  -4  12   0   -0.26    0.27
   4  12   0    0.33    0.31
   4  12   0   -0.19    0.24
   5 -12   0    5.12    0.60
  -5 -12   0    6.08    0.72
  -5 -12   0    5.20    0.67
   5  12   0    6.08    0.72
   5  12   0    6.05    0.67
   5  12   0    6.02    0.71
  -5  12   0    5.51    0.67
  -6 -12   0    0.66    0.38
   6 -12   0    0.44    0.35
  -6 -12   0    0.05    0.35
   6  12   0    0.08    0.32
   6  12   0    0.03    0.35
   6  12   0    0.34    0.34
  -6  12   0    0.84    0.40
  -7 -12   0    0.31    0.39
  -7 -12   0    0.57    0.35
   7 -12   0    0.64    0.35
   7  12   0    0.37    0.35
   7  12   0    0.93    0.41
  -7  12   0    0.42    0.38
   7  12   0    0.61    0.34
  -8 -12   0    1.06    0.44
   8 -12   0    1.22    0.42
  -8 -12   0    1.36    0.50
   8  12   0    0.93    0.43
  -8  12   0    0.99    0.43
   8  12   0    2.74    0.54
   8  12   0    1.01    0.42
  -9 -12   0    0.86    0.43
   9  12   0    0.13    0.39
  10  12   0    3.81    0.68
   0 -13   0    0.06    0.33
   0  13   0   -0.06    0.30
   0  13   0   -0.13    0.29
  -1 -13   0    3.62    0.60
   1 -13   0    2.80    0.52
   1  13   0    3.20    0.54
  -1  13   0    3.46    0.59
  -1  13   0    3.43    0.55
   1  13   0    2.88    0.55
   2 -13   0    0.00    0.24
  -2 -13   0    0.57    0.37
   2  13   0    0.40    0.34
  -2  13   0   -0.07    0.30
   2  13   0    0.32    0.33
   2  13   0    0.09    0.35
  -3 -13   0    1.64    0.48
   3 -13   0    1.66    0.41
   3  13   0    1.04    0.39
  -3  13   0    1.96    0.50
   3  13   0    1.08    0.46
   3  13   0    1.90    0.45
  -4 -13   0    0.36    0.36
  -4 -13   0    0.96    0.45
   4 -13   0    0.92    0.35
  -4  13   0    0.71    0.40
   4  13   0    1.15    0.42
   4  13   0    0.77    0.44
   4  13   0    0.95    0.41
  -5 -13   0   -0.03    0.32
   5 -13   0    0.15    0.29
  -5 -13   0   -0.44    0.33
   5  13   0   -0.22    0.37
   5  13   0    0.25    0.34
   5  13   0   -0.39    0.27
  -6 -13   0    0.76    0.47
   6 -13   0    0.56    0.41
  -6 -13   0    0.81    0.42
   6  13   0    0.68    0.39
   6  13   0    0.98    0.47
  -7 -13   0    0.02    0.37
   7  13   0    0.77    0.49
  -8 -13   0   -0.14    0.40
  -1 -14   0    2.15    0.57
   1  14   0    1.68    0.51
  -2 -14   0    0.06    0.41
   2  14   0   -0.45    0.33
  -3 -14   0    0.27    0.45
   3  14   0    0.29    0.37
   4 -14   0   -0.29    0.34
   4  14   0   -0.55    0.33
 -17   0   1    0.97    0.36
  17   0  -1    1.82    0.45
  16   0  -1   -0.01    0.24
  16   0  -1   -0.36    0.26
 -16   0   1    0.00    0.24
  15   0  -1    0.90    0.31
  15   0  -1    0.71    0.31
 -15   0   1    0.71    0.27
 -14   0   1    0.22    0.22
  14   0  -1   -0.08    0.20
  14   0  -1   -0.34    0.22
  13   0  -1    1.17    0.31
  13   0  -1    1.19    0.29
 -13   0   1    0.94    0.27
  12   0  -1   -0.16    0.15
  12   0  -1    0.05    0.15
  12   0  -1   -0.01    0.19
 -12   0   1   -0.28    0.16
 -12   0   1    0.01    0.16
  11   0  -1    3.69    0.37
  11   0  -1    3.89    0.40
  11   0  -1    4.33    0.36
 -11   0   1    5.09    0.42
 -11   0   1    4.04    0.39
 -11   0   1    4.55    0.38
  10   0  -1    0.17    0.15
 -10   0   1   -0.11    0.13
  10   0  -1    0.14    0.13
  10   0  -1   -0.06    0.13
  10   0  -1   -0.04    0.13
 -10   0   1   -0.10    0.12
 -10   0   1    0.02    0.12
   9   0  -1    0.57    0.16
  -9   0   1    0.46    0.17
   9   0  -1    0.63    0.17
   9   0  -1    0.44    0.16
  -9   0   1    0.71    0.16
  -9   0   1    0.50    0.16
   9   0  -1    0.51    0.16
  -8   0   1   -0.06    0.11
  -8   0   1    0.06    0.10
  -8   0   1   -0.02    0.10
   8   0  -1    0.12    0.11
   8   0  -1    0.00    0.11
   8   0  -1   -0.02    0.10
   8   0  -1    0.12    0.10
   7   0  -1   27.70    0.78
   7   0  -1   27.40    0.81
  -7   0   1   26.55    0.81
  -7   0   1   25.92    0.79
   7   0  -1   26.23    0.76
   7   0  -1   25.90    0.78
   7   0  -1   24.87    0.79
  -7   0   1   26.79    0.77
   6   0  -1    0.08    0.10
   6   0  -1   -0.02    0.09
  -6   0   1    0.02    0.08
   6   0  -1    0.02    0.10
   6   0  -1    0.00    0.08
  -6   0   1   -0.11    0.07
  -6   0   1   -0.09    0.08
   6   0  -1   -0.33    0.09
  -6   0   1    0.03    0.08
  -5   0   1  124.06    2.57
   5   0  -1  124.98    2.59
   5   0  -1  125.71    2.58
  -5   0   1  125.19    2.59
  -5   0   1  122.89    2.64
  -5   0   1  123.68    2.59
   5   0  -1  122.77    2.62
   5   0  -1  125.69    2.60
   5   0  -1  122.90    2.57
  -5   0   1  125.67    2.58
  -4   0   1   -0.03    0.07
   4   0  -1   -0.06    0.07
  -4   0   1   -0.01    0.08
  -4   0   1    0.25    0.09
   4   0  -1   -0.04    0.07
  -4   0   1   -0.04    0.07
  -4   0   1    0.01    0.06
   4   0  -1    0.02    0.08
   4   0  -1   -0.11    0.05
   4   0  -1   -0.03    0.08
   3   0  -1  640.48   12.33
   3   0  -1  642.84   11.85
  -3   0   1  632.78   12.32
  -3   0   1  632.11   12.01
  -3   0   1  631.33   11.85
   3   0  -1  635.26   12.20
   3   0  -1  620.41   12.19
  -3   0   1  611.92   12.20
  -3   0   1  626.34   12.17
   3   0  -1  621.32   12.01
   2   0  -1   -0.18    0.04
   2   0  -1   -0.16    0.03
   2   0  -1   -0.12    0.04
  -2   0   1   -0.20    0.04
  -2   0   1   -0.17    0.04
   2   0  -1   -0.02    0.05
  -2   0   1   -0.07    0.04
   2   0  -1   -0.06    0.05
  -2   0   1   -0.08    0.04
  -2   0   1   -0.06    0.04
   2   0  -1   -0.07    0.04
   1   0  -1  110.30    2.14
   0   0   1   -1.38    0.01
   0   0  -1   -1.39    0.01
   0   0  -1   -1.35    0.01
   0   0   1   -1.38    0.01
   0   0   1   -1.38    0.01
   0   0   1   -1.38    0.01
   0   0  -1   -1.36    0.01
   0   0  -1   -1.39    0.01
   1   0   1  201.07    3.68
   1   0   1  173.00    3.56
  -2   0  -1   -0.67    0.02
  -2   0  -1   -0.53    0.05
  -3   0  -1  480.16    9.11
   3   0   1  464.56    9.12
  -3   0  -1  480.05    9.04
  -3   0  -1  465.73    9.26
   3   0   1  470.39    9.03
   3   0   1  472.85    8.93
   3   0   1  469.51    9.20
   4   0   1   -0.05    0.05
  -4   0  -1    0.07    0.06
  -4   0  -1   -0.03    0.05
   4   0   1   -0.01    0.06
   4   0   1   -0.01    0.05
  -4   0  -1    0.01    0.06
   4   0   1   -0.07    0.05
  -4   0  -1   -0.06    0.05
  -5   0  -1    1.06    0.14
   5   0   1    0.89    0.12
  -5   0  -1    1.32    0.14
   5   0   1    1.10    0.12
   5   0   1    1.32    0.14
  -5   0  -1    1.20    0.13
   5   0   1    1.08    0.14
  -5   0  -1    1.17    0.14
   6   0   1    0.14    0.09
   6   0   1    0.21    0.13
  -6   0  -1    0.29    0.10
  -6   0  -1   -0.13    0.07
   6   0   1    0.01    0.08
   6   0   1   -0.12    0.06
  -6   0  -1   -0.02    0.06
   6   0   1   -0.09    0.08
  -6   0  -1    0.04    0.07
   6   0   1    0.00    0.08
   7   0   1   26.18    0.76
  -7   0  -1   25.44    0.76
  -7   0  -1   26.33    0.72
   7   0   1   25.35    0.81
   7   0   1   26.30    0.71
  -7   0  -1   24.71    0.74
   7   0   1   25.70    0.75
  -7   0  -1   25.24    0.72
   8   0   1    0.11    0.12
  -8   0  -1   -0.02    0.10
  -8   0  -1    0.00    0.08
   8   0   1    0.04    0.10
   8   0   1   -0.04    0.11
  -8   0  -1    0.21    0.11
   8   0   1   -0.08    0.08
  -9   0  -1   98.15    2.15
   9   0   1   98.18    2.20
  -9   0  -1   97.04    2.17
   9   0   1   94.52    2.21
   9   0   1   94.46    2.28
   9   0   1   98.68    2.17
  -9   0  -1   96.86    2.23
  10   0   1    0.15    0.17
 -10   0  -1    0.25    0.15
 -10   0  -1    0.22    0.12
  10   0   1    0.16    0.14
  10   0   1    0.42    0.18
  10   0   1    0.17    0.12
 -10   0  -1    0.36    0.13
 -11   0  -1   29.11    0.90
  11   0   1   29.34    1.06
  11   0   1   28.41    0.89
 -11   0  -1   29.55    0.97
  11   0   1   28.73    0.97
 -12   0  -1    0.03    0.16
  12   0   1    0.44    0.20
  12   0   1   -0.14    0.17
 -13   0  -1    1.85    0.30
  13   0   1    1.79    0.35
  13   0   1    1.54    0.30
  14   0   1    0.28    0.23
 -14   0  -1    0.13    0.19
  14   0   1    0.29    0.26
  15   0   1   -0.67    0.21
  15   0   1    0.00    0.25
 -15   0  -1   -0.12    0.18
 -16   0  -1    0.03    0.22
  16   0   1   -0.09    0.26
 -17   0  -1    0.06    0.27
  17  -1  -1   -0.05    0.29
 -17  -1   1    0.59    0.34
  17  -1  -1   -0.02    0.34
 -17   1   1    0.12    0.29
  17   1  -1    0.15    0.29
  16  -1  -1    0.23    0.32
 -16  -1   1    0.62    0.30
  16  -1  -1    0.86    0.32
  16   1  -1    0.79    0.32
 -16   1   1    0.76    0.31
  15  -1  -1    0.01    0.26
  15  -1  -1   -0.08    0.26
 -15  -1   1   -0.15    0.21
  15   1  -1   -0.15    0.22
 -15   1   1    0.24    0.22
  15   1  -1   -0.11    0.22
  14  -1  -1    0.10    0.21
  14  -1  -1    0.44    0.24
 -14  -1   1    0.03    0.21
  14   1  -1    0.43    0.25
  14   1  -1   -0.40    0.20
 -14   1   1    0.42    0.25
  13  -1  -1    0.54    0.25
 -13  -1   1    0.57    0.25
  13  -1  -1    0.31    0.22
  13   1  -1    0.69    0.24
 -13   1   1    0.94    0.25
  13   1  -1    1.24    0.29
 -12  -1   1    5.85    0.46
  12  -1  -1    5.90    0.41
  12  -1  -1    6.50    0.50
 -12  -1   1    6.83    0.51
  12  -1  -1    6.17    0.48
  12   1  -1    6.52    0.47
  12   1  -1    6.33    0.45
  12   1  -1    6.44    0.49
 -12   1   1    6.87    0.51
 -12   1   1    6.59    0.46
 -11  -1   1    1.63    0.29
 -11  -1   1    1.53    0.29
  11  -1  -1    1.47    0.27
  11  -1  -1    1.40    0.26
  11  -1  -1    1.38    0.23
  11   1  -1    0.96    0.23
 -11   1   1    1.32    0.26
  11   1  -1    1.89    0.27
  11   1  -1    1.47    0.26
 -11   1   1    1.36    0.24
 -11   1   1    1.37    0.25
 -10  -1   1    6.38    0.43
  10  -1  -1    6.29    0.39
 -10  -1   1    6.05    0.43
  10  -1  -1    6.08    0.41
 -10  -1   1    6.02    0.40
  10  -1  -1    5.97    0.43
 -10   1   1    5.86    0.38
 -10   1   1    6.24    0.43
  10   1  -1    5.93    0.42
  10   1  -1    6.29    0.40
 -10   1   1    5.60    0.38
  10   1  -1    5.82    0.43
  10   1  -1    6.06    0.41
   9  -1  -1   27.83    0.84
  -9  -1   1   27.21    0.87
   9  -1  -1   27.82    0.89
  -9  -1   1   28.23    0.93
  -9  -1   1   28.24    0.91
   9  -1  -1   28.13    0.91
   9   1  -1   29.51    0.94
  -9   1   1   27.73    0.91
   9   1  -1   28.17    0.87
   9   1  -1   26.77    0.84
  -9   1   1   29.34    0.87
  -9   1   1   26.64    0.87
   9   1  -1   28.43    0.91
  -8  -1   1   16.21    0.64
   8  -1  -1   16.25    0.60
   8  -1  -1   16.12    0.62
   8  -1  -1   15.38    0.57
  -8  -1   1   16.62    0.59
   8  -1  -1   15.75    0.56
  -8  -1   1   14.61    0.60
  -8   1   1   15.63    0.57
   8   1  -1   16.40    0.57
   8   1  -1   16.84    0.64
   8   1  -1   16.21    0.61
  -8   1   1   16.00    0.61
   8   1  -1   14.51    0.57
  -8   1   1   15.34    0.59
  -7  -1   1   14.40    0.55
   7  -1  -1   14.36    0.54
  -7  -1   1   13.80    0.55
  -7  -1   1   13.80    0.49
   7  -1  -1   14.45    0.51
   7  -1  -1   15.18    0.54
   7  -1  -1   13.67    0.49
  -7  -1   1   14.48    0.52
  -7   1   1   13.80    0.50
   7   1  -1   14.67    0.52
  -7   1   1   13.29    0.53
   7   1  -1   12.89    0.51
   7   1  -1   13.32    0.54
  -7   1   1   13.56    0.52
   7   1  -1   14.10    0.49
  -6  -1   1  113.67    2.50
  -6  -1   1  116.95    2.45
   6  -1  -1  104.36    2.41
  -6  -1   1  115.20    2.39
   6  -1  -1  115.65    2.40
   6  -1  -1  114.97    2.46
  -6  -1   1  114.71    2.50
  -6  -1   1  112.25    2.44
   6  -1  -1  115.57    2.42
   6   1  -1  113.41    2.50
   6   1  -1  116.00    2.39
   6   1  -1  113.92    2.45
  -6   1   1  112.77    2.41
  -6   1   1  113.92    2.48
   6   1  -1  115.11    2.45
   6   1  -1  112.76    2.40
  -6   1   1  115.72    2.44
  -6   1   1  115.02    2.46
   5  -1  -1  141.43    2.90
  -5  -1   1  143.51    2.99
  -5  -1   1  143.01    2.88
  -5  -1   1  144.93    2.96
  -5  -1   1  137.38    2.99
   5  -1  -1  143.19    2.96
  -5  -1   1  138.86    2.92
   5  -1  -1  147.27    2.95
   5  -1  -1  144.24    2.95
   5  -1  -1  141.22    2.94
   5  -1  -1  145.47    2.88
   5   1  -1  144.75    2.99
  -5   1   1  140.79    2.87
   5   1  -1  143.77    2.99
  -5   1   1  141.14    2.90
   5   1  -1  141.84    2.88
  -5   1   1  143.10    2.95
  -5   1   1  142.42    2.94
   5   1  -1  141.27    2.93
   5   1  -1  139.43    2.88
  -5   1   1  140.51    2.97
   5   1  -1  138.98    2.95
  -4  -1   1  131.59    2.61
   4  -1  -1  131.78    2.68
  -4  -1   1  129.85    2.70
   4  -1  -1  131.89    2.67
   4  -1  -1  131.16    2.62
  -4  -1   1  130.31    2.67
  -4  -1   1  130.09    2.74
  -4  -1   1  129.81    2.72
   4  -1  -1  130.43    2.69
   4  -1  -1  131.88    2.65
   4  -1  -1  132.91    2.71
  -4  -1   1  134.54    2.63
   4   1  -1  137.15    2.71
   4   1  -1  133.45    2.73
  -4   1   1  130.92    2.72
  -4   1   1  132.71    2.69
   4   1  -1  132.40    2.68
   4   1  -1  133.16    2.74
   4   1  -1  128.09    2.61
  -4   1   1  130.25    2.69
   4   1  -1  118.63    2.62
  -4   1   1  130.68    2.61
  -4   1   1  129.49    2.65
  -3  -1   1  599.32   11.52
   3  -1  -1  605.55   11.25
   3  -1  -1  605.80   11.25
   3  -1  -1  590.02   11.44
  -3  -1   1  613.53   11.59
  -3  -1   1  599.39   11.47
   3  -1  -1  590.95   11.57
  -3  -1   1  576.66   11.61
  -3  -1   1  594.35   11.19
   3  -1  -1  595.55   11.59
  -3  -1   1  597.95   11.28
   3  -1  -1  594.55   11.66
  -3   1   1  600.06   11.44
   3   1  -1  586.50   11.65
   3   1  -1  584.72   11.19
  -3   1   1  607.87   11.63
  -3   1   1  612.80   11.58
   3   1  -1  605.73   11.58
  -3   1   1  591.68   11.25
   3   1  -1  602.08   11.28
   3   1  -1  599.50   11.61
  -3   1   1  589.94   11.59
   3   1  -1  608.35   11.47
  -2  -1   1    6.24    0.23
   2  -1  -1    6.55    0.17
   2  -1  -1    6.06    0.22
   2  -1  -1    6.19    0.22
  -2  -1   1    6.12    0.22
  -2  -1   1    5.83    0.24
  -2  -1   1    6.41    0.20
  -2  -1   1    5.97    0.23
   2  -1  -1    5.96    0.23
   2  -1  -1    6.24    0.22
  -2  -1   1    6.13    0.20
   2  -1  -1    5.83    0.21
   2   1  -1    6.14    0.20
  -2   1   1    6.21    0.23
  -2   1   1    6.30    0.17
  -2   1   1    6.00    0.23
   2   1  -1    5.96    0.22
   2   1  -1    6.58    0.25
  -2   1   1    6.41    0.23
  -2   1   1    6.30    0.23
   2   1  -1    5.95    0.23
  -2   1   1    6.20    0.22
   2   1  -1    6.10    0.20
   2   1  -1    6.32    0.23
  -1  -1   1   82.15    1.60
   1  -1  -1   82.60    1.61
   1  -1  -1   83.82    1.56
   1  -1  -1   81.62    1.54
   1  -1  -1   65.49    1.59
  -1  -1   1   83.29    1.53
   1  -1  -1   83.18    1.57
  -1  -1   1   84.29    1.61
  -1  -1   1   80.35    1.58
   1  -1  -1   71.33    1.57
  -1  -1   1   76.72    1.61
   1   1  -1   82.82    1.62
  -1   1   1   72.23    1.56
  -1   1   1   80.52    1.58
   1   1  -1   80.80    1.60
  -1   1   1   82.31    1.61
  -1   1   1   70.24    1.60
   1   1  -1   84.31    1.58
   1   1  -1   72.22    1.52
  -1   1   1   71.93    1.55
   0  -1   1   30.44    0.62
   0  -1  -1   30.61    0.64
   0  -1  -1   31.23    0.64
   0  -1   1   29.71    0.61
   0  -1  -1   30.43    0.63
   0  -1   1   32.06    0.63
   0  -1  -1   30.76    0.66
   0  -1   1   24.96    0.63
   0   1   1   28.77    0.61
   0   1  -1   31.12    0.63
   0   1   1   30.53    0.65
   0   1  -1   29.66    0.64
   0   1  -1   27.27    0.63
   1  -1   1   67.98    1.31
   1  -1   1   68.03    1.35
  -1  -1  -1   69.04    1.39
  -1  -1  -1   69.11    1.40
  -1  -1  -1   71.85    1.37
  -1  -1  -1   64.49    1.35
   1  -1   1   68.07    1.31
   1  -1   1   68.93    1.36
  -1  -1  -1   68.69    1.35
   1  -1   1   67.64    1.35
  -1   1  -1   68.88    1.31
  -1   1  -1   67.10    1.35
   1   1   1   69.24    1.40
   1   1   1   68.98    1.36
   1   1   1   66.45    1.39
   1   1   1   64.86    1.35
   1   1   1   68.56    1.35
  -2  -1  -1  423.93    8.24
   2  -1   1  424.54    8.08
   2  -1   1  424.94    8.28
  -2  -1  -1  431.94    8.30
  -2  -1  -1  429.24    8.07
  -2  -1  -1  430.04    8.07
   2  -1   1  432.87    8.37
  -2  -1  -1  424.74    8.32
   2  -1   1  425.54    8.24
   2   1   1  424.21    8.30
   2   1   1  439.45    8.32
   2   1   1  433.00    8.08
   2   1   1  438.53    8.05
  -2   1  -1  420.72    8.39
   2   1   1  440.63    8.08
   2   1   1  422.42    8.24
   3  -1   1  128.38    2.58
  -3  -1  -1  129.40    2.53
  -3  -1  -1  125.81    2.57
  -3  -1  -1  126.98    2.55
  -3  -1  -1  126.05    2.50
   3  -1   1  129.38    2.46
   3  -1   1  127.82    2.50
  -3  -1  -1  125.48    2.47
   3  -1   1  128.95    2.51
   3   1   1  128.33    2.51
  -3   1  -1  106.88    2.49
  -3   1  -1  126.16    2.58
   3   1   1  126.21    2.47
   3   1   1  131.83    2.54
   3   1   1  128.42    2.57
  -3   1  -1  127.94    2.52
   3   1   1  126.39    2.55
   4  -1   1  207.54    4.23
  -4  -1  -1  213.66    4.22
  -4  -1  -1  210.33    4.12
   4  -1   1  210.79    4.08
   4  -1   1  212.84    4.19
  -4  -1  -1  208.02    4.25
   4  -1   1  214.10    4.18
  -4  -1  -1  207.01    4.13
  -4  -1  -1  224.64    4.19
   4   1   1  211.25    4.24
   4   1   1  209.62    4.17
  -4   1  -1  213.25    4.24
  -4   1  -1  214.18    4.20
   4   1   1  214.65    4.22
   4   1   1  210.85    4.14
   4   1   1  213.40    4.13
  -4   1  -1  212.32    4.18
  -5  -1  -1    2.60    0.19
   5  -1   1    2.35    0.15
  -5  -1  -1    2.44    0.20
   5  -1   1    2.50    0.21
  -5  -1  -1    2.52    0.18
   5  -1   1    2.48    0.17
  -5  -1  -1    2.43    0.16
   5  -1   1    2.59    0.17
  -5   1  -1    2.50    0.17
   5   1   1    2.02    0.20
   5   1   1    2.55    0.19
   5   1   1    2.44    0.24
  -5   1  -1    2.74    0.17
   5   1   1    2.72    0.20
   5   1   1    2.19    0.17
  -5   1  -1    2.38    0.20
  -5   1  -1    2.56    0.16
   5   1   1    2.66    0.17
  -6  -1  -1   22.52    0.67
   6  -1   1   22.84    0.67
  -6  -1  -1   22.15    0.65
   6  -1   1   21.74    0.69
   6  -1   1   22.36    0.63
   6  -1   1   22.19    0.60
  -6  -1  -1   22.16    0.63
  -6  -1  -1   22.56    0.62
   6  -1   1   22.21    0.62
  -6   1  -1   22.14    0.61
   6   1   1   21.64    0.63
  -6   1  -1   22.73    0.64
   6   1   1   22.66    0.71
  -6   1  -1   22.38    0.69
   6   1   1   22.15    0.61
  -6   1  -1   22.98    0.61
   6   1   1   22.47    0.67
  -7  -1  -1    5.57    0.30
  -7  -1  -1    5.58    0.30
  -7  -1  -1    5.33    0.31
  -7  -1  -1    5.64    0.29
   7  -1   1    5.83    0.32
   7  -1   1    5.83    0.35
   7  -1   1    4.94    0.26
   7  -1   1    5.87    0.30
  -7   1  -1    5.64    0.28
  -7   1  -1    5.18    0.27
   7   1   1    5.21    0.34
   7   1   1    5.17    0.29
   7   1   1    5.56    0.32
  -7   1  -1    5.07    0.29
   7   1   1    5.30    0.29
   8  -1   1    0.10    0.14
   8  -1   1    0.17    0.11
  -8  -1  -1    0.18    0.12
  -8  -1  -1    0.17    0.11
   8  -1   1    0.12    0.10
  -8  -1  -1    0.11    0.11
  -8  -1  -1    0.31    0.12
   8   1   1    0.18    0.11
   8   1   1    0.22    0.14
  -8   1  -1    0.12    0.11
  -8   1  -1    0.06    0.10
   8   1   1    1.25    0.19
  -8   1  -1    0.23    0.10
   8   1   1    0.18    0.12
   9  -1   1    2.97    0.31
  -9  -1  -1    3.51    0.28
   9  -1   1    3.30    0.28
  -9  -1  -1    3.68    0.33
   9  -1   1    3.07    0.29
  -9  -1  -1    2.78    0.28
   9   1   1    3.31    0.27
   9   1   1    2.75    0.27
  -9   1  -1    2.79    0.26
  -9   1  -1    3.74    0.32
   9   1   1    2.93    0.34
  -9   1  -1    3.14    0.28
   9   1   1    3.17    0.31
  10  -1   1   -0.08    0.17
 -10  -1  -1    0.16    0.14
 -10  -1  -1    0.14    0.16
 -10  -1  -1    0.32    0.14
  10  -1   1    0.37    0.16
  10  -1   1    0.23    0.13
  10  -1   1   -0.01    0.15
 -10   1  -1    0.16    0.13
  10   1   1    0.45    0.16
 -10   1  -1    0.48    0.17
  10   1   1    0.48    0.18
  10   1   1    0.22    0.18
 -10   1  -1    0.18    0.12
  10   1   1    0.20    0.17
  11  -1   1    4.71    0.46
  11  -1   1    4.04    0.41
 -11  -1  -1    3.85    0.38
  11  -1   1    4.46    0.33
 -11  -1  -1    5.09    0.38
  11   1   1    4.88    0.36
 -11   1  -1    4.41    0.34
  11   1   1    4.59    0.37
  11   1   1    4.60    0.46
 -11   1  -1    3.78    0.37
  12  -1   1    0.63    0.23
 -12  -1  -1    0.72    0.24
  12  -1   1    1.03    0.27
  12   1   1    0.54    0.25
 -12   1  -1    1.02    0.24
  12   1   1    0.87    0.23
 -13  -1  -1    0.04    0.18
  13  -1   1    0.11    0.22
  13  -1   1   -0.21    0.16
  13   1   1   -0.22    0.17
 -13   1  -1    0.06    0.17
  13   1   1    0.14    0.25
 -14  -1  -1    1.90    0.34
  14  -1   1    1.60    0.35
  14  -1   1    2.17    0.41
  14   1   1    1.19    0.29
 -14   1  -1    1.64    0.30
  14   1   1    1.50    0.35
  15  -1   1   -0.02    0.25
  15  -1   1    0.00    0.25
 -15  -1  -1   -0.18    0.19
 -15   1  -1    0.16    0.21
  15   1   1    0.24    0.29
  16  -1   1   -0.04    0.28
 -16  -1  -1   -0.07    0.24
  16  -1   1    0.02    0.30
  16   1   1   -0.36    0.24
 -16   1  -1    0.23    0.23
 -17  -1  -1    0.63    0.32
 -17   1  -1   -0.07    0.24
  18  -2  -1    1.51    0.47
  17  -2  -1    5.19    0.64
 -17  -2   1    4.86    0.61
  17  -2  -1    3.44    0.57
  17   2  -1    5.30    0.64
 -17   2   1    5.82    0.62
  16  -2  -1   -0.10    0.25
 -16  -2   1    0.27    0.28
  16  -2  -1   -0.15    0.31
 -16   2   1   -0.22    0.24
  16   2  -1   -0.01    0.31
 -15  -2   1   -0.10    0.22
  15  -2  -1    0.16    0.25
  15  -2  -1    0.37    0.29
  15   2  -1   -0.02    0.23
 -15   2   1    0.52    0.27
  14  -2  -1    0.59    0.28
 -14  -2   1    1.05    0.32
  14  -2  -1    0.11    0.23
  14   2  -1    0.40    0.24
 -14   2   1    0.77    0.27
  14   2  -1    0.68    0.27
  13  -2  -1    2.03    0.38
 -13  -2   1    1.89    0.34
  13   2  -1    1.96    0.30
  13   2  -1    2.19    0.36
 -13   2   1    1.72    0.33
 -12  -2   1   21.82    0.88
  12  -2  -1   22.17    0.92
 -12  -2   1   23.64    0.95
  12  -2  -1   22.16    0.83
  12   2  -1   23.11    0.92
  12   2  -1   21.52    0.85
 -12   2   1   22.90    0.90
 -12   2   1   21.96    0.91
  12   2  -1   22.27    0.81
 -11  -2   1    9.46    0.59
 -11  -2   1   10.39    0.58
  11  -2  -1   11.10    0.64
  11  -2  -1   10.64    0.52
  11   2  -1   10.69    0.59
  11   2  -1   10.55    0.56
 -11   2   1   11.36    0.56
  11   2  -1   10.29    0.53
 -11   2   1   11.24    0.61
  10  -2  -1    7.01    0.45
 -10  -2   1    7.07    0.46
 -10  -2   1    6.34    0.46
  10  -2  -1    7.16    0.41
  10  -2  -1    6.97    0.47
 -10   2   1    6.63    0.42
 -10   2   1    6.40    0.44
  10   2  -1    7.33    0.46
  10   2  -1    7.53    0.44
  10   2  -1    7.02    0.43
 -10   2   1    6.42    0.40
   9  -2  -1   -0.07    0.10
  -9  -2   1    0.23    0.16
  -9  -2   1    0.01    0.13
  -9  -2   1   -0.05    0.13
   9  -2  -1    0.09    0.15
   9  -2  -1   -0.11    0.11
   9  -2  -1    0.01    0.12
   9   2  -1    0.10    0.14
   9   2  -1    0.41    0.16
  -9   2   1    0.22    0.15
   9   2  -1    0.10    0.13
  -9   2   1   -0.01    0.12
  -9   2   1    0.02    0.12
   8  -2  -1   -0.13    0.09
  -8  -2   1    0.01    0.09
  -8  -2   1   -0.05    0.11
  -8  -2   1    0.08    0.13
   8  -2  -1   -0.14    0.13
  -8  -2   1    0.07    0.12
   8  -2  -1   -0.11    0.10
   8  -2  -1    0.14    0.11
   8   2  -1    0.21    0.13
   8   2  -1    0.16    0.15
   8   2  -1    0.09    0.12
  -8   2   1   -0.09    0.10
   8   2  -1    0.27    0.13
  -8   2   1   -0.01    0.12
  -8   2   1    0.12    0.11
  -7  -2   1   30.36    0.87
  -7  -2   1   30.65    0.91
  -7  -2   1   28.55    0.90
   7  -2  -1   28.46    0.89
   7  -2  -1   30.52    0.84
  -7  -2   1   31.23    0.80
   7  -2  -1   30.44    0.78
   7  -2  -1   29.08    0.85
   7   2  -1   30.08    0.92
  -7   2   1   29.99    0.89
   7   2  -1   29.02    0.86
   7   2  -1   30.15    0.88
   7   2  -1   29.97    0.80
  -7   2   1   28.54    0.85
  -7   2   1   28.42    0.83
   6  -2  -1   99.79    2.17
   6  -2  -1  102.16    2.08
   6  -2  -1   98.69    2.24
  -6  -2   1   97.60    2.26
  -6  -2   1  101.17    2.11
  -6  -2   1   97.41    2.28
  -6  -2   1   98.02    2.22
   6  -2  -1  103.20    2.19
  -6  -2   1  102.07    2.22
   6   2  -1  101.20    2.23
  -6   2   1  100.27    2.18
  -6   2   1   99.76    2.23
   6   2  -1  100.67    2.17
   6   2  -1  103.44    2.25
  -6   2   1  102.80    2.20
   6   2  -1  100.38    2.11
   5  -2  -1   70.17    1.56
  -5  -2   1   66.64    1.61
  -5  -2   1   66.76    1.59
   5  -2  -1   65.82    1.51
  -5  -2   1   67.01    1.54
  -5  -2   1   63.87    1.54
   5  -2  -1   66.58    1.40
   5  -2  -1   66.49    1.51
  -5  -2   1   67.86    1.45
   5  -2  -1   66.25    1.56
   5  -2  -1   68.80    1.54
  -5  -2   1   67.69    1.49
   5   2  -1   67.38    1.55
   5   2  -1   67.45    1.58
  -5   2   1   66.97    1.51
   5   2  -1   66.77    1.44
   5   2  -1   67.20    1.56
  -5   2   1   66.33    1.55
  -5   2   1   66.93    1.56
   5   2  -1   71.10    1.63
   5   2  -1   64.25    1.49
  -5   2   1   68.09    1.52
  -4  -2   1    7.21    0.34
   4  -2  -1    7.53    0.33
  -4  -2   1    7.83    0.30
  -4  -2   1    7.78    0.35
  -4  -2   1    7.72    0.32
   4  -2  -1    7.67    0.32
   4  -2  -1    7.91    0.34
   4  -2  -1    7.75    0.32
   4  -2  -1    7.28    0.30
  -4  -2   1    7.37    0.27
   4  -2  -1    7.66    0.22
  -4  -2   1    7.15    0.36
   4   2  -1    8.74    0.36
  -4   2   1    8.16    0.34
   4   2  -1    7.62    0.31
  -4   2   1    7.71    0.32
   4   2  -1    7.41    0.34
  -4   2   1    8.08    0.31
   4   2  -1    7.17    0.32
  -4   2   1    8.10    0.33
   4   2  -1    7.94    0.28
   4   2  -1    7.69    0.37
   3  -2  -1    4.51    0.23
  -3  -2   1    5.21    0.21
   3  -2  -1    4.90    0.26
   3  -2  -1    5.03    0.14
   3  -2  -1    4.86    0.24
   3  -2  -1    5.25    0.25
  -3  -2   1    5.33    0.27
  -3  -2   1    5.04    0.22
   3  -2  -1    5.03    0.24
  -3  -2   1    5.32    0.25
  -3  -2   1    5.17    0.27
  -3   2   1    4.98    0.14
   3   2  -1    4.50    0.25
  -3   2   1    5.03    0.25
  -3   2   1    4.98    0.25
  -3   2   1    5.01    0.25
  -3   2   1    4.88    0.23
   3   2  -1    5.14    0.23
   3   2  -1    4.86    0.28
   3   2  -1    4.84    0.24
  -3   2   1    4.84    0.24
   3   2  -1    5.19    0.26
   2  -2  -1  255.68    5.20
   2  -2  -1  266.89    5.21
  -2  -2   1  269.43    5.18
   2  -2  -1  264.14    5.06
  -2  -2   1  266.16    5.09
   2  -2  -1  263.38    5.15
  -2  -2   1  268.27    5.02
  -2  -2   1  268.69    5.23
   2  -2  -1  264.36    5.04
  -2  -2   1  266.86    5.21
  -2   2   1  264.76    5.20
  -2   2   1  268.92    5.05
   2   2  -1  270.24    5.10
   2   2  -1  265.30    5.23
   2   2  -1  265.48    5.18
  -2   2   1  262.90    5.21
  -2   2   1  231.66    5.01
  -2   2   1  269.90    5.15
   2   2  -1  267.69    5.03
   2   2  -1  249.68    5.20
  -2   2   1  265.16    5.07
   1  -2  -1  173.27    3.35
  -1  -2   1  173.13    3.33
  -1  -2   1  172.47    3.37
  -1  -2   1  171.82    3.41
  -1  -2   1  173.62    3.43
   1  -2  -1  171.63    3.45
   1  -2  -1  171.30    3.38
  -1  -2   1  171.39    3.45
   1  -2  -1  173.67    3.45
   1  -2  -1  175.73    3.32
  -1  -2   1  173.43    3.32
   1  -2  -1  170.38    3.32
  -1   2   1  171.48    3.33
   1   2  -1  174.57    3.44
   1   2  -1  172.13    3.41
  -1   2   1  170.06    3.38
  -1   2   1  173.80    3.45
  -1   2   1  167.60    3.44
   1   2  -1  173.37    3.32
  -1   2   1  173.85    3.33
   1   2  -1  168.46    3.33
   1   2  -1  174.21    3.45
   1   2  -1  171.35    3.36
  -1   2   1  170.92    3.35
   0  -2  -1  175.97    3.53
   0  -2   1  186.16    3.50
   0  -2  -1  185.34    3.52
   0  -2   1  183.18    3.56
   0  -2   1  180.07    3.60
   0  -2   1  183.80    3.62
   0  -2  -1  180.43    3.63
   0  -2   1  185.59    3.50
   0  -2  -1  184.62    3.63
   0  -2  -1  181.31    3.49
   0  -2  -1  181.73    3.52
   0  -2  -1  183.79    3.51
   0  -2   1  185.51    3.52
   0  -2   1  184.06    3.40
   0   2   1  183.90    3.50
   0   2  -1  187.18    3.52
   0   2   1  184.69    3.52
   0   2  -1  182.50    3.62
   0   2   1  185.18    3.54
   0   2   1  181.74    3.51
   0   2  -1  181.77    3.61
   0   2  -1  156.23    3.40
   0   2  -1  187.22    3.56
   0   2   1  180.83    3.53
   0   2  -1  182.15    3.50
   0   2  -1  185.22    3.50
   0   2   1  181.60    3.63
   0   2   1  179.86    3.63
   1  -2   1  428.47    8.20
  -1  -2  -1  407.07    8.38
   1  -2   1  438.25    8.08
  -1  -2  -1  434.42    8.14
   1  -2   1  449.29    8.10
  -1  -2  -1  421.43    8.25
  -1  -2  -1  431.27    8.38
   1  -2   1  426.24    8.08
   1  -2   1  427.06    8.34
  -1  -2  -1  424.31    8.12
  -1  -2  -1  433.86    8.11
   1  -2   1  422.75    8.33
  -1   2  -1  434.42    8.34
  -1   2  -1  422.86    8.08
   1   2   1  431.45    8.13
   1   2   1  440.43    8.11
  -1   2  -1  430.77    8.30
   1   2   1  438.95    8.39
   1   2   1  437.86    8.38
   1   2   1  407.65    8.10
  -1   2  -1  435.43    8.34
   1   2   1  440.82    8.15
  -1   2  -1  435.40    8.10
  -2  -2  -1  591.06   11.17
  -2  -2  -1  567.89   10.84
  -2  -2  -1  575.57   10.82
   2  -2   1  593.50   11.08
  -2  -2  -1  587.62   10.82
   2  -2   1  557.74   10.78
   2  -2   1  566.77   11.16
   2  -2   1  571.07   11.11
  -2  -2  -1  582.94   11.18
   2  -2   1  574.04   11.08
  -2   2  -1  569.31   11.11
   2   2   1  577.29   11.16
  -2   2  -1  566.99   10.84
   2   2   1  578.01   10.82
  -2   2  -1  555.31   11.18
  -2   2  -1  577.25   10.77
   2   2   1  578.78   10.85
   2   2   1  592.57   11.18
   2   2   1  562.48   10.82
  -3  -2  -1    6.67    0.28
   3  -2   1    6.45    0.30
  -3  -2  -1    6.97    0.28
   3  -2   1    6.19    0.23
   3  -2   1    6.78    0.23
   3  -2   1    6.45    0.23
  -3  -2  -1    6.51    0.17
  -3  -2  -1    7.18    0.28
  -3  -2  -1    6.24    0.28
  -3   2  -1    6.32    0.24
   3   2   1    6.84    0.29
   3   2   1    6.81    0.28
   3   2   1    6.20    0.26
  -3   2  -1    6.63    0.23
   3   2   1    6.78    0.29
  -3   2  -1    6.10    0.23
   3   2   1    6.49    0.17
  -4  -2  -1   -0.09    0.06
  -4  -2  -1    0.03    0.08
   4  -2   1   -0.19    0.06
   4  -2   1    0.03    0.05
   4  -2   1    0.28    0.08
  -4  -2  -1   -0.01    0.04
  -4  -2  -1   -0.05    0.06
   4  -2   1    0.09    0.06
  -4  -2  -1    0.01    0.07
  -4   2  -1    0.02    0.06
   4   2   1   -0.03    0.08
   4   2   1   -0.04    0.07
   4   2   1   -0.04    0.06
  -4   2  -1    0.08    0.07
   4   2   1    0.17    0.06
  -4   2  -1    0.11    0.09
   4   2   1    0.16    0.12
   4   2   1   -0.10    0.06
  -4   2  -1    0.06    0.05
   4   2   1   -0.05    0.07
  -5  -2  -1   91.43    1.96
  -5  -2  -1   87.38    2.00
   5  -2   1   90.62    2.03
  -5  -2  -1   91.32    1.97
   5  -2   1   90.15    1.88
   5  -2   1   91.19    1.90
   5  -2   1   89.98    1.91
  -5  -2  -1   91.40    1.84
  -5   2  -1   89.80    1.91
   5   2   1   91.78    2.01
   5   2   1   91.27    1.83
  -5   2  -1   88.93    1.87
   5   2   1   92.45    1.98
   5   2   1   90.79    1.98
  -5   2  -1   91.02    2.04
   5   2   1   90.72    1.97
  -5   2  -1   86.43    1.92
  -6  -2  -1   41.54    1.05
   6  -2   1   40.80    1.01
  -6  -2  -1   41.56    0.95
   6  -2   1   40.74    1.11
   6  -2   1   40.83    0.98
  -6  -2  -1   40.67    1.08
  -6  -2  -1   42.72    1.07
   6  -2   1   41.81    1.00
   6   2   1   41.09    1.09
   6   2   1   42.69    1.09
  -6   2  -1   40.15    1.01
   6   2   1   41.63    0.95
   6   2   1   39.32    1.04
  -6   2  -1   40.99    0.99
  -6   2  -1   41.92    0.99
   7  -2   1    3.52    0.25
   7  -2   1    3.05    0.21
   7  -2   1    2.98    0.29
   7  -2   1    3.49    0.24
  -7  -2  -1    3.37    0.25
  -7  -2  -1    3.54    0.30
  -7  -2  -1    3.36    0.27
  -7  -2  -1    3.21    0.20
   7   2   1    3.17    0.30
   7   2   1    2.96    0.26
  -7   2  -1    3.45    0.23
  -7   2  -1    3.17    0.22
   7   2   1    3.08    0.21
   7   2   1    3.46    0.31
  -7   2  -1    3.08    0.24
  -8  -2  -1    8.18    0.41
  -8  -2  -1    7.38    0.34
   8  -2   1    8.10    0.38
   8  -2   1    7.81    0.34
   8  -2   1    7.68    0.44
   8  -2   1    7.69    0.39
  -8  -2  -1    7.78    0.39
  -8  -2  -1    7.37    0.42
   8   2   1    8.07    0.39
   8   2   1    7.76    0.44
  -8   2  -1    7.79    0.38
   8   2   1    6.85    0.34
   8   2   1    7.50    0.42
  -8   2  -1    7.66    0.36
  -8   2  -1    7.55    0.35
  -9  -2  -1    8.12    0.38
  -9  -2  -1    7.15    0.42
  -9  -2  -1    7.36    0.41
   9  -2   1    7.87    0.37
   9  -2   1    8.07    0.47
   9  -2   1    7.36    0.40
  -9  -2  -1    7.97    0.45
   9   2   1    7.39    0.44
  -9   2  -1    7.02    0.36
  -9   2  -1    6.94    0.40
  -9   2  -1    7.48    0.37
   9   2   1    7.40    0.37
   9   2   1    7.95    0.41
   9   2   1    7.56    0.47
 -10  -2  -1   15.47    0.62
 -10  -2  -1   14.68    0.62
  10  -2   1   13.85    0.54
  10  -2   1   13.73    0.68
 -10  -2  -1   14.82    0.66
  10   2   1   14.83    0.66
  10   2   1   15.14    0.61
  10   2   1   14.93    0.69
 -10   2  -1   14.63    0.56
  10   2   1   13.93    0.55
 -10   2  -1   14.45    0.55
 -10   2  -1   14.47    0.60
 -11  -2  -1   35.92    1.16
 -11  -2  -1   36.04    1.11
  11  -2   1   35.42    1.21
 -11   2  -1   36.73    1.11
  11   2   1   35.16    1.03
  11   2   1   38.58    1.24
  11   2   1   36.46    1.10
 -12  -2  -1    3.81    0.42
  12  -2   1    3.55    0.44
  12   2   1    3.30    0.33
  12   2   1    3.95    0.46
 -12   2  -1    3.45    0.37
  13  -2   1    2.98    0.42
 -13  -2  -1    3.00    0.40
  13  -2   1    2.36    0.39
 -13   2  -1    3.70    0.40
  13   2   1    3.32    0.45
  13   2   1    3.10    0.35
  14  -2   1    0.06    0.23
 -14  -2  -1    0.06    0.22
  14  -2   1   -0.01    0.21
  14   2   1    0.16    0.24
 -14   2  -1    0.29    0.20
  15  -2   1    0.13    0.26
  15  -2   1    0.10    0.28
 -15  -2  -1    0.32    0.25
  15   2   1    0.48    0.29
 -15   2  -1    0.78    0.27
 -16  -2  -1    2.23    0.42
  16  -2   1    1.76    0.45
  16  -2   1    3.06    0.51
 -16   2  -1    1.80    0.34
  16   2   1    2.07    0.47
 -17  -2  -1    1.38    0.40
 -17   2  -1    1.65    0.35
  17  -3  -1   -0.33    0.34
 -17  -3   1    0.09    0.34
 -17   3   1   -0.42    0.27
  17   3  -1   -0.13    0.35
 -16  -3   1    0.08    0.30
  16  -3  -1   -0.03    0.25
  16  -3  -1   -0.15    0.34
  16   3  -1    0.03    0.30
 -16   3   1    0.15    0.24
  15  -3  -1   -0.07    0.29
  15  -3  -1   -0.42    0.24
 -15  -3   1   -0.04    0.24
 -15   3   1    0.00    0.21
  15   3  -1   -0.17    0.23
  14  -3  -1    1.16    0.33
 -14  -3   1    1.11    0.33
  14   3  -1    1.02    0.32
 -14   3   1    0.45    0.25
 -13  -3   1    0.69    0.28
  13  -3  -1    0.48    0.26
 -13   3   1    0.41    0.23
  13   3  -1    0.86    0.28
  13   3  -1    0.38    0.20
 -12  -3   1    0.87    0.26
 -12  -3   1    1.90    0.35
  12  -3  -1    0.95    0.31
 -12   3   1    1.18    0.27
  12   3  -1    0.76    0.23
  12   3  -1    1.34    0.25
  12   3  -1    1.81    0.32
  11  -3  -1   23.69    0.82
  11  -3  -1   22.68    0.93
 -11  -3   1   23.03    0.95
 -11  -3   1   23.02    0.91
  11   3  -1   21.96    0.89
  11   3  -1   22.42    0.87
 -11   3   1   22.32    0.84
  11   3  -1   22.98    0.78
 -11   3   1   22.62    0.89
  10  -3  -1    0.90    0.22
 -10  -3   1    0.73    0.22
  10  -3  -1    0.69    0.19
  10  -3  -1    0.64    0.23
  10  -3  -1    0.40    0.16
 -10  -3   1    0.86    0.25
 -10   3   1    0.94    0.20
  10   3  -1    1.04    0.24
 -10   3   1    0.72    0.21
  10   3  -1    0.15    0.18
 -10   3   1    0.65    0.21
  10   3  -1    0.97    0.20
   9  -3  -1   11.48    0.60
   9  -3  -1   12.36    0.53
   9  -3  -1   12.47    0.46
  -9  -3   1   12.55    0.61
  -9  -3   1   13.07    0.63
   9  -3  -1   12.94    0.57
  -9   3   1   13.91    0.56
   9   3  -1   13.49    0.59
   9   3  -1   12.22    0.58
  -9   3   1   12.20    0.58
  -9   3   1   13.28    0.57
   9   3  -1   12.35    0.50
   8  -3  -1   15.47    0.60
   8  -3  -1   16.07    0.66
  -8  -3   1   14.57    0.65
   8  -3  -1   14.44    0.46
   8  -3  -1   14.89    0.56
  -8  -3   1   14.50    0.50
  -8  -3   1   12.59    0.60
  -8   3   1   15.39    0.60
  -8   3   1   14.99    0.57
   8   3  -1   14.46    0.60
   8   3  -1   14.20    0.51
  -8   3   1   14.52    0.61
   8   3  -1   14.34    0.60
  -7  -3   1   52.41    1.21
  -7  -3   1   52.74    1.35
  -7  -3   1   52.21    1.41
   7  -3  -1   51.32    1.14
   7  -3  -1   49.66    1.38
   7  -3  -1   53.30    1.32
   7  -3  -1   51.10    1.30
  -7  -3   1   50.27    1.37
   7   3  -1   51.25    1.34
  -7   3   1   53.53    1.31
  -7   3   1   51.93    1.31
  -7   3   1   50.76    1.34
   7   3  -1   52.76    1.40
   7   3  -1   51.60    1.20
   7   3  -1   51.48    1.32
  -6  -3   1   11.24    0.50
   6  -3  -1   10.81    0.31
  -6  -3   1   10.75    0.53
   6  -3  -1   11.00    0.45
  -6  -3   1   10.05    0.48
   6  -3  -1   10.64    0.44
  -6  -3   1   10.41    0.46
   6  -3  -1   10.23    0.48
  -6  -3   1   10.92    0.37
  -6   3   1   10.58    0.46
  -6   3   1   10.04    0.44
   6   3  -1   10.60    0.37
  -6   3   1   10.91    0.44
   6   3  -1   10.81    0.47
   6   3  -1   10.61    0.49
   6   3  -1   10.63    0.45
  -5  -3   1   48.34    1.29
   5  -3  -1   47.98    1.19
  -5  -3   1   49.11    1.22
   5  -3  -1   48.52    1.25
   5  -3  -1   48.73    0.97
  -5  -3   1   49.59    1.09
   5  -3  -1   49.24    1.19
  -5  -3   1   50.13    1.26
  -5  -3   1   46.72    1.25
   5  -3  -1   49.17    1.22
  -5   3   1   48.32    1.19
  -5   3   1   48.93    1.19
   5   3  -1   48.52    1.22
  -5   3   1   49.12    1.23
   5   3  -1   48.41    1.26
   5   3  -1   46.61    1.17
  -4  -3   1   13.26    0.39
  -4  -3   1   13.19    0.50
   4  -3  -1   13.44    0.46
   4  -3  -1   13.85    0.47
  -4  -3   1   13.31    0.46
  -4  -3   1   14.00    0.49
  -4  -3   1   13.05    0.53
   4  -3  -1   13.43    0.50
   4  -3  -1   13.94    0.48
   4  -3  -1   13.55    0.47
  -4  -3   1   13.18    0.50
  -4   3   1   14.07    0.49
  -4   3   1   13.77    0.50
   4   3  -1   14.54    0.55
   4   3  -1   14.29    0.52
  -4   3   1   13.54    0.48
  -4   3   1   12.73    0.48
  -4   3   1   14.18    0.47
   4   3  -1   13.02    0.50
   3  -3  -1  122.25    2.51
   3  -3  -1  119.16    2.41
   3  -3  -1  118.28    2.48
   3  -3  -1  116.12    2.42
  -3  -3   1  117.02    2.49
   3  -3  -1  117.69    2.48
  -3  -3   1  116.26    2.48
  -3  -3   1  115.33    2.52
  -3  -3   1  115.96    2.53
  -3  -3   1  118.75    2.40
  -3   3   1  120.42    2.50
  -3   3   1  117.14    2.48
   3   3  -1  117.82    2.52
  -3   3   1  116.88    2.42
   3   3  -1  115.33    2.40
  -3   3   1  115.00    2.43
   3   3  -1  119.72    2.53
   3   3  -1  115.04    2.42
   3   3  -1  116.54    2.50
  -3   3   1  115.62    2.49
   3   3  -1  118.59    2.48
  -2  -3   1   50.22    1.15
  -2  -3   1   48.31    1.15
   2  -3  -1   46.92    1.13
   2  -3  -1   48.39    1.13
   2  -3  -1   47.43    1.12
   2  -3  -1   48.22    1.10
   2  -3  -1   50.13    1.12
  -2  -3   1   49.28    1.09
  -2  -3   1   47.22    1.16
  -2  -3   1   48.28    1.16
   2  -3  -1   48.67    1.08
   2   3  -1   48.74    1.16
  -2   3   1   47.10    1.12
   2   3  -1   50.78    1.16
  -2   3   1   48.12    1.13
  -2   3   1   47.44    1.09
   2   3  -1   47.59    1.14
  -2   3   1   47.56    0.98
  -2   3   1   48.18    1.14
  -2   3   1   47.84    1.12
   2   3  -1   48.83    1.16
   2   3  -1   47.94    1.09
  -2   3   1   45.06    1.10
   2   3  -1   48.34    1.11
   1  -3  -1   91.12    2.00
  -1  -3   1   95.63    1.98
   1  -3  -1   94.22    1.94
   1  -3  -1   92.27    1.95
  -1  -3   1   93.76    1.93
  -1  -3   1   94.99    1.99
   1  -3  -1   95.38    1.91
   1  -3  -1   94.61    2.01
  -1  -3   1   93.77    2.02
  -1  -3   1   94.88    1.94
  -1  -3   1   92.54    1.99
   1  -3  -1   92.92    1.95
  -1   3   1   94.12    1.96
  -1   3   1   93.24    1.91
   1   3  -1   93.38    2.00
   1   3  -1   89.71    2.01
  -1   3   1   92.48    1.94
  -1   3   1   93.26    1.95
  -1   3   1   95.45    2.01
   1   3  -1   97.63    1.99
   1   3  -1   93.98    1.81
  -1   3   1   94.70    1.96
   1   3  -1   92.64    1.94
   1   3  -1   95.53    1.98
  -1   3   1   92.51    2.01
   1   3  -1   93.97    1.93
  -1   3   1   95.74    1.89
   0  -3   1   13.60    0.41
   0  -3   1   13.78    0.42
   0  -3   1   13.88    0.44
   0  -3  -1   13.17    0.42
   0  -3  -1   13.35    0.39
   0  -3  -1   13.60    0.43
   0  -3  -1   13.82    0.44
   0  -3   1   13.97    0.42
   0  -3   1   13.79    0.32
   0  -3  -1   13.80    0.39
   0  -3   1   13.31    0.41
   0  -3   1   13.67    0.43
   0  -3  -1   13.27    0.43
   0  -3  -1   13.53    0.45
   0   3  -1   14.00    0.43
   0   3  -1   13.01    0.42
   0   3   1   14.01    0.45
   0   3  -1   13.37    0.41
   0   3   1   14.04    0.44
   0   3   1   14.04    0.44
   0   3   1   13.83    0.39
   0   3   1   14.29    0.45
   0   3  -1   14.03    0.44
   0   3   1   13.20    0.39
   0   3   1   13.97    0.41
   0   3  -1   13.87    0.32
   0   3   1   13.99    0.44
   0   3  -1   13.84    0.42
   1  -3   1  173.83    3.45
   1  -3   1  170.96    3.37
   1  -3   1  173.48    3.38
  -1  -3  -1  165.21    3.50
  -1  -3  -1  172.65    3.38
  -1  -3  -1  170.61    3.33
  -1  -3  -1  172.41    3.34
   1  -3   1  171.75    3.27
  -1  -3  -1  168.06    3.41
  -1  -3  -1  175.16    3.49
  -1  -3  -1  173.06    3.38
   1  -3   1  173.62    3.36
   1  -3   1  166.51    3.45
   1  -3   1  170.87    3.35
   1   3   1  176.38    3.46
  -1   3  -1  171.52    3.36
   1   3   1  171.26    3.42
  -1   3  -1  172.29    3.37
   1   3   1  171.09    3.34
   1   3   1  168.85    3.49
  -1   3  -1  171.30    3.27
   1   3   1  170.53    3.50
   1   3   1  172.31    3.39
  -1   3  -1  170.18    3.46
   1   3   1  164.53    3.39
  -1   3  -1  167.60    3.46
  -1   3  -1  177.07    3.36
  -2  -3  -1   44.12    1.02
   2  -3   1   43.52    0.95
   2  -3   1   44.17    1.01
  -2  -3  -1   43.35    1.01
   2  -3   1   43.29    1.07
   2  -3   1   44.26    0.98
  -2  -3  -1   44.54    1.05
   2  -3   1   43.63    0.92
  -2  -3  -1   42.83    1.04
  -2  -3  -1   42.80    1.06
   2  -3   1   42.40    0.99
  -2  -3  -1   42.50    0.88
   2   3   1   41.11    1.01
   2   3   1   43.23    1.06
  -2   3  -1   42.47    1.01
   2   3   1   44.24    1.08
  -2   3  -1   44.67    0.92
   2   3   1   43.42    1.05
  -2   3  -1   41.52    0.98
  -2   3  -1   42.44    1.00
   2   3   1   44.13    1.04
  -2   3  -1   42.68    0.98
   2   3   1   42.99    0.99
   2   3   1   43.40    1.05
  -3  -3  -1    0.29    0.11
  -3  -3  -1    0.33    0.04
   3  -3   1    0.36    0.06
   3  -3   1    0.24    0.08
  -3  -3  -1    0.22    0.10
  -3  -3  -1    0.34    0.10
   3  -3   1    0.28    0.11
   3  -3   1    0.19    0.08
  -3  -3  -1    0.23    0.10
   3  -3   1    0.30    0.09
   3  -3   1    0.32    0.10
   3   3   1    0.44    0.12
   3   3   1    0.42    0.12
  -3   3  -1    0.31    0.09
  -3   3  -1    0.25    0.08
  -3   3  -1    0.42    0.09
   3   3   1    0.44    0.14
  -3   3  -1    0.33    0.09
   3   3   1    0.29    0.10
   3   3   1    0.51    0.12
   3   3   1    0.07    0.09
  -4  -3  -1    5.41    0.31
   4  -3   1    5.36    0.29
   4  -3   1    5.36    0.32
   4  -3   1    5.28    0.19
   4  -3   1    5.22    0.25
  -4  -3  -1    5.39    0.16
   4  -3   1    5.22    0.25
  -4  -3  -1    5.52    0.31
  -4  -3  -1    5.57    0.29
   4  -3   1    5.59    0.25
   4   3   1    4.99    0.29
  -4   3  -1    5.47    0.24
   4   3   1    5.75    0.35
   4   3   1    5.39    0.31
   4   3   1    5.61    0.30
   4   3   1    5.54    0.28
  -4   3  -1    5.58    0.26
  -4   3  -1    6.02    0.26
  -4   3  -1    5.36    0.26
  -5  -3  -1   42.95    1.10
   5  -3   1   43.50    1.11
  -5  -3  -1   42.44    1.13
   5  -3   1   41.84    1.02
   5  -3   1   42.96    1.02
  -5  -3  -1   42.23    1.11
   5  -3   1   41.85    1.15
   5  -3   1   43.06    1.02
  -5  -3  -1   43.44    0.90
  -5   3  -1   41.77    1.05
   5   3   1   42.87    1.07
   5   3   1   42.49    1.09
  -5   3  -1   43.42    1.03
   5   3   1   43.54    1.13
  -5   3  -1   42.28    1.01
   5   3   1   42.13    1.11
  -6  -3  -1   16.63    0.59
   6  -3   1   16.27    0.64
   6  -3   1   16.50    0.52
  -6  -3  -1   17.30    0.45
  -6  -3  -1   17.51    0.63
   6  -3   1   18.01    0.55
  -6  -3  -1   16.44    0.60
   6   3   1   17.61    0.45
   6   3   1   17.95    0.64
   6   3   1   16.36    0.59
   6   3   1   17.22    0.63
  -6   3  -1   16.94    0.54
  -6   3  -1   16.62    0.53
   6   3   1   15.57    0.57
  -6   3  -1   16.83    0.56
  -7  -3  -1    1.56    0.14
  -7  -3  -1    1.58    0.23
  -7  -3  -1    1.14    0.19
   7  -3   1    1.27    0.22
   7  -3   1    1.51    0.17
   7  -3   1    1.69    0.19
   7  -3   1    1.51    0.17
  -7  -3  -1    1.66    0.21
   7   3   1    1.95    0.25
  -7   3  -1    1.50    0.20
   7   3   1    1.68    0.24
  -7   3  -1    1.54    0.18
  -7   3  -1    1.74    0.19
   7   3   1    1.30    0.20
   7   3   1    1.77    0.23
   7   3   1    1.77    0.15
  -8  -3  -1    2.44    0.27
   8  -3   1    2.65    0.24
  -8  -3  -1    2.30    0.30
   8  -3   1    2.03    0.28
   8  -3   1    2.74    0.26
  -8  -3  -1    2.08    0.25
  -8  -3  -1    2.92    0.20
  -8   3  -1    2.70    0.25
   8   3   1    2.63    0.30
  -8   3  -1    2.48    0.25
   8   3   1    2.75    0.28
   8   3   1    2.57    0.30
  -8   3  -1    2.93    0.26
   8   3   1    2.80    0.21
  -9  -3  -1    0.67    0.13
  -9  -3  -1    0.86    0.21
   9  -3   1    1.01    0.19
   9  -3   1    0.96    0.17
   9  -3   1    0.92    0.18
  -9  -3  -1    0.59    0.19
  -9  -3  -1    0.53    0.18
   9  -3   1    0.67    0.21
   9   3   1    0.91    0.16
  -9   3  -1    0.77    0.17
   9   3   1    1.24    0.26
   9   3   1    0.90    0.19
   9   3   1    0.35    0.19
  -9   3  -1    0.81    0.18
  -9   3  -1    0.92    0.17
  10  -3   1    5.55    0.45
  10  -3   1    4.92    0.32
 -10  -3  -1    5.00    0.38
 -10  -3  -1    5.42    0.44
 -10  -3  -1    5.63    0.42
 -10  -3  -1    5.32    0.31
  10   3   1    4.23    0.43
 -10   3  -1    4.95    0.38
 -10   3  -1    4.61    0.33
  10   3   1    5.94    0.41
  10   3   1    5.33    0.33
 -11  -3  -1    3.46    0.40
  11  -3   1    2.85    0.39
 -11  -3  -1    3.46    0.38
 -11   3  -1    1.86    0.29
  11   3   1    3.00    0.28
  11   3   1    2.63    0.37
  11   3   1    3.30    0.34
 -12  -3  -1    7.75    0.57
  12  -3   1    6.99    0.56
  12   3   1    6.74    0.55
  12   3   1    6.70    0.42
 -12   3  -1    6.72    0.47
 -13  -3  -1    0.06    0.22
  13  -3   1    0.25    0.26
  13   3   1    0.27    0.25
 -13   3  -1    0.31    0.20
 -14  -3  -1    0.68    0.29
  14  -3   1    0.78    0.31
  14   3   1    0.68    0.29
 -14   3  -1    1.09    0.27
  15  -3   1    0.03    0.26
  15  -3   1    0.47    0.32
 -15  -3  -1    0.01    0.25
 -15   3  -1   -0.20    0.20
  15   3   1   -0.03    0.25
  15   3   1   -0.10    0.20
 -16  -3  -1    0.03    0.28
  16  -3   1   -0.19    0.29
  16  -3   1   -0.33    0.29
 -16   3  -1    0.01    0.21
  16   3   1    0.21    0.26
  16   3   1   -0.02    0.30
 -17  -3  -1    0.00    0.35
  17  -3   1   -0.04    0.35
 -17   3  -1   -0.07    0.24
  17  -4  -1   -0.21    0.35
 -17   4   1    0.10    0.30
 -16  -4   1    1.08    0.40
  16  -4  -1    0.50    0.38
 -16   4   1    0.61    0.31
  16   4  -1    0.76    0.36
  16   4  -1    1.05    0.33
  15  -4  -1    0.10    0.28
 -15  -4   1    0.95    0.36
  15   4  -1    0.26    0.34
 -15   4   1    0.56    0.28
  14  -4  -1    0.17    0.27
 -14  -4   1    0.72    0.32
  14   4  -1    0.22    0.26
 -14   4   1    0.51    0.25
 -13  -4   1    7.68    0.63
  13  -4  -1    8.00    0.64
 -13   4   1    7.71    0.57
  13   4  -1    7.47    0.58
  12  -4  -1   -0.22    0.19
 -12  -4   1    0.37    0.24
 -12  -4   1   -0.14    0.19
  12   4  -1    0.22    0.24
 -12   4   1   -0.01    0.17
  12   4  -1   -0.09    0.19
  12   4  -1   -0.07    0.14
 -11  -4   1    3.38    0.44
 -11  -4   1    2.91    0.39
  11  -4  -1    2.51    0.31
  11  -4  -1    2.91    0.40
  11   4  -1    3.63    0.31
  11   4  -1    3.46    0.41
 -11   4   1    2.88    0.35
  11   4  -1    2.51    0.36
 -11   4   1    3.70    0.42
 -10  -4   1   -0.09    0.18
  10  -4  -1   -0.13    0.13
  10  -4  -1    0.03    0.21
 -10  -4   1    0.10    0.20
 -10   4   1    0.11    0.18
  10   4  -1   -0.02    0.14
  10   4  -1    0.11    0.19
 -10   4   1    0.10    0.16
  10   4  -1   -0.13    0.17
  -9  -4   1    6.03    0.47
  -9  -4   1    6.30    0.34
   9  -4  -1    6.29    0.39
  -9  -4   1    5.82    0.45
   9  -4  -1    6.01    0.41
   9  -4  -1    5.97    0.26
   9  -4  -1    6.32    0.47
   9   4  -1    6.05    0.44
  -9   4   1    6.68    0.45
  -9   4   1    5.75    0.40
  -9   4   1    5.86    0.41
   9   4  -1    5.54    0.42
  -8  -4   1    2.92    0.22
   8  -4  -1    2.48    0.14
   8  -4  -1    2.38    0.29
  -8  -4   1    2.32    0.32
  -8  -4   1    2.17    0.31
   8  -4  -1    2.44    0.27
   8  -4  -1    2.10    0.30
   8   4  -1    2.60    0.30
   8   4  -1    2.64    0.31
  -8   4   1    2.26    0.27
  -8   4   1    2.38    0.28
  -8   4   1    2.24    0.29
  -7  -4   1    0.88    0.14
   7  -4  -1    0.57    0.19
   7  -4  -1    1.06    0.19
  -7  -4   1    0.74    0.20
   7  -4  -1    1.20    0.20
  -7  -4   1    1.12    0.23
  -7   4   1    0.79    0.17
  -7   4   1    0.80    0.19
   7   4  -1    0.90    0.19
  -7   4   1    1.01    0.19
   7   4  -1    0.61    0.18
  -6  -4   1    0.53    0.18
  -6  -4   1    0.41    0.21
   6  -4  -1    0.34    0.13
   6  -4  -1    0.35    0.14
  -6  -4   1    0.52    0.12
   6  -4  -1    0.34    0.16
  -6  -4   1    0.41    0.18
   6   4  -1    0.33    0.15
   6   4  -1    0.42    0.15
  -6   4   1    0.61    0.16
  -6   4   1    0.57    0.15
   6   4  -1    0.13    0.13
  -6   4   1    0.27    0.14
  -5  -4   1   12.76    0.55
   5  -4  -1   11.51    0.52
   5  -4  -1   11.61    0.47
  -5  -4   1   11.90    0.38
   5  -4  -1   12.47    0.49
  -5  -4   1   10.61    0.54
  -5  -4   1   10.88    0.52
  -5   4   1   11.86    0.47
   5   4  -1   12.18    0.51
  -5   4   1   12.73    0.51
   5   4  -1   11.57    0.49
  -5   4   1   11.88    0.49
   5   4  -1   11.77    0.48
   4  -4  -1    5.53    0.34
  -4  -4   1    5.53    0.34
   4  -4  -1    5.93    0.32
  -4  -4   1    5.67    0.35
   4  -4  -1    6.15    0.33
   4  -4  -1    5.58    0.31
  -4  -4   1    5.02    0.36
  -4  -4   1    5.35    0.24
  -4  -4   1    5.75    0.34
  -4   4   1    5.16    0.31
  -4   4   1    5.14    0.30
   4   4  -1    5.92    0.36
   4   4  -1    5.50    0.32
  -4   4   1    5.47    0.32
   4   4  -1    5.38    0.31
   4   4  -1    5.26    0.32
  -4   4   1    5.27    0.32
   3  -4  -1   13.59    0.49
  -3  -4   1   13.55    0.53
  -3  -4   1   13.26    0.49
  -3  -4   1   13.60    0.53
   3  -4  -1   13.51    0.48
  -3  -4   1   13.53    0.47
   3  -4  -1   13.19    0.50
   3  -4  -1   14.22    0.47
  -3  -4   1   12.60    0.52
  -3   4   1   12.72    0.49
  -3   4   1   13.04    0.29
  -3   4   1   13.45    0.47
   3   4  -1   12.40    0.49
   3   4  -1   12.98    0.52
  -3   4   1   12.81    0.49
  -3   4   1   13.21    0.48
   3   4  -1   12.82    0.48
   3   4  -1   13.87    0.53
   3   4  -1   12.28    0.51
  -3   4   1   14.07    0.50
   3   4  -1   12.53    0.47
  -2  -4   1   20.27    0.66
  -2  -4   1   21.12    0.67
   2  -4  -1   20.29    0.63
   2  -4  -1   22.11    0.64
  -2  -4   1   21.61    0.68
  -2  -4   1   21.60    0.65
   2  -4  -1   21.86    0.60
   2  -4  -1   21.64    0.65
  -2  -4   1   21.95    0.63
   2  -4  -1   21.18    0.63
   2  -4  -1   20.70    0.64
  -2  -4   1   22.58    0.64
  -2   4   1   20.29    0.63
   2   4  -1   20.32    0.65
  -2   4   1   21.70    0.65
  -2   4   1   21.06    0.64
   2   4  -1   19.93    0.62
  -2   4   1   21.13    0.65
   2   4  -1   21.26    0.52
  -2   4   1   20.04    0.59
  -2   4   1   20.83    0.66
  -2   4   1   20.91    0.51
   2   4  -1   21.54    0.67
   2   4  -1   20.66    0.63
   2   4  -1   22.64    0.69
   2   4  -1   20.94    0.67
  -1  -4   1    4.85    0.26
   1  -4  -1    4.37    0.26
  -1  -4   1    4.39    0.25
  -1  -4   1    4.31    0.27
   1  -4  -1    4.51    0.22
   1  -4  -1    4.57    0.26
  -1  -4   1    3.96    0.24
   1  -4  -1    4.52    0.24
   1  -4  -1    4.18    0.26
  -1  -4   1    4.05    0.27
  -1  -4   1    4.47    0.27
   1  -4  -1    3.96    0.26
  -1   4   1    4.55    0.27
   1   4  -1    4.12    0.27
   1   4  -1    4.58    0.27
   1   4  -1    4.46    0.25
   1   4  -1    4.53    0.26
  -1   4   1    4.67    0.24
  -1   4   1    4.06    0.25
   1   4  -1    4.59    0.17
  -1   4   1    4.71    0.28
  -1   4   1    4.78    0.24
   1   4  -1    4.19    0.26
  -1   4   1    4.34    0.27
  -1   4   1    4.51    0.22
   0  -4   1   -0.02    0.08
   0  -4  -1    0.01    0.06
   0  -4   1    0.01    0.09
   0  -4  -1   -0.13    0.08
   0  -4  -1    0.12    0.10
   0  -4  -1   -0.01    0.08
   0  -4   1    0.20    0.05
   0  -4   1   -0.07    0.08
   0  -4   1    0.15    0.10
   0  -4   1   -0.06    0.08
   0  -4  -1    0.02    0.06
   0  -4  -1    0.01    0.09
   0  -4  -1   -0.01    0.08
   0  -4   1    0.03    0.07
   0   4  -1    0.01    0.05
   0   4   1    0.19    0.11
   0   4  -1   -0.11    0.08
   0   4   1   -0.04    0.06
   0   4   1    0.03    0.09
   0   4   1   -0.02    0.08
   0   4   1    0.03    0.09
   0   4  -1    0.85    0.14
   0   4  -1    0.04    0.09
   0   4   1   -0.03    0.08
   0   4   1   -0.05    0.08
   0   4  -1    0.07    0.08
   0   4  -1   -0.17    0.06
   0   4  -1   -0.13    0.07
  -1  -4  -1   23.70    0.72
   1  -4   1   24.79    0.69
   1  -4   1   24.24    0.67
   1  -4   1   24.48    0.57
  -1  -4  -1   23.71    0.60
   1  -4   1   24.29    0.71
  -1  -4  -1   24.74    0.64
   1  -4   1   24.22    0.68
   1  -4   1   24.80    0.63
   1  -4   1   23.63    0.68
  -1  -4  -1   24.98    0.69
  -1  -4  -1   24.86    0.74
  -1  -4  -1   23.76    0.71
   1  -4   1   24.61    0.70
  -1  -4  -1   25.46    0.70
   1   4   1   25.67    0.74
  -1   4  -1   24.81    0.68
  -1   4  -1   25.28    0.71
  -1   4  -1   23.66    0.68
   1   4   1   24.11    0.70
   1   4   1   23.62    0.72
   1   4   1   24.45    0.71
  -1   4  -1   24.71    0.58
   1   4   1   25.28    0.71
   1   4   1   25.51    0.74
   1   4   1   24.41    0.64
  -1   4  -1   24.23    0.70
  -1   4  -1   24.87    0.63
   2  -4   1   97.65    1.97
   2  -4   1   97.68    2.04
   2  -4   1   96.40    2.10
  -2  -4  -1   95.45    2.12
   2  -4   1   94.16    2.09
   2  -4   1   97.40    2.06
   2  -4   1   96.45    2.16
  -2  -4  -1   95.41    2.08
  -2  -4  -1   98.48    2.09
  -2  -4  -1   98.05    2.17
  -2  -4  -1   98.08    1.95
   2  -4   1  101.34    2.10
  -2  -4  -1   99.56    2.15
   2  -4   1   96.42    1.97
  -2   4  -1   96.96    1.97
  -2   4  -1   96.16    2.05
  -2   4  -1   94.83    2.10
   2   4   1   97.11    2.17
   2   4   1   97.10    2.13
   2   4   1   96.26    2.03
  -2   4  -1   97.94    2.11
  -2   4  -1   98.20    2.06
   2   4   1   97.10    2.10
   2   4   1   96.85    2.15
   2   4   1   96.24    2.09
   2   4   1   98.64    2.16
   3  -4   1   26.30    0.80
  -3  -4  -1   26.65    0.77
   3  -4   1   25.90    0.60
  -3  -4  -1   25.96    0.79
   3  -4   1   25.71    0.71
   3  -4   1   26.62    0.69
  -3  -4  -1   27.04    0.81
   3  -4   1   26.37    0.72
  -3   4  -1   26.62    0.73
   3   4   1   25.65    0.76
  -3   4  -1   25.31    0.71
   3   4   1   25.95    0.78
   3   4   1   25.39    0.76
  -3   4  -1   25.43    0.71
  -3   4  -1   26.59    0.74
   3   4   1   27.40    0.81
   3   4   1   26.73    0.73
   4  -4   1    3.94    0.25
   4  -4   1    4.35    0.16
  -4  -4  -1    4.21    0.14
   4  -4   1    3.83    0.31
   4  -4   1    3.80    0.27
  -4  -4  -1    4.26    0.32
  -4  -4  -1    3.48    0.27
  -4  -4  -1    4.42    0.31
   4  -4   1    4.12    0.26
  -4   4  -1    4.31    0.26
   4   4   1    3.76    0.28
  -4   4  -1    4.24    0.26
   4   4   1    4.03    0.29
   4   4   1    3.75    0.31
   4   4   1    4.13    0.30
  -4   4  -1    4.33    0.27
  -5  -4  -1   24.72    0.54
   5  -4   1   25.24    0.56
   5  -4   1   24.93    0.71
  -5  -4  -1   24.07    0.79
   5  -4   1   24.14    0.83
  -5  -4  -1   22.84    0.80
   5  -4   1   25.42    0.71
   5  -4   1   25.60    0.76
  -5  -4  -1   25.16    0.78
   5   4   1   24.07    0.78
   5   4   1   25.62    0.82
  -5   4  -1   23.54    0.70
  -5   4  -1   24.91    0.73
   5   4   1   22.88    0.75
   5   4   1   24.68    0.78
  -5   4  -1   24.81    0.72
  -6  -4  -1    1.03    0.21
  -6  -4  -1    0.64    0.18
   6  -4   1    0.59    0.09
   6  -4   1    0.89    0.10
   6  -4   1    0.90    0.20
   6  -4   1    0.64    0.14
  -6  -4  -1    0.92    0.09
  -6  -4  -1    0.92    0.18
   6  -4   1    0.81    0.15
  -6   4  -1    0.64    0.15
   6   4   1    1.03    0.21
   6   4   1    0.77    0.19
  -6   4  -1    0.81    0.15
   6   4   1    0.88    0.19
   6   4   1    0.96    0.21
  -6   4  -1    1.16    0.17
   7  -4   1   40.37    1.05
  -7  -4  -1   39.62    0.89
   7  -4   1   40.60    1.23
  -7  -4  -1   39.63    1.16
   7  -4   1   40.21    1.06
   7  -4   1   41.81    0.92
  -7  -4  -1   40.46    1.15
  -7  -4  -1   40.79    1.20
  -7   4  -1   40.22    1.06
  -7   4  -1   39.52    1.04
   7   4   1   39.77    1.12
  -7   4  -1   40.76    1.10
   7   4   1   41.02    1.15
   7   4   1   38.41    1.15
  -8  -4  -1    4.11    0.21
  -8  -4  -1    4.62    0.42
   8  -4   1    4.37    0.24
   8  -4   1    4.14    0.28
   8  -4   1    4.12    0.40
  -8  -4  -1    3.68    0.36
   8  -4   1    4.61    0.31
   8   4   1    4.71    0.36
  -8   4  -1    4.05    0.29
   8   4   1    4.22    0.40
  -8   4  -1    4.21    0.30
  -8   4  -1    4.36    0.32
   8   4   1    4.24    0.35
  -9  -4  -1    0.99    0.13
   9  -4   1    0.91    0.17
   9  -4   1    0.75    0.23
   9  -4   1    0.72    0.18
  -9  -4  -1    0.60    0.20
   9  -4   1    0.67    0.15
  -9  -4  -1    1.28    0.27
  -9   4  -1    0.89    0.19
  -9   4  -1    1.03    0.18
   9   4   1    0.62    0.20
  -9   4  -1    1.08    0.21
   9   4   1    1.15    0.25
   9   4   1    0.76    0.21
   9   4   1    0.98    0.14
 -10  -4  -1    1.66    0.29
  10  -4   1    1.16    0.28
 -10  -4  -1    1.63    0.30
  10   4   1    1.33    0.30
  10   4   1    1.15    0.24
  10   4   1    1.18    0.26
  10   4   1    1.77    0.19
 -10   4  -1    1.67    0.26
 -11  -4  -1    0.00    0.16
  11  -4   1   -0.53    0.15
 -11  -4  -1    0.07    0.20
  11   4   1   -0.18    0.18
 -11   4  -1    0.29    0.17
  11   4   1    0.04    0.18
  11   4   1    0.33    0.20
  12  -4   1    0.45    0.28
 -12  -4  -1    0.39    0.24
  12   4   1    0.65    0.28
  12   4   1    0.51    0.23
 -12   4  -1    0.10    0.17
  13  -4   1   -0.36    0.19
 -13  -4  -1    0.38    0.25
 -13   4  -1    0.23    0.20
  13   4   1   -0.43    0.20
  13   4   1    0.08    0.21
 -14  -4  -1    0.78    0.30
  14  -4   1    1.33    0.36
 -14   4  -1    1.18    0.29
  14   4   1    1.07    0.35
  14   4   1    1.37    0.32
  15  -4   1    4.68    0.61
 -15  -4  -1    4.27    0.55
  15   4   1    5.36    0.56
  15   4   1    3.51    0.54
 -15   4  -1    3.93    0.45
 -16  -4  -1   -0.15    0.28
  16  -4   1   -0.55    0.26
  16   4   1    0.28    0.28
  16   4   1   -0.01    0.30
 -16   4  -1    0.22    0.24
 -17   5   1   -0.07    0.34
 -16  -5   1    1.34    0.45
  16  -5  -1    0.60    0.39
 -16   5   1    0.74    0.35
  16   5  -1    0.17    0.37
  16   5  -1    0.54    0.34
 -15  -5   1    0.44    0.36
  15  -5  -1   -0.04    0.30
 -15   5   1    0.61    0.29
  15   5  -1    0.36    0.31
  15   5  -1    0.14    0.28
  14  -5  -1    0.46    0.33
 -14  -5   1    0.09    0.27
 -14   5   1   -0.45    0.16
  14   5  -1    0.07    0.23
  14   5  -1   -0.28    0.22
 -13  -5   1    1.63    0.37
  13  -5  -1    0.56    0.30
  13   5  -1    0.51    0.28
 -13   5   1    0.31    0.25
  13   5  -1    1.00    0.29
 -12  -5   1    0.96    0.32
  12  -5  -1    1.31    0.34
 -12  -5   1    0.98    0.30
  12   5  -1    1.23    0.31
  12   5  -1    1.05    0.30
 -12   5   1    1.27    0.30
  12   5  -1    0.93    0.30
 -11  -5   1    8.84    0.65
  11  -5  -1    8.17    0.61
 -11  -5   1    8.12    0.60
  11   5  -1    8.31    0.57
 -11   5   1    9.01    0.57
  11   5  -1    9.02    0.60
  11   5  -1    8.35    0.57
 -10  -5   1    0.61    0.26
  10  -5  -1    0.25    0.23
 -10  -5   1    0.29    0.23
  10  -5  -1    0.26    0.18
 -10   5   1    0.27    0.19
  10   5  -1    0.57    0.26
  10   5  -1    0.39    0.23
 -10   5   1    0.13    0.19
  10   5  -1    0.26    0.20
   9  -5  -1    5.76    0.40
   9  -5  -1    4.97    0.49
  -9  -5   1    6.13    0.55
  -9  -5   1    5.96    0.54
  -9  -5   1    5.06    0.29
  -9   5   1    5.51    0.42
   9   5  -1    5.99    0.46
  -9   5   1    5.68    0.41
   9   5  -1    5.32    0.43
  -9   5   1    5.99    0.45
   9   5  -1    5.14    0.43
  -8  -5   1    3.18    0.38
   8  -5  -1    3.78    0.34
   8  -5  -1    4.44    0.39
   8  -5  -1    4.07    0.42
  -8  -5   1    4.50    0.43
  -8  -5   1    3.90    0.25
  -8   5   1    3.77    0.39
  -8   5   1    3.76    0.36
   8   5  -1    3.49    0.36
   8   5  -1    4.14    0.40
   8   5  -1    4.01    0.39
  -8   5   1    4.20    0.34
   7  -5  -1    4.84    0.35
  -7  -5   1    3.80    0.39
   7  -5  -1    4.08    0.33
  -7  -5   1    4.12    0.25
  -7  -5   1    4.42    0.42
   7  -5  -1    3.89    0.39
   7   5  -1    3.62    0.37
  -7   5   1    4.67    0.38
  -7   5   1    4.33    0.35
   7   5  -1    4.14    0.37
   7   5  -1    3.53    0.35
  -7   5   1    4.49    0.34
  -6  -5   1   37.30    1.21
   6  -5  -1   38.61    1.08
   6  -5  -1   37.96    1.16
  -6  -5   1   36.98    0.91
  -6  -5   1   38.39    1.18
  -6  -5   1   36.77    1.15
   6  -5  -1   37.50    1.07
  -6   5   1   36.23    1.07
  -6   5   1   38.05    1.08
   6   5  -1   36.03    1.08
  -6   5   1   36.65    1.10
   6   5  -1   36.94    1.09
   6   5  -1   38.85    1.13
  -5  -5   1    5.85    0.40
   5  -5  -1    5.92    0.39
  -5  -5   1    5.63    0.26
  -5  -5   1    6.20    0.44
   5  -5  -1    6.37    0.37
  -5  -5   1    5.53    0.39
   5  -5  -1    5.33    0.34
   5   5  -1    5.44    0.36
  -5   5   1    5.62    0.36
   5   5  -1    6.02    0.37
   5   5  -1    6.23    0.40
  -5   5   1    5.91    0.37
  -5   5   1    5.53    0.37
  -5   5   1    5.68    0.36
   4  -5  -1   40.29    1.07
   4  -5  -1   38.31    1.08
   4  -5  -1   40.30    1.04
   4  -5  -1   38.53    1.11
  -4  -5   1   38.93    1.14
  -4  -5   1   39.33    1.15
  -4  -5   1   39.05    1.15
  -4   5   1   38.70    1.08
  -4   5   1   39.51    1.11
   4   5  -1   38.02    1.10
  -4   5   1   40.23    1.10
  -4   5   1   38.48    1.04
   4   5  -1   40.17    1.10
   4   5  -1   40.86    1.08
  -3  -5   1   40.25    1.13
   3  -5  -1   38.30    1.06
  -3  -5   1   39.52    1.12
   3  -5  -1   39.53    0.99
   3  -5  -1   39.05    1.05
  -3  -5   1   39.30    1.12
   3  -5  -1   40.46    1.08
   3   5  -1   38.61    1.05
  -3   5   1   36.84    1.07
   3   5  -1   39.72    1.07
  -3   5   1   39.21    1.01
   3   5  -1   39.53    0.92
  -3   5   1   40.31    1.08
  -3   5   1   39.08    0.83
  -3   5   1   39.20    1.07
   3   5  -1   38.02    1.08
  -2  -5   1   55.64    1.38
   2  -5  -1   55.34    1.37
  -2  -5   1   53.74    1.38
   2  -5  -1   54.68    1.33
  -2  -5   1   54.34    1.39
   2  -5  -1   51.67    1.32
   2  -5  -1   55.46    1.25
   2   5  -1   54.62    1.33
  -2   5   1   54.14    1.26
  -2   5   1   52.64    1.36
   2   5  -1   55.88    1.38
  -2   5   1   54.45    1.18
   2   5  -1   53.90    1.16
   2   5  -1   52.32    1.33
  -2   5   1   53.09    1.37
   2   5  -1   52.19    1.36
  -2   5   1   53.78    1.34
  -1  -5   1    7.43    0.37
   1  -5  -1    7.39    0.38
  -1  -5   1    7.83    0.39
  -1  -5   1    7.73    0.36
   1  -5  -1    7.37    0.35
  -1  -5   1    7.63    0.40
   1  -5  -1    8.28    0.38
   1  -5  -1    7.62    0.31
  -1   5   1    7.01    0.37
  -1   5   1    7.94    0.40
   1   5  -1    6.97    0.25
  -1   5   1    7.93    0.39
  -1   5   1    8.13    0.33
   1   5  -1    7.76    0.39
  -1   5   1    7.61    0.40
   1   5  -1    7.58    0.38
   1   5  -1    7.50    0.37
   1   5  -1    7.46    0.37
  -1   5   1    7.47    0.33
   0  -5  -1   75.25    1.75
   0  -5   1   74.54    1.51
   0  -5   1   74.30    1.76
   0  -5  -1   74.01    1.65
   0  -5   1   72.46    1.67
   0  -5  -1   73.40    1.77
   0  -5   1   75.95    1.69
   0  -5  -1   75.32    1.60
   0  -5   1   72.02    1.73
   0   5  -1   73.78    1.70
   0   5  -1   73.47    1.52
   0   5   1   73.42    1.77
   0   5  -1   74.65    1.71
   0   5   1   74.54    1.73
   0   5   1   76.84    1.80
   0   5   1   76.30    1.69
   0   5  -1   75.04    1.76
   0   5  -1   77.02    1.68
   0   5   1   76.07    1.63
   0   5   1   73.62    1.71
   0   5  -1   74.48    1.75
  -1  -5  -1    4.86    0.34
   1  -5   1    3.99    0.26
   1  -5   1    4.56    0.30
  -1  -5  -1    4.05    0.23
   1  -5   1    4.84    0.31
  -1  -5  -1    4.48    0.31
   1  -5   1    4.28    0.19
   1  -5   1    3.81    0.28
  -1  -5  -1    4.40    0.23
   1  -5   1    4.22    0.25
  -1   5  -1    4.58    0.24
   1   5   1    4.20    0.30
   1   5   1    4.93    0.33
   1   5   1    4.20    0.31
  -1   5  -1    4.22    0.21
  -1   5  -1    4.32    0.30
   1   5   1    4.35    0.24
  -1   5  -1    4.00    0.28
   1   5   1    4.32    0.31
  -1   5  -1    4.29    0.29
   2  -5   1   24.00    0.73
  -2  -5  -1   23.52    0.60
   2  -5   1   24.30    0.70
   2  -5   1   23.12    0.76
  -2  -5  -1   22.52    0.77
  -2  -5  -1   23.52    0.77
   2  -5   1   23.51    0.61
   2  -5   1   23.04    0.72
   2  -5   1   24.08    0.61
  -2   5  -1   23.08    0.62
  -2   5  -1   23.63    0.61
   2   5   1   22.32    0.66
   2   5   1   22.19    0.75
  -2   5  -1   23.60    0.73
  -2   5  -1   24.22    0.74
  -2   5  -1   23.09    0.71
   2   5   1   22.89    0.74
   2   5   1   23.89    0.76
   3  -5   1   24.80    0.72
   3  -5   1   23.47    0.79
   3  -5   1   22.59    0.65
  -3  -5  -1   23.73    0.80
   3  -5   1   24.04    0.57
  -3  -5  -1   23.08    0.57
   3  -5   1   23.15    0.72
  -3  -5  -1   22.76    0.78
   3   5   1   23.98    0.77
  -3   5  -1   24.99    0.74
  -3   5  -1   22.74    0.71
   3   5   1   22.76    0.77
  -3   5  -1   23.39    0.73
   3   5   1   23.33    0.69
   3   5   1   23.18    0.76
  -3   5  -1   23.54    0.56
   4  -5   1   99.77    2.20
  -4  -5  -1   97.31    2.31
   4  -5   1  102.41    2.16
   4  -5   1   98.25    1.94
  -4  -5  -1   98.30    1.96
   4  -5   1   99.74    2.13
   4  -5   1   98.68    2.32
  -4  -5  -1   99.88    2.27
   4   5   1   95.70    2.28
   4   5   1   96.16    2.23
   4   5   1   99.85    2.24
   4   5   1   99.41    2.16
  -4   5  -1   98.77    2.21
  -4   5  -1   97.64    2.22
  -4   5  -1   98.62    2.16
   5  -5   1    5.32    0.31
   5  -5   1    5.08    0.38
   5  -5   1    5.12    0.32
  -5  -5  -1    5.51    0.18
  -5  -5  -1    4.83    0.38
  -5  -5  -1    6.21    0.42
   5   5   1    5.56    0.39
   5   5   1    5.12    0.35
  -5   5  -1    5.11    0.32
  -5   5  -1    5.00    0.33
  -5   5  -1    5.43    0.33
   5   5   1    5.20    0.37
   6  -5   1    0.77    0.21
  -6  -5  -1    1.34    0.24
   6  -5   1    1.11    0.19
  -6  -5  -1    1.09    0.09
  -6  -5  -1    0.82    0.22
   6  -5   1    1.18    0.19
   6   5   1    1.09    0.22
  -6   5  -1    0.92    0.17
  -6   5  -1    1.11    0.20
  -6   5  -1    1.09    0.20
   6   5   1    0.96    0.22
   6   5   1    0.79    0.19
  -7  -5  -1   19.25    0.79
  -7  -5  -1   20.37    0.78
   7  -5   1   17.32    0.77
   7  -5   1   19.07    0.65
  -7  -5  -1   18.31    0.45
   7  -5   1   19.12    0.67
  -7   5  -1   17.88    0.65
  -7   5  -1   19.21    0.70
   7   5   1   20.66    0.77
   7   5   1   18.80    0.73
  -7   5  -1   19.17    0.67
   7   5   1   19.56    0.77
  -8  -5  -1    0.51    0.20
   8  -5   1    0.46    0.16
   8  -5   1    0.23    0.07
  -8  -5  -1    0.28    0.07
   8  -5   1    0.62    0.23
  -8  -5  -1    0.51    0.21
   8  -5   1    0.40    0.06
   8  -5   1    0.35    0.15
  -8   5  -1    0.70    0.16
   8   5   1    0.54    0.21
  -8   5  -1    0.05    0.13
   8   5   1    0.41    0.20
   8   5   1    0.75    0.23
  -8   5  -1    0.40    0.16
   9  -5   1    6.87    0.53
  -9  -5  -1    6.80    0.49
  -9  -5  -1    6.92    0.51
   9  -5   1    6.23    0.25
   9  -5   1    5.33    0.36
   9   5   1    6.87    0.47
   9   5   1    6.50    0.49
  -9   5  -1    6.50    0.39
  -9   5  -1    6.60    0.43
   9   5   1    5.77    0.43
  10  -5   1    2.02    0.36
 -10  -5  -1    2.61    0.38
 -10  -5  -1    2.89    0.38
  10   5   1    2.25    0.33
 -10   5  -1    2.82    0.34
  10   5   1    2.38    0.36
  10   5   1    1.62    0.30
 -11  -5  -1    0.10    0.20
  11  -5   1    0.04    0.22
 -11  -5  -1    0.44    0.24
 -11   5  -1   -0.16    0.15
  11   5   1    0.35    0.24
  11   5   1   -0.21    0.16
  11   5   1   -0.15    0.17
 -12  -5  -1    0.91    0.29
  12  -5   1   -0.14    0.27
  12   5   1    0.81    0.31
 -12   5  -1    0.35    0.21
  12   5   1    0.31    0.22
 -13  -5  -1    1.17    0.36
  13  -5   1    0.79    0.33
  13   5   1    1.10    0.31
  13   5   1    0.49    0.29
 -13   5  -1    0.48    0.23
 -14  -5  -1   -0.04    0.26
  14  -5   1    0.04    0.31
 -14   5  -1    0.16    0.22
  14   5   1    0.13    0.25
  14   5   1    0.99    0.37
  15  -5   1    1.49    0.41
 -15  -5  -1    2.45    0.47
  15   5   1    2.03    0.42
 -15   5  -1    1.83    0.34
  15   5   1    0.93    0.39
  16  -5   1   -0.18    0.35
 -16   5  -1    0.01    0.24
 -16   6   1   -0.50    0.26
  15  -6  -1    0.17    0.37
 -15  -6   1    1.30    0.43
 -15   6   1    0.55    0.30
  15   6  -1    1.49    0.40
  15   6  -1    0.59    0.34
 -14  -6   1    0.44    0.35
  14  -6  -1   -0.18    0.28
 -14   6   1    0.06    0.24
  14   6  -1   -0.15    0.26
  14   6  -1   -0.06    0.31
  13  -6  -1    0.20    0.26
 -13  -6   1    0.28    0.29
  13   6  -1    0.32    0.25
  13   6  -1    0.02    0.23
 -13   6   1   -0.04    0.22
  12  -6  -1    0.79    0.31
 -12  -6   1    1.22    0.35
 -12  -6   1    0.88    0.32
 -12   6   1    1.18    0.31
  12   6  -1    1.48    0.35
  12   6  -1    0.78    0.30
  12   6  -1    1.32    0.36
 -11  -6   1    3.82    0.49
 -11  -6   1    4.29    0.52
  11  -6  -1    3.88    0.50
 -11   6   1    4.47    0.48
  11   6  -1    3.84    0.47
  11   6  -1    4.28    0.50
  11   6  -1    4.75    0.50
  10  -6  -1    1.39    0.33
 -10  -6   1    1.48    0.35
 -10  -6   1    1.22    0.32
  10  -6  -1    1.87    0.33
  10   6  -1    1.25    0.31
  10   6  -1    2.30    0.38
 -10   6   1    1.31    0.28
  10   6  -1    1.41    0.31
  -9  -6   1    0.22    0.21
   9  -6  -1    0.11    0.16
   9  -6  -1    0.10    0.20
  -9  -6   1    0.36    0.24
  -9   6   1    0.08    0.19
   9   6  -1   -0.15    0.17
   9   6  -1   -0.05    0.19
   9   6  -1    0.19    0.18
  -9   6   1   -0.18    0.15
  -8  -6   1    1.29    0.30
  -8  -6   1    0.93    0.28
  -8  -6   1    1.28    0.17
   8  -6  -1    1.40    0.25
   8  -6  -1    0.74    0.24
   8   6  -1    1.00    0.27
   8   6  -1    1.90    0.31
  -8   6   1    1.31    0.28
   8   6  -1    1.64    0.31
  -8   6   1    0.97    0.23
   7  -6  -1   18.08    0.71
  -7  -6   1   17.68    0.54
  -7  -6   1   19.41    0.83
  -7  -6   1   17.98    0.80
   7  -6  -1   17.99    0.80
   7   6  -1   17.31    0.73
   7   6  -1   17.18    0.75
  -7   6   1   17.11    0.71
  -7   6   1   19.18    0.77
   7   6  -1   16.89    0.73
  -6  -6   1    6.80    0.31
   6  -6  -1    6.83    0.47
   6  -6  -1    7.26    0.44
  -6  -6   1    6.62    0.48
  -6  -6   1    6.84    0.49
   6   6  -1    6.51    0.45
  -6   6   1    6.61    0.43
   6   6  -1    7.02    0.45
   6   6  -1    7.15    0.47
  -6   6   1    7.85    0.48
   5  -6  -1    0.10    0.15
   5  -6  -1    0.04    0.13
  -5  -6   1   -0.07    0.14
  -5  -6   1    0.07    0.19
  -5  -6   1    0.04    0.09
  -5  -6   1   -0.08    0.15
  -5   6   1   -0.05    0.12
  -5   6   1   -0.29    0.12
   5   6  -1   -0.01    0.08
   5   6  -1    0.06    0.16
   5   6  -1    0.01    0.15
   5   6  -1   -0.20    0.12
  -5   6   1    0.01    0.13
  -4  -6   1    0.96    0.23
   4  -6  -1    1.30    0.22
   4  -6  -1    1.22    0.22
  -4  -6   1    1.16    0.23
  -4  -6   1    0.94    0.23
  -4   6   1    0.92    0.20
   4   6  -1    1.15    0.22
   4   6  -1    1.01    0.15
   4   6  -1    0.95    0.21
   4   6  -1    0.98    0.20
  -4   6   1    1.23    0.21
  -4   6   1    0.96    0.21
   3  -6  -1   14.20    0.59
  -3  -6   1   14.79    0.64
  -3  -6   1   14.56    0.63
   3  -6  -1   13.81    0.59
   3  -6  -1   15.16    0.53
  -3  -6   1   14.53    0.63
  -3   6   1   13.94    0.54
   3   6  -1   14.87    0.60
   3   6  -1   13.81    0.59
  -3   6   1   14.27    0.60
  -3   6   1   13.92    0.60
  -3   6   1   14.63    0.41
   3   6  -1   14.85    0.62
   3   6  -1   14.84    0.46
   2  -6  -1    0.30    0.15
  -2  -6   1    0.46    0.17
   2  -6  -1    0.37    0.13
  -2  -6   1    0.72    0.19
  -2  -6   1    0.68    0.18
   2  -6  -1    0.54    0.13
  -2   6   1    0.58    0.17
   2   6  -1    0.53    0.09
  -2   6   1    0.45    0.16
   2   6  -1    0.56    0.18
  -2   6   1    0.49    0.14
   2   6  -1    0.47    0.17
  -2   6   1    0.46    0.11
   2   6  -1    0.42    0.16
  -1  -6   1   18.75    0.66
   1  -6  -1   18.51    0.57
  -1  -6   1   18.76    0.71
  -1  -6   1   19.64    0.71
   1  -6  -1   18.93    0.64
   1  -6  -1   18.82    0.70
  -1   6   1   19.42    0.60
   1   6  -1   18.59    0.50
  -1   6   1   17.84    0.70
   1   6  -1   19.00    0.72
  -1   6   1   17.74    0.67
  -1   6   1   18.66    0.59
  -1   6   1   19.10    0.69
   1   6  -1   18.30    0.69
   1   6  -1   18.39    0.67
   1   6  -1   18.13    0.66
   0  -6   1   22.20    0.55
   0  -6   1   21.91    0.73
   0  -6   1   21.10    0.75
   0  -6   1   23.17    0.71
   0  -6  -1   21.21    0.76
   0  -6   1   21.34    0.76
   0  -6  -1   23.07    0.78
   0  -6  -1   22.65    0.64
   0  -6  -1   21.72    0.67
   0   6   1   20.93    0.76
   0   6  -1   21.73    0.76
   0   6   1   21.19    0.64
   0   6  -1   20.83    0.72
   0   6   1   21.85    0.75
   0   6   1   21.60    0.75
   0   6  -1   22.70    0.69
   0   6   1   22.15    0.70
   0   6  -1   21.30    0.56
   0   6  -1   19.86    0.72
   1  -6   1    0.13    0.12
   1  -6   1    0.31    0.11
   1  -6   1    0.27    0.15
  -1  -6  -1    0.24    0.10
  -1  -6  -1    0.17    0.14
   1  -6   1    0.00    0.12
  -1  -6  -1    0.19    0.14
   1  -6   1    0.37    0.08
  -1  -6  -1    0.36    0.10
   1  -6   1    0.28    0.14
   1   6   1    0.40    0.15
   1   6   1   -0.01    0.14
  -1   6  -1    0.49    0.17
  -1   6  -1    0.27    0.13
  -1   6  -1    0.15    0.09
  -1   6  -1    0.20    0.09
   1   6   1    0.08    0.14
   1   6   1    0.22    0.10
  -1   6  -1    0.57    0.17
  -2  -6  -1    8.58    0.47
  -2  -6  -1    8.47    0.48
   2  -6   1    8.88    0.44
  -2  -6  -1    8.11    0.33
   2  -6   1    7.84    0.42
   2  -6   1    9.09    0.35
   2  -6   1    7.82    0.32
   2  -6   1    9.24    0.43
  -2   6  -1    8.53    0.33
  -2   6  -1    8.29    0.43
  -2   6  -1    8.89    0.45
   2   6   1    7.82    0.36
  -2   6  -1    8.58    0.42
   2   6   1    8.30    0.47
   2   6   1    9.06    0.46
   2   6   1    8.92    0.46
  -2   6  -1    8.50    0.34
   3  -6   1    3.97    0.30
   3  -6   1    3.96    0.25
  -3  -6  -1    3.74    0.36
   3  -6   1    4.31    0.30
  -3  -6  -1    4.21    0.21
  -3  -6  -1    3.66    0.36
   3  -6   1    4.09    0.34
   3  -6   1    4.05    0.21
  -3   6  -1    4.09    0.31
   3   6   1    4.76    0.36
  -3   6  -1    4.23    0.20
   3   6   1    4.36    0.35
  -3   6  -1    4.22    0.31
  -3   6  -1    4.20    0.32
   3   6   1    4.45    0.34
   3   6   1    4.25    0.28
   4  -6   1   -0.03    0.11
  -4  -6  -1    0.18    0.17
  -4  -6  -1    0.08    0.06
  -4  -6  -1   -0.09    0.14
   4  -6   1   -0.02    0.09
   4  -6   1    0.04    0.11
   4  -6   1    0.16    0.15
  -4   6  -1    0.10    0.11
   4   6   1    0.19    0.17
   4   6   1    0.02    0.09
   4   6   1    0.19    0.14
  -4   6  -1    0.02    0.13
   4   6   1   -0.06    0.15
  -4   6  -1   -0.09    0.10
   5  -6   1    0.09    0.12
  -5  -6  -1    0.15    0.18
  -5  -6  -1    0.04    0.05
   5  -6   1   -0.07    0.13
  -5  -6  -1   -0.10    0.13
   5  -6   1   -0.06    0.10
  -5  -6  -1   -0.02    0.06
   5   6   1   -0.08    0.12
  -5   6  -1    0.07    0.13
  -5   6  -1   -0.01    0.12
   5   6   1    0.06    0.16
  -5   6  -1   -0.13    0.11
   5   6   1   -0.07    0.12
   5   6   1    0.06    0.11
   6  -6   1    1.13    0.20
  -6  -6  -1    1.19    0.09
   6  -6   1    0.73    0.23
  -6  -6  -1    0.96    0.25
  -6  -6  -1    0.56    0.20
  -6  -6  -1    0.88    0.07
   6  -6   1    1.45    0.22
  -6   6  -1    0.89    0.19
  -6   6  -1    0.89    0.21
   6   6   1    0.80    0.21
  -6   6  -1    1.07    0.22
   6   6   1    1.05    0.20
   6   6   1    1.38    0.26
   6   6   1    1.07    0.25
   7  -6   1   17.15    0.64
  -7  -6  -1   15.86    0.74
  -7  -6  -1   16.03    0.76
   7  -6   1   15.82    0.63
   7  -6   1   16.96    0.78
  -7   6  -1   16.72    0.68
   7   6   1   15.22    0.72
   7   6   1   16.34    0.72
   7   6   1   16.00    0.71
  -7   6  -1   15.25    0.62
  -7   6  -1   15.58    0.63
   8  -6   1   12.40    0.55
  -8  -6  -1   13.73    0.72
   8  -6   1   13.29    0.73
  -8  -6  -1   12.73    0.68
  -8   6  -1   13.04    0.62
   8   6   1   12.40    0.64
  -8   6  -1   12.76    0.57
   8   6   1   12.72    0.67
   8   6   1   14.63    0.70
  -9  -6  -1    2.04    0.35
  -9  -6  -1    1.66    0.34
   9  -6   1    2.09    0.36
   9   6   1    1.93    0.34
  -9   6  -1    2.13    0.30
   9   6   1    1.46    0.31
   9   6   1    1.94    0.33
  10  -6   1    2.64    0.40
 -10  -6  -1    2.14    0.37
 -10  -6  -1    2.26    0.36
  10   6   1    3.02    0.41
  10   6   1    2.20    0.37
  10   6   1    2.20    0.37
 -10   6  -1    2.28    0.32
  11  -6   1    1.54    0.37
 -11  -6  -1    1.20    0.33
 -11  -6  -1    0.98    0.30
  11   6   1    1.54    0.33
 -11   6  -1    1.26    0.27
  11   6   1    1.28    0.36
  11   6   1    1.08    0.30
 -12  -6  -1   -0.46    0.20
  12  -6   1    0.36    0.29
 -12   6  -1    0.11    0.20
  12   6   1   -0.10    0.22
  12   6   1    0.27    0.26
  13  -6   1   -0.01    0.28
 -13  -6  -1   -0.18    0.26
  13   6   1    0.57    0.29
 -13   6  -1    0.67    0.24
  13   6   1    0.12    0.25
  14  -6   1    0.62    0.36
 -14  -6  -1   -0.04    0.32
  14   6   1    0.14    0.30
 -14   6  -1    0.64    0.27
  14   6   1    0.12    0.27
  15  -6   1    1.82    0.50
 -15  -6  -1    2.42    0.51
 -15   6  -1    1.87    0.37
  15   6   1    1.12    0.35
  15   6   1    1.17    0.39
 -16   6  -1    0.93    0.35
  15   7  -1    1.89    0.47
 -15   7   1    2.12    0.44
 -14  -7   1    0.50    0.37
  14  -7  -1    0.14    0.33
  14   7  -1    0.29    0.31
  14   7  -1    0.71    0.36
 -14   7   1    0.87    0.32
  13  -7  -1    2.43    0.49
 -13  -7   1    2.30    0.46
  13   7  -1    3.12    0.49
 -13   7   1    3.03    0.46
  13   7  -1    2.35    0.44
 -12  -7   1    0.68    0.31
 -12  -7   1    0.05    0.27
  12  -7  -1    0.05    0.28
  12   7  -1    0.23    0.32
  12   7  -1    0.51    0.29
  12   7  -1    0.87    0.32
 -12   7   1    0.77    0.30
 -11  -7   1    3.67    0.50
 -11  -7   1    3.13    0.47
  11  -7  -1    3.33    0.49
 -11   7   1    2.92    0.42
  11   7  -1    2.91    0.43
  11   7  -1    2.94    0.45
  11   7  -1    2.55    0.42
  10  -7  -1    1.33    0.33
 -10  -7   1    2.20    0.42
 -10  -7   1    2.20    0.41
  10   7  -1    2.33    0.41
  10   7  -1    2.45    0.39
  10   7  -1    2.11    0.40
 -10   7   1    2.77    0.39
  -9  -7   1    4.14    0.51
   9  -7  -1    3.76    0.47
   9  -7  -1    4.29    0.42
  -9  -7   1    4.83    0.54
   9   7  -1    4.16    0.48
   9   7  -1    4.03    0.48
   9   7  -1    4.02    0.46
  -9   7   1    4.86    0.51
  -9   7   1    3.82    0.41
  -8  -7   1   -0.23    0.18
   8  -7  -1   -0.04    0.19
   8  -7  -1   -0.18    0.15
  -8  -7   1    0.21    0.24
  -8   7   1   -0.11    0.16
   8   7  -1    0.17    0.20
  -8   7   1    0.38    0.22
   8   7  -1   -0.01    0.19
   8   7  -1    0.37    0.23
  -7  -7   1   15.37    0.79
   7  -7  -1   18.21    0.82
  -7  -7   1   16.78    0.82
   7  -7  -1   17.01    0.73
   7   7  -1   15.95    0.77
   7   7  -1   16.16    0.64
  -7   7   1   17.36    0.75
   7   7  -1   17.00    0.80
   7   7  -1   17.45    0.79
  -7   7   1   16.44    0.77
  -6  -7   1    1.03    0.16
  -6  -7   1    1.41    0.30
   6  -7  -1    1.18    0.24
  -6  -7   1    0.99    0.27
   6  -7  -1    1.00    0.24
   6   7  -1    1.28    0.20
   6   7  -1    0.69    0.24
  -6   7   1    1.23    0.24
   6   7  -1    1.60    0.31
   6   7  -1    1.53    0.27
  -6   7   1    1.00    0.25
  -5  -7   1    3.98    0.42
   5  -7  -1    3.37    0.37
  -5  -7   1    3.38    0.41
   5  -7  -1    3.30    0.36
   5   7  -1    2.73    0.35
  -5   7   1    3.73    0.34
   5   7  -1    3.37    0.26
   5   7  -1    2.82    0.34
   5   7  -1    3.27    0.37
  -5   7   1    3.62    0.38
  -5   7   1    3.27    0.35
   4  -7  -1   -0.07    0.13
  -4  -7   1    0.00    0.18
  -4  -7   1    0.07    0.17
   4  -7  -1    0.01    0.16
  -4   7   1   -0.08    0.15
  -4   7   1    0.04    0.13
   4   7  -1    0.03    0.09
  -4   7   1    0.08    0.16
   4   7  -1    0.00    0.15
   4   7  -1   -0.08    0.17
   4   7  -1   -0.03    0.15
  -4   7   1    0.01    0.03
   3  -7  -1    0.49    0.19
   3  -7  -1    0.44    0.18
  -3  -7   1    0.44    0.19
  -3  -7   1    0.28    0.19
  -3  -7   1    0.48    0.20
   3   7  -1    0.52    0.17
   3   7  -1    0.48    0.22
  -3   7   1    0.21    0.17
  -3   7   1    0.62    0.17
   3   7  -1    0.36    0.10
  -3   7   1    0.32    0.09
  -3   7   1    0.18    0.17
   3   7  -1    0.03    0.16
  -2  -7   1    0.31    0.18
   2  -7  -1    0.19    0.16
   2  -7  -1    0.33    0.12
   2  -7  -1    0.38    0.15
  -2  -7   1    0.26    0.16
  -2  -7   1    0.32    0.18
   2   7  -1   -0.12    0.15
  -2   7   1    0.42    0.15
   2   7  -1    0.18    0.15
  -2   7   1    0.33    0.12
   2   7  -1    0.28    0.09
   2   7  -1    0.08    0.14
  -2   7   1    0.53    0.20
  -2   7   1    0.14    0.14
   1  -7  -1    2.03    0.24
  -1  -7   1    2.12    0.30
  -1  -7   1    1.87    0.24
  -1  -7   1    1.56    0.26
   1  -7  -1    1.94    0.28
  -1  -7   1    1.37    0.24
   1  -7  -1    1.68    0.19
   1   7  -1    2.20    0.29
  -1   7   1    1.91    0.28
  -1   7   1    1.56    0.26
  -1   7   1    1.38    0.20
   1   7  -1    1.72    0.26
   1   7  -1    1.86    0.16
   1   7  -1    1.93    0.29
  -1   7   1    1.58    0.21
  -1   7   1    1.47    0.25
   0  -7   1    2.93    0.28
   0  -7  -1    3.11    0.23
   0  -7   1    3.37    0.19
   0  -7   1    3.86    0.38
   0  -7  -1    3.63    0.37
   0  -7   1    3.24    0.31
   0  -7  -1    3.37    0.36
   0  -7   1    4.35    0.40
   0  -7  -1    3.47    0.27
   0   7  -1    3.11    0.33
   0   7   1    4.03    0.40
   0   7   1    2.75    0.33
   0   7   1    3.61    0.26
   0   7  -1    2.99    0.32
   0   7  -1    3.15    0.21
   0   7  -1    3.72    0.37
   0   7   1    3.21    0.34
  -1  -7  -1   29.02    0.99
   1  -7   1   28.68    0.94
   1  -7   1   28.56    0.93
   1  -7   1   27.49    0.94
  -1  -7  -1   27.37    0.81
   1  -7   1   28.89    0.83
   1  -7   1   28.06    0.71
  -1  -7  -1   28.97    0.98
  -1   7  -1   28.52    0.83
   1   7   1   27.97    0.94
  -1   7  -1   28.07    0.73
  -1   7  -1   28.77    0.95
   1   7   1   28.33    0.97
  -1   7  -1   29.53    0.93
   1   7   1   28.60    0.95
   1   7   1   27.81    0.81
   2  -7   1    2.99    0.24
  -2  -7  -1    2.57    0.21
  -2  -7  -1    1.77    0.29
   2  -7   1    2.65    0.20
   2  -7   1    2.59    0.29
   2  -7   1    2.41    0.30
  -2  -7  -1    1.86    0.28
  -2   7  -1    2.09    0.28
   2   7   1    3.29    0.36
  -2   7  -1    2.58    0.22
   2   7   1    2.49    0.24
  -2   7  -1    2.33    0.21
   2   7   1    2.51    0.32
   2   7   1    2.48    0.32
  -2   7  -1    2.23    0.27
   3  -7   1    6.64    0.33
  -3  -7  -1    6.71    0.30
  -3  -7  -1    6.34    0.48
   3  -7   1    6.71    0.45
   3  -7   1    6.92    0.43
  -3  -7  -1    7.56    0.48
   3   7   1    6.64    0.36
   3   7   1    6.43    0.45
  -3   7  -1    7.17    0.43
   3   7   1    6.39    0.44
  -3   7  -1    6.96    0.29
   3   7   1    6.63    0.47
  -3   7  -1    6.86    0.44
   4  -7   1    0.04    0.14
   4  -7   1    0.27    0.14
  -4  -7  -1   -0.01    0.07
  -4  -7  -1   -0.04    0.16
  -4  -7  -1    0.25    0.17
   4  -7   1    0.15    0.13
  -4   7  -1    0.19    0.16
  -4   7  -1    0.29    0.17
   4   7   1   -0.02    0.14
   4   7   1    0.25    0.13
   4   7   1    0.44    0.19
  -4   7  -1    0.00    0.12
   4   7   1   -0.07    0.17
   5  -7   1    0.02    0.15
   5  -7   1    0.36    0.17
  -5  -7  -1    0.21    0.07
  -5  -7  -1    0.34    0.09
  -5  -7  -1    0.29    0.20
  -5  -7  -1    0.39    0.21
   5   7   1    0.49    0.16
   5   7   1    0.03    0.19
  -5   7  -1    0.23    0.16
   5   7   1    0.79    0.24
   5   7   1    0.01    0.17
  -5   7  -1    0.62    0.18
  -5   7  -1    0.47    0.20
  -6  -7  -1    3.55    0.42
   6  -7   1    3.24    0.39
  -6  -7  -1    3.69    0.42
  -6  -7  -1    3.70    0.15
   6  -7   1    3.53    0.37
   6  -7   1    3.42    0.35
  -6  -7  -1    3.56    0.15
   6   7   1    3.83    0.41
  -6   7  -1    3.76    0.37
  -6   7  -1    4.05    0.38
   6   7   1    3.16    0.39
  -6   7  -1    3.03    0.33
   6   7   1    3.69    0.42
   6   7   1    2.97    0.31
  -7  -7  -1    2.61    0.38
  -7  -7  -1    2.39    0.37
   7  -7   1    2.32    0.36
   7  -7   1    1.85    0.28
   7   7   1    1.76    0.32
   7   7   1    2.67    0.38
  -7   7  -1    2.18    0.32
   7   7   1    1.66    0.28
  -7   7  -1    2.24    0.29
   7   7   1    1.71    0.30
  -8  -7  -1    8.67    0.60
  -8  -7  -1    9.16    0.64
   8  -7   1    9.60    0.65
  -8   7  -1    9.08    0.54
   8   7   1   10.68    0.64
   8   7   1    9.60    0.56
   8   7   1   10.36    0.63
   8   7   1    9.74    0.65
  -9  -7  -1    7.02    0.57
  -9  -7  -1    6.29    0.59
   9  -7   1    4.96    0.54
   9   7   1    6.20    0.58
   9   7   1    6.85    0.51
   9   7   1    7.00    0.55
   9   7   1    6.55    0.54
  -9   7  -1    6.76    0.50
 -10  -7  -1    0.07    0.21
 -10  -7  -1    0.66    0.29
  10  -7   1    0.04    0.25
 -10   7  -1    0.14    0.20
  10   7   1    0.13    0.26
  10   7   1   -0.03    0.23
  10   7   1    0.62    0.27
 -11  -7  -1    0.24    0.29
  11  -7   1    0.88    0.36
  11   7   1    0.50    0.28
  11   7   1    1.21    0.33
 -11   7  -1    0.18    0.20
  11   7   1    1.27    0.35
 -12  -7  -1    0.16    0.30
  12  -7   1    0.48    0.31
  12   7   1    0.17    0.26
 -12   7  -1    0.27    0.22
  12   7   1    0.07    0.25
  13  -7   1    1.50    0.42
 -13  -7  -1    1.68    0.46
  13   7   1    1.83    0.42
  13   7   1    1.08    0.35
 -13   7  -1    1.92    0.37
  14  -7   1    0.35    0.36
 -14  -7  -1    0.22    0.36
  14   7   1    0.48    0.33
 -14   7  -1    0.57    0.26
  14   7   1    0.02    0.29
 -15   7  -1    2.27    0.41
 -14   8   1    1.68    0.42
  14   8  -1    0.49    0.36
  13  -8  -1    0.01    0.32
 -13  -8   1    0.27    0.35
  13   8  -1    0.24    0.30
 -13   8   1    0.01    0.26
  13   8  -1   -0.16    0.27
 -12  -8   1    0.61    0.35
  12  -8  -1    0.22    0.29
  12   8  -1    0.85    0.33
 -12   8   1    0.36    0.27
  12   8  -1    1.03    0.36
  12   8  -1    0.45    0.32
 -11  -8   1    0.98    0.35
 -11  -8   1    0.66    0.33
  11  -8  -1    1.32    0.41
  11   8  -1    0.56    0.32
 -11   8   1    1.12    0.32
  11   8  -1    0.70    0.34
  11   8  -1    0.80    0.33
  10  -8  -1    0.45    0.29
 -10  -8   1    0.82    0.35
 -10  -8   1    0.69    0.31
 -10   8   1    1.12    0.33
  10   8  -1    0.94    0.25
  10   8  -1    0.67    0.30
  10   8  -1    1.29    0.35
  10   8  -1    0.71    0.29
  -9  -8   1    1.31    0.35
  -9  -8   1    1.24    0.34
   9  -8  -1    0.69    0.29
   9   8  -1    1.46    0.34
   9   8  -1    1.16    0.32
   9   8  -1    0.87    0.30
   9   8  -1    1.80    0.28
  -9   8   1    1.22    0.33
  -8  -8   1    2.86    0.43
   8  -8  -1    2.33    0.38
   8  -8  -1    2.46    0.36
  -8  -8   1    2.56    0.41
  -8   8   1    1.94    0.35
   8   8  -1    2.42    0.39
   8   8  -1    1.87    0.28
  -8   8   1    2.15    0.36
   8   8  -1    2.25    0.39
   8   8  -1    1.76    0.35
   7  -8  -1    0.69    0.27
  -7  -8   1    0.98    0.30
   7  -8  -1    0.92    0.27
  -7  -8   1    0.39    0.26
   7   8  -1    0.82    0.28
   7   8  -1    0.53    0.24
   7   8  -1    0.69    0.28
  -7   8   1    0.71    0.27
  -7   8   1    0.92    0.25
   7   8  -1    0.54    0.18
  -6  -8   1   10.51    0.69
   6  -8  -1   10.26    0.59
  -6  -8   1   10.58    0.68
   6  -8  -1   10.38    0.65
  -6   8   1    9.97    0.59
   6   8  -1    9.64    0.61
   6   8  -1   10.49    0.64
  -6   8   1   10.44    0.65
   6   8  -1   10.34    0.66
   6   8  -1    9.74    0.47
   5  -8  -1    7.61    0.52
  -5  -8   1    6.93    0.60
   5  -8  -1    6.82    0.51
  -5  -8   1    7.96    0.57
  -5   8   1    7.19    0.48
   5   8  -1    7.48    0.54
  -5   8   1    8.28    0.54
   5   8  -1    6.94    0.55
   5   8  -1    7.21    0.37
   5   8  -1    6.47    0.55
  -5   8   1    6.99    0.53
  -4  -8   1    0.44    0.24
   4  -8  -1    0.12    0.20
   4  -8  -1    0.21    0.19
  -4  -8   1    0.58    0.26
   4   8  -1    0.59    0.25
   4   8  -1    0.43    0.21
  -4   8   1    0.43    0.23
   4   8  -1    0.55    0.14
  -4   8   1    0.65    0.09
  -4   8   1    0.83    0.20
   4   8  -1    0.77    0.25
  -4   8   1    0.54    0.22
   3  -8  -1    7.08    0.50
  -3  -8   1    6.50    0.56
  -3  -8   1    7.68    0.53
  -3  -8   1    6.73    0.40
   3  -8  -1    6.31    0.47
   3   8  -1    7.21    0.51
   3   8  -1    6.34    0.33
  -3   8   1    7.10    0.32
   3   8  -1    6.38    0.48
  -3   8   1    7.34    0.43
  -3   8   1    6.20    0.48
   3   8  -1    6.44    0.52
  -3   8   1    6.54    0.49
   2  -8  -1   -0.20    0.15
  -2  -8   1   -0.14    0.16
   2  -8  -1    0.09    0.15
  -2  -8   1    0.09    0.21
  -2  -8   1   -0.13    0.13
  -2   8   1    0.01    0.20
   2   8  -1   -0.15    0.16
  -2   8   1    0.08    0.17
   2   8  -1    0.18    0.18
  -2   8   1   -0.09    0.10
   2   8  -1   -0.01    0.19
   2   8  -1    0.11    0.09
  -2   8   1    0.07    0.15
  -1  -8   1    4.23    0.34
  -1  -8   1    4.39    0.45
   1  -8  -1    4.28    0.35
   1  -8  -1    4.46    0.44
  -1  -8   1    3.85    0.43
  -1   8   1    5.50    0.51
  -1   8   1    5.02    0.35
  -1   8   1    4.93    0.46
   1   8  -1    4.79    0.45
   1   8  -1    4.53    0.46
  -1   8   1    5.32    0.47
   1   8  -1    4.53    0.26
   1   8  -1    4.15    0.41
   0  -8  -1   41.11    1.33
   0  -8   1   43.58    1.26
   0  -8   1   42.99    1.33
   0  -8   1   44.33    1.34
   0  -8  -1   43.82    1.20
   0  -8  -1   44.87    1.35
   0   8  -1   44.21    1.30
   0   8   1   41.95    1.34
   0   8   1   42.72    1.32
   0   8  -1   44.86    1.32
   0   8  -1   41.47    1.31
   0   8   1   43.19    1.13
   0   8   1   42.02    1.30
   0   8  -1   41.34    1.02
   1  -8   1    1.39    0.26
   1  -8   1    1.51    0.16
   1  -8   1    2.05    0.32
  -1  -8  -1    1.80    0.31
  -1  -8  -1    1.46    0.21
   1  -8   1    1.47    0.27
  -1  -8  -1    0.86    0.25
  -1   8  -1    1.63    0.19
   1   8   1    1.55    0.31
   1   8   1    1.88    0.32
  -1   8  -1    1.36    0.26
  -1   8  -1    1.69    0.29
   1   8   1    1.43    0.21
   1   8   1    1.66    0.31
  -2  -8  -1    6.74    0.53
   2  -8   1    8.02    0.51
  -2  -8  -1    8.84    0.55
  -2  -8  -1    7.85    0.38
   2  -8   1    7.49    0.34
   2  -8   1    7.53    0.49
   2   8   1    7.91    0.53
  -2   8  -1    8.00    0.52
  -2   8  -1    7.69    0.36
   2   8   1    7.55    0.40
  -2   8  -1    7.63    0.49
  -2   8  -1    7.61    0.37
   2   8   1    7.38    0.54
   2   8   1    7.15    0.52
   3  -8   1   -0.06    0.11
  -3  -8  -1   -0.14    0.17
  -3  -8  -1    0.05    0.10
  -3  -8  -1    0.04    0.19
   3  -8   1    0.07    0.16
   3  -8   1   -0.16    0.16
  -3   8  -1    0.05    0.15
  -3   8  -1    0.08    0.16
   3   8   1   -0.34    0.14
   3   8   1    0.12    0.12
   3   8   1    0.04    0.16
   3   8   1   -0.18    0.19
  -3   8  -1    0.13    0.09
   4  -8   1   -0.10    0.15
  -4  -8  -1   -0.22    0.18
   4  -8   1    0.01    0.17
  -4  -8  -1   -0.02    0.18
  -4  -8  -1    0.04    0.08
   4   8   1   -0.14    0.17
  -4   8  -1    0.28    0.17
   4   8   1    0.18    0.21
  -4   8  -1    0.14    0.18
   4   8   1    0.05    0.12
   4   8   1   -0.12    0.20
  -5  -8  -1    1.14    0.13
   5  -8   1    0.68    0.24
  -5  -8  -1    0.73    0.27
  -5  -8  -1    1.36    0.29
   5  -8   1    1.08    0.25
   5   8   1    0.91    0.26
  -5   8  -1    0.76    0.21
   5   8   1    1.00    0.28
   5   8   1    1.03    0.21
  -5   8  -1    1.25    0.27
   5   8   1    0.86    0.27
   6  -8   1    6.41    0.53
  -6  -8  -1    5.82    0.55
  -6  -8  -1    7.62    0.61
   6  -8   1    6.25    0.45
  -6   8  -1    6.30    0.46
   6   8   1    6.53    0.53
   6   8   1    6.78    0.44
  -6   8  -1    7.08    0.50
   6   8   1    6.77    0.54
   6   8   1    7.22    0.56
  -7  -8  -1    1.08    0.31
   7  -8   1    0.71    0.28
  -7  -8  -1    1.19    0.32
   7   8   1    0.89    0.29
   7   8   1    0.84    0.30
   7   8   1    1.02    0.30
   7   8   1    1.07    0.24
  -7   8  -1    1.03    0.26
  -8  -8  -1    0.09    0.23
   8  -8   1    0.12    0.24
  -8  -8  -1    0.32    0.26
   8   8   1   -0.61    0.16
  -8   8  -1    0.16    0.21
   8   8   1   -0.08    0.22
   8   8   1   -0.26    0.18
   8   8   1   -0.02    0.17
  -9  -8  -1    0.89    0.31
  -9  -8  -1    0.84    0.31
   9  -8   1    1.29    0.34
   9   8   1    1.10    0.33
   9   8   1    1.21    0.28
   9   8   1    1.49    0.34
  -9   8  -1    1.18    0.30
   9   8   1    1.36    0.33
 -10  -8  -1    2.76    0.45
  10  -8   1    3.45    0.51
 -10  -8  -1    4.18    0.54
  10   8   1    2.58    0.42
  10   8   1    4.04    0.47
  10   8   1    4.38    0.54
 -10   8  -1    4.72    0.50
  10   8   1    3.08    0.45
 -11  -8  -1    0.22    0.31
  11  -8   1   -0.32    0.28
  11   8   1    0.33    0.30
 -11   8  -1    0.12    0.25
  11   8   1   -0.20    0.24
  11   8   1   -0.05    0.23
 -12  -8  -1    0.26    0.31
  12  -8   1    0.50    0.38
 -12   8  -1   -0.40    0.21
  12   8   1   -0.12    0.27
  12   8   1    0.19    0.25
  12   8   1   -0.20    0.27
 -13  -8  -1   -0.01    0.35
  13  -8   1    0.43    0.36
 -13   8  -1   -0.25    0.22
  13   8   1   -0.41    0.26
  13   8   1   -0.10    0.26
  13   8   1    0.27    0.32
 -14   8  -1   -0.07    0.27
  14   8   1   -0.05    0.27
 -13   9   1   -0.01    0.31
  13   9  -1   -0.39    0.29
  12  -9  -1    0.50    0.35
 -12  -9   1    0.15    0.33
  12   9  -1   -0.07    0.30
 -12   9   1    0.36    0.32
  12   9  -1   -0.12    0.28
 -11  -9   1    5.28    0.69
 -11  -9   1    5.79    0.68
  11  -9  -1    4.42    0.61
  11   9  -1    4.86    0.61
  11   9  -1    4.97    0.60
  11   9  -1    4.88    0.51
 -11   9   1    4.71    0.56
  11   9  -1    5.54    0.64
 -10  -9   1    0.41    0.30
 -10  -9   1    0.08    0.28
  10  -9  -1    0.28    0.31
  10   9  -1   -0.22    0.26
  10   9  -1   -0.02    0.25
  10   9  -1    0.26    0.20
 -10   9   1   -0.02    0.24
  10   9  -1   -0.14    0.26
  -9  -9   1    2.26    0.46
   9  -9  -1    1.58    0.38
  -9  -9   1    1.31    0.42
   9   9  -1    2.08    0.42
  -9   9   1    2.43    0.43
   9   9  -1    1.72    0.39
   9   9  -1    2.13    0.42
   9   9  -1    2.13    0.32
  -8  -9   1   -0.12    0.25
   8  -9  -1    0.17    0.25
  -8  -9   1    0.16    0.28
   8   9  -1    0.49    0.29
   8   9  -1   -0.13    0.23
  -8   9   1   -0.07    0.22
   8   9  -1   -0.03    0.15
   8   9  -1    0.07    0.23
   7  -9  -1    1.08    0.31
  -7  -9   1    1.85    0.40
  -7  -9   1    1.41    0.38
   7  -9  -1    1.09    0.29
   7   9  -1    0.95    0.22
  -7   9   1    0.60    0.25
   7   9  -1    1.06    0.31
   7   9  -1    1.49    0.37
   7   9  -1    0.77    0.31
  -7   9   1    1.38    0.35
   6  -9  -1    4.57    0.50
   6  -9  -1    3.58    0.43
  -6  -9   1    4.54    0.54
  -6  -9   1    4.58    0.54
  -6   9   1    4.98    0.54
   6   9  -1    5.37    0.37
   6   9  -1    4.62    0.50
   6   9  -1    3.52    0.46
  -6   9   1    6.45    0.57
   6   9  -1    5.17    0.57
   5  -9  -1    0.04    0.20
  -5  -9   1    0.28    0.15
  -5  -9   1    0.12    0.24
  -5  -9   1   -0.03    0.24
   5  -9  -1   -0.07    0.21
   5   9  -1    0.12    0.23
  -5   9   1    0.11    0.21
   5   9  -1    0.06    0.22
   5   9  -1    0.22    0.25
   5   9  -1   -0.12    0.11
  -5   9   1   -0.20    0.22
  -5   9   1    0.29    0.18
  -4  -9   1    0.59    0.19
   4  -9  -1    0.54    0.26
  -4  -9   1    1.15    0.34
  -4  -9   1    0.64    0.26
   4  -9  -1    1.27    0.31
  -4   9   1    0.72    0.21
  -4   9   1    0.46    0.24
   4   9  -1    0.65    0.25
   4   9  -1    0.53    0.28
   4   9  -1    0.74    0.16
  -4   9   1    0.70    0.26
   4   9  -1    0.80    0.27
   3  -9  -1    3.16    0.39
   3  -9  -1    3.37    0.42
  -3  -9   1    3.33    0.45
  -3  -9   1    3.83    0.35
  -3  -9   1    3.68    0.46
   3   9  -1    3.43    0.27
   3   9  -1    2.70    0.41
  -3   9   1    2.79    0.31
  -3   9   1    3.69    0.43
  -3   9   1    3.80    0.44
   3   9  -1    3.33    0.43
   3   9  -1    4.13    0.46
   2  -9  -1    1.48    0.33
  -2  -9   1    1.37    0.33
   2  -9  -1    1.37    0.28
  -2  -9   1    1.59    0.33
  -2  -9   1    1.43    0.25
   2   9  -1    1.42    0.34
   2   9  -1    1.67    0.33
   2   9  -1    1.71    0.20
  -2   9   1    1.75    0.25
   2   9  -1    1.27    0.29
  -2   9   1    1.56    0.34
  -2   9   1    1.71    0.32
  -1  -9   1    1.78    0.33
  -1  -9   1    1.71    0.27
   1  -9  -1    2.02    0.35
   1  -9  -1    2.22    0.30
  -1  -9   1    2.66    0.40
   1   9  -1    2.18    0.34
  -1   9   1    2.30    0.27
  -1   9   1    1.94    0.35
   1   9  -1    2.22    0.21
   1   9  -1    1.86    0.35
   1   9  -1    2.09    0.35
  -1   9   1    1.73    0.33
  -1   9   1    2.09    0.35
   0  -9  -1    0.38    0.17
   0  -9   1    0.35    0.23
   0  -9   1    0.16    0.19
   0  -9   1    0.08    0.19
   0  -9  -1    0.08    0.22
   0   9  -1    0.46    0.22
   0   9  -1    0.28    0.12
   0   9  -1   -0.12    0.20
   0   9   1    0.32    0.25
   0   9   1    0.35    0.23
   0   9  -1   -0.25    0.19
   0   9   1    0.33    0.23
   0   9   1    0.04    0.14
   1  -9   1    2.38    0.34
  -1  -9  -1    3.41    0.32
   1  -9   1    3.06    0.41
  -1  -9  -1    2.25    0.39
   1  -9   1    2.79    0.38
  -1  -9  -1    2.69    0.39
   1   9   1    2.80    0.30
  -1   9  -1    2.88    0.24
   1   9   1    3.27    0.46
   1   9   1    3.55    0.44
  -1   9  -1    2.81    0.39
  -1   9  -1    3.15    0.41
   1   9   1    3.24    0.42
  -2  -9  -1   40.10    1.35
   2  -9   1   37.69    1.27
  -2  -9  -1   40.39    1.37
  -2  -9  -1   38.82    1.09
   2  -9   1   38.68    1.27
   2   9   1   39.18    1.11
   2   9   1   40.76    1.33
   2   9   1   40.30    1.31
  -2   9  -1   39.23    1.31
   2   9   1   40.34    1.37
  -2   9  -1   38.67    1.26
  -3  -9  -1    1.36    0.34
   3  -9   1    2.54    0.36
  -3  -9  -1    1.77    0.38
   3  -9   1    2.09    0.35
  -3  -9  -1    1.72    0.21
   3   9   1    1.88    0.34
   3   9   1    1.41    0.31
   3   9   1    1.81    0.25
   3   9   1    1.60    0.36
  -3   9  -1    2.12    0.35
  -3   9  -1    1.87    0.33
  -4  -9  -1    2.01    0.21
  -4  -9  -1    2.21    0.40
  -4  -9  -1    1.85    0.38
   4  -9   1    2.21    0.36
   4  -9   1    2.09    0.34
   4   9   1    2.19    0.37
  -4   9  -1    1.92    0.33
   4   9   1    1.95    0.26
   4   9   1    2.65    0.40
  -4   9  -1    2.04    0.32
   4   9   1    2.21    0.36
   5  -9   1    0.62    0.25
   5  -9   1    0.17    0.22
  -5  -9  -1    0.49    0.26
  -5  -9  -1    0.47    0.29
   5   9   1    0.22    0.26
   5   9   1    0.52    0.25
  -5   9  -1    0.72    0.27
   5   9   1    0.48    0.18
  -5   9  -1    0.34    0.22
   5   9   1    0.19    0.26
  -6  -9  -1    0.02    0.24
   6  -9   1    0.38    0.25
  -6  -9  -1    0.43    0.26
   6   9   1    0.54    0.27
   6   9   1    0.52    0.19
  -6   9  -1    0.41    0.24
   6   9   1    0.42    0.29
   6   9   1    0.14    0.22
  -7  -9  -1    0.09    0.24
  -7  -9  -1    0.71    0.29
   7  -9   1    0.19    0.25
   7   9   1    0.19    0.23
   7   9   1    0.32    0.24
   7   9   1    0.32    0.19
   7   9   1    0.22    0.26
  -7   9  -1    0.02    0.22
  -8  -9  -1   -0.20    0.20
   8  -9   1   -0.23    0.21
  -8  -9  -1   -0.02    0.27
   8   9   1    0.09    0.27
   8   9   1   -0.11    0.22
   8   9   1   -0.30    0.23
  -8   9  -1    0.05    0.23
   8   9   1    0.10    0.18
  -9  -9  -1    1.39    0.39
   9  -9   1    1.60    0.39
  -9  -9  -1    1.75    0.41
   9   9   1    2.20    0.35
   9   9   1    2.03    0.42
  -9   9  -1    2.37    0.39
   9   9   1    1.81    0.39
   9   9   1    1.92    0.39
 -10  -9  -1    1.06    0.38
  10  -9   1    0.51    0.32
 -10  -9  -1    0.85    0.34
  10   9   1    0.45    0.33
  10   9   1    0.57    0.25
  10   9   1    0.96    0.32
 -10   9  -1    0.81    0.30
  10   9   1    0.72    0.33
 -11  -9  -1   -0.08    0.32
  11  -9   1   -0.06    0.30
  11   9   1    0.18    0.24
  11   9   1   -0.30    0.27
 -11   9  -1    0.47    0.27
  11   9   1    0.07    0.31
 -12  -9  -1    0.88    0.41
  12  -9   1   -0.02    0.31
  12   9   1    0.27    0.27
  12   9   1    0.15    0.36
 -12   9  -1    0.53    0.28
  12   9   1    0.17    0.34
  13   9   1    0.75    0.36
 -13   9  -1    1.30    0.38
  14   9   1   -0.17    0.30
  12  10  -1    0.33    0.38
 -12  10   1    0.42    0.35
 -11 -10   1    0.15    0.36
  11 -10  -1   -0.11    0.30
 -11 -10   1    0.51    0.41
 -11  10   1    0.29    0.35
  11  10  -1   -0.52    0.32
  11  10  -1    0.10    0.34
  11  10  -1    0.26    0.32
 -10 -10   1    1.49    0.42
  10 -10  -1    2.22    0.46
 -10 -10   1    2.66    0.53
  10  10  -1    1.74    0.42
 -10  10   1    1.65    0.43
  10  10  -1    1.61    0.48
  10  10  -1    2.15    0.49
  -9 -10   1    0.34    0.33
  -9 -10   1   -0.21    0.29
   9 -10  -1   -0.30    0.25
  -9  10   1    0.24    0.27
   9  10  -1    0.26    0.29
   9  10  -1   -0.07    0.28
   9  10  -1    0.01    0.30
  -8 -10   1    0.33    0.31
   8 -10  -1    1.80    0.39
  -8 -10   1    0.57    0.33
  -8  10   1    1.18    0.36
   8  10  -1    1.46    0.41
   8  10  -1    0.93    0.35
   8  10  -1    0.83    0.35
  -7 -10   1    2.22    0.45
  -7 -10   1    2.33    0.46
   7 -10  -1    1.12    0.36
   7  10  -1    1.91    0.40
  -7  10   1    1.80    0.40
   7  10  -1    2.37    0.43
   7  10  -1    2.32    0.44
  -6 -10   1   -0.02    0.25
  -6 -10   1   -0.14    0.26
   6 -10  -1   -0.04    0.22
   6 -10  -1   -0.03    0.22
   6  10  -1    0.22    0.27
  -6  10   1   -0.23    0.22
   6  10  -1    0.06    0.25
  -6  10   1   -0.31    0.22
   6  10  -1   -0.05    0.27
  -5 -10   1    0.48    0.30
  -5 -10   1    0.31    0.27
   5 -10  -1    0.18    0.26
   5 -10  -1    0.10    0.22
   5  10  -1    0.73    0.29
  -5  10   1    0.79    0.27
   5  10  -1   -0.38    0.21
  -5  10   1    0.31    0.26
   5  10  -1    0.21    0.25
  -4 -10   1    0.10    0.24
  -4 -10   1    0.05    0.14
   4 -10  -1    0.01    0.19
   4 -10  -1    0.05    0.22
  -4 -10   1   -0.05    0.25
   4  10  -1   -0.17    0.23
   4  10  -1   -0.06    0.26
  -4  10   1   -0.11    0.19
  -4  10   1    0.08    0.23
   4  10  -1   -0.04    0.26
  -4  10   1   -0.04    0.14
  -3 -10   1    0.43    0.27
   3 -10  -1    0.52    0.25
  -3 -10   1    0.51    0.20
   3 -10  -1    0.42    0.27
  -3 -10   1    0.35    0.27
   3  10  -1    0.83    0.29
  -3  10   1    0.60    0.30
  -3  10   1    0.45    0.27
  -3  10   1    0.67    0.20
   3  10  -1    0.45    0.27
   3  10  -1    0.45    0.26
  -2 -10   1    2.92    0.35
  -2 -10   1    1.72    0.37
  -2 -10   1    2.14    0.40
   2 -10  -1    2.02    0.33
   2 -10  -1    1.70    0.35
   2  10  -1    2.77    0.44
   2  10  -1    2.01    0.37
   2  10  -1    3.00    0.42
  -2  10   1    2.34    0.29
  -2  10   1    2.14    0.38
  -2  10   1    3.47    0.48
   1 -10  -1   11.33    0.61
  -1 -10   1    9.44    0.68
  -1 -10   1   10.66    0.68
  -1 -10   1   10.66    0.59
   1 -10  -1   10.35    0.67
   1  10  -1   10.34    0.67
  -1  10   1   10.57    0.70
   1  10  -1   10.03    0.66
  -1  10   1   10.09    0.51
   1  10  -1    9.79    0.67
  -1  10   1   10.51    0.69
   0 -10  -1    4.31    0.40
   0 -10   1    3.97    0.49
   0 -10  -1    3.67    0.49
   0 -10   1    3.67    0.39
   0 -10   1    3.77    0.47
   0  10   1    4.46    0.54
   0  10   1    4.14    0.50
   0  10  -1    3.13    0.46
   0  10   1    3.61    0.34
   0  10  -1    4.33    0.49
   0  10   1    5.23    0.55
  -1 -10  -1    2.78    0.43
   1 -10   1    2.58    0.38
  -1 -10  -1    2.51    0.31
   1 -10   1    2.60    0.40
  -1  10  -1    2.54    0.42
   1  10   1    2.74    0.30
   1  10   1    2.72    0.41
   1  10   1    2.75    0.42
  -1  10  -1    3.67    0.46
   1  10   1    3.20    0.44
  -2 -10  -1    0.81    0.31
   2 -10   1    0.70    0.27
  -2 -10  -1    0.95    0.32
   2 -10   1    0.56    0.26
  -2 -10  -1    0.93    0.20
  -2  10  -1    0.85    0.30
   2  10   1    0.79    0.30
  -2  10  -1    0.82    0.27
   2  10   1    0.56    0.19
   2  10   1    0.87    0.28
   2  10   1    0.64    0.29
  -3 -10  -1    0.60    0.29
  -3 -10  -1    1.63    0.24
  -3 -10  -1    1.64    0.37
   3 -10   1    1.59    0.34
   3 -10   1    1.80    0.33
  -3  10  -1    1.85    0.35
   3  10   1    1.81    0.37
   3  10   1    1.69    0.35
  -3  10  -1    1.33    0.32
   3  10   1    1.97    0.27
   3  10   1    1.52    0.35
   4 -10   1    4.17    0.48
  -4 -10  -1    5.40    0.59
  -4 -10  -1    4.34    0.53
   4 -10   1    4.29    0.50
   4  10   1    4.60    0.37
  -4  10  -1    5.58    0.56
  -4  10  -1    4.84    0.50
   4  10   1    4.84    0.58
   4  10   1    4.95    0.56
   4  10   1    3.87    0.49
   5 -10   1   -0.20    0.21
  -5 -10  -1    0.23    0.29
  -5 -10  -1   -0.02    0.26
   5  10   1    0.00    0.25
   5  10   1    0.26    0.28
  -5  10  -1    0.71    0.28
   5  10   1    0.12    0.16
   5  10   1    0.44    0.30
  -6 -10  -1    0.56    0.32
  -6 -10  -1    0.26    0.27
   6 -10   1   -0.39    0.19
   6  10   1    0.22    0.28
   6  10   1    0.13    0.18
   6  10   1    0.13    0.26
  -6  10  -1    0.14    0.23
   6  10   1    0.24    0.29
  -7 -10  -1   -0.30    0.23
   7 -10   1    0.16    0.26
  -7 -10  -1    0.17    0.28
   7  10   1    0.10    0.19
   7  10   1    0.15    0.25
   7  10   1    0.30    0.29
  -7  10  -1   -0.06    0.22
   7  10   1   -0.18    0.24
  -8 -10  -1    0.24    0.28
  -8 -10  -1    0.00    0.30
   8 -10   1   -0.19    0.24
   8  10   1    0.07    0.28
   8  10   1    0.01    0.29
  -8  10  -1   -0.17    0.20
   8  10   1   -0.10    0.23
   8  10   1    0.02    0.21
  -9 -10  -1   -0.31    0.26
  -9 -10  -1   -0.07    0.28
   9 -10   1   -0.05    0.27
   9  10   1    0.50    0.25
   9  10   1    0.08    0.29
   9  10   1   -0.34    0.27
   9  10   1    0.31    0.31
  -9  10  -1    0.27    0.27
 -10 -10  -1    0.35    0.35
  10 -10   1    0.26    0.32
  10  10   1   -0.59    0.29
  10  10   1    0.03    0.32
 -10  10  -1   -0.15    0.26
  10  10   1    0.32    0.32
  11 -10   1    1.54    0.47
 -11 -10  -1    1.89    0.51
 -11  10  -1    1.59    0.41
  11  10   1    1.69    0.48
  11  10   1    1.42    0.42
 -12  10  -1    0.45    0.35
  11  11  -1    0.90    0.44
 -10 -11   1    0.33    0.39
  10 -11  -1    0.41    0.36
 -10 -11   1    0.41    0.36
  10  11  -1    0.56    0.38
  10  11  -1   -0.04    0.35
  10  11  -1    0.32    0.37
 -10  11   1    1.12    0.41
   9 -11  -1    0.04    0.32
  -9 -11   1    0.54    0.37
  -9 -11   1    0.41    0.40
   9  11  -1    0.36    0.35
  -9  11   1    0.28    0.36
   9  11  -1    0.15    0.33
   9  11  -1   -0.09    0.31
   8 -11  -1    0.13    0.30
  -8 -11   1    0.30    0.36
  -8 -11   1    0.71    0.39
   8  11  -1    0.46    0.33
  -8  11   1    0.66    0.35
   8  11  -1   -0.22    0.34
   8  11  -1    0.14    0.34
   7 -11  -1    6.60    0.67
  -7 -11   1    7.79    0.78
  -7 -11   1    7.52    0.77
  -7  11   1    7.40    0.73
   7  11  -1    9.03    0.81
   7  11  -1    6.54    0.68
   7  11  -1    6.06    0.68
  -6 -11   1    0.79    0.38
   6 -11  -1    0.51    0.29
  -6 -11   1    0.24    0.32
   6  11  -1    0.23    0.30
   6  11  -1    0.17    0.27
  -6  11   1   -0.25    0.27
   6  11  -1    0.03    0.31
   5 -11  -1    4.29    0.53
  -5 -11   1    5.05    0.62
  -5 -11   1    5.91    0.66
   5 -11  -1    4.23    0.51
   5  11  -1    4.50    0.54
   5  11  -1    4.73    0.60
  -5  11   1    5.77    0.62
  -5  11   1    4.34    0.56
   5  11  -1    4.39    0.57
   4 -11  -1    1.22    0.35
  -4 -11   1    0.72    0.33
  -4 -11   1    1.33    0.39
   4 -11  -1    1.09    0.30
  -4  11   1    0.70    0.31
   4  11  -1    1.11    0.34
  -4  11   1    1.22    0.37
   4  11  -1    0.47    0.29
   4  11  -1    1.15    0.34
  -3 -11   1    0.28    0.20
   3 -11  -1    0.67    0.32
  -3 -11   1    1.27    0.38
  -3 -11   1    1.31    0.38
   3 -11  -1    0.57    0.26
   3  11  -1    0.48    0.28
   3  11  -1    0.64    0.28
   3  11  -1    0.27    0.30
  -3  11   1    0.34    0.29
  -3  11   1    0.92    0.36
   2 -11  -1   -0.11    0.19
  -2 -11   1    0.23    0.25
  -2 -11   1    0.20    0.19
   2 -11  -1   -0.13    0.22
  -2 -11   1    0.07    0.23
   2  11  -1    0.09    0.22
  -2  11   1   -0.03    0.23
  -2  11   1    0.34    0.29
   2  11  -1    0.03    0.27
   2  11  -1   -0.06    0.21
  -1 -11   1    2.72    0.43
   1 -11  -1    2.25    0.35
  -1 -11   1    2.23    0.35
  -1 -11   1    1.45    0.38
   1 -11  -1    3.51    0.50
  -1  11   1    2.36    0.43
  -1  11   1    2.33    0.41
   1  11  -1    2.24    0.39
   1  11  -1    1.49    0.38
   1  11  -1    2.51    0.41
   0 -11   1    1.44    0.30
   0 -11  -1    1.11    0.27
   0 -11   1    1.59    0.35
   0 -11  -1    1.35    0.36
   0  11   1    0.98    0.35
   0  11   1    1.01    0.34
   0  11   1    1.00    0.32
   0  11  -1    1.08    0.35
   0  11  -1    1.09    0.32
   1 -11   1    0.22    0.21
  -1 -11  -1    0.23    0.19
  -1 -11  -1   -0.31    0.23
   1 -11   1   -0.21    0.22
   1  11   1    0.20    0.25
   1  11   1    0.18    0.25
  -1  11  -1   -0.16    0.26
   1  11   1   -0.02    0.28
  -1  11  -1   -0.20    0.21
  -2 -11  -1    0.40    0.31
   2 -11   1    0.61    0.29
   2 -11   1    0.20    0.24
  -2  11  -1   -0.06    0.24
  -2  11  -1    0.21    0.23
   2  11   1    0.39    0.28
   2  11   1    0.32    0.28
   2  11   1    0.47    0.31
  -3 -11  -1    0.73    0.31
   3 -11   1    0.40    0.27
   3 -11   1    0.76    0.29
  -3 -11  -1    0.56    0.31
  -3  11  -1    0.62    0.29
   3  11   1    0.61    0.31
  -3  11  -1    0.58    0.30
   3  11   1    0.98    0.36
   3  11   1    0.83    0.32
   4 -11   1    0.54    0.32
  -4 -11  -1    0.48    0.32
  -4 -11  -1    0.06    0.28
   4  11   1    0.21    0.27
   4  11   1    0.37    0.29
  -4  11  -1    0.30    0.27
   4  11   1    0.14    0.28
  -5 -11  -1    0.54    0.33
   5 -11   1    0.10    0.27
  -5 -11  -1    0.55    0.30
   5  11   1    0.88    0.38
   5  11   1    0.85    0.36
  -5  11  -1    0.44    0.29
   5  11   1    0.44    0.30
  -6 -11  -1    0.12    0.33
  -6 -11  -1    0.05    0.32
   6 -11   1    0.47    0.32
   6  11   1    0.06    0.31
   6  11   1    0.45    0.33
   6  11   1    0.04    0.29
  -6  11  -1    0.81    0.34
  -7 -11  -1    2.88    0.52
   7 -11   1    3.03    0.54
  -7 -11  -1    2.01    0.46
   7  11   1    3.20    0.55
   7  11   1    3.39    0.54
   7  11   1    2.01    0.44
  -7  11  -1    2.88    0.49
  -8 -11  -1    0.45    0.34
  -8 -11  -1    0.90    0.36
   8 -11   1    0.58    0.35
   8  11   1    0.53    0.33
   8  11   1    0.80    0.39
  -8  11  -1    0.30    0.32
   8  11   1    0.81    0.40
  -9 -11  -1    0.06    0.36
   9 -11   1    0.05    0.30
  -9 -11  -1    0.31    0.32
  -9  11  -1    0.44    0.32
   9  11   1    0.36    0.36
   9  11   1    0.27    0.36
   9  11   1   -0.01    0.31
 -10  11  -1    0.93    0.39
 -10 -12   1    0.01    0.40
  10  12  -1   -0.05    0.44
  -9 -12   1   -0.23    0.30
   9  12  -1    0.20    0.42
  -8 -12   1   -0.17    0.32
  -8 -12   1   -0.04    0.35
   8 -12  -1   -0.14    0.30
   8  12  -1   -0.26    0.36
   8  12  -1   -0.09    0.31
  -8  12   1   -0.05    0.34
   8  12  -1   -0.29    0.36
  -7 -12   1    0.45    0.36
   7 -12  -1    0.22    0.31
  -7 -12   1    0.25    0.38
   7  12  -1    0.04    0.32
  -7  12   1    0.28    0.38
   7  12  -1    0.56    0.37
   7  12  -1    0.66    0.39
  -6 -12   1    5.97    0.71
   6 -12  -1    5.69    0.66
  -6 -12   1    7.49    0.81
  -6  12   1    6.52    0.74
   6  12  -1    8.06    0.80
   6  12  -1    6.84    0.72
   6  12  -1    7.37    0.72
  -5 -12   1   -0.33    0.28
   5 -12  -1   -0.07    0.26
  -5 -12   1    0.55    0.34
  -5  12   1    0.00    0.29
   5  12  -1    0.21    0.30
   5  12  -1   -0.37    0.30
   5  12  -1    0.26    0.32
   4 -12  -1    0.06    0.26
  -4 -12   1    0.13    0.31
  -4 -12   1    0.18    0.31
   4 -12  -1    0.33    0.33
   4  12  -1    0.37    0.31
   4  12  -1   -0.18    0.26
  -4  12   1    0.43    0.33
   4  12  -1    0.22    0.33
   3 -12  -1    0.86    0.32
   3 -12  -1    1.28    0.32
  -3 -12   1    0.68    0.33
  -3 -12   1    1.47    0.44
   3  12  -1    0.95    0.35
  -3  12   1    1.07    0.36
   3  12  -1    0.39    0.32
   3  12  -1    1.47    0.44
  -3  12   1    0.92    0.35
   2 -12  -1    0.29    0.27
  -2 -12   1   -0.19    0.27
  -2 -12   1   -0.19    0.28
   2 -12  -1   -0.23    0.21
  -2  12   1    0.10    0.28
  -2  12   1    0.13    0.33
   2  12  -1   -0.31    0.23
   2  12  -1    0.21    0.28
   2  12  -1   -0.14    0.29
   1 -12  -1    1.87    0.42
  -1 -12   1    1.20    0.30
   1 -12  -1    1.65    0.33
  -1 -12   1    2.05    0.45
  -1  12   1    1.88    0.42
   1  12  -1    1.84    0.43
  -1  12   1    1.37    0.38
   1  12  -1    2.03    0.46
   0 -12   1    2.57    0.47
   0 -12   1    2.14    0.37
   0 -12  -1    3.05    0.52
   0  12   1    2.37    0.44
   0  12   1    2.01    0.45
   0  12  -1    2.49    0.48
   0  12  -1    2.42    0.46
   1 -12   1    1.86    0.42
   1 -12   1    1.26    0.33
  -1 -12  -1    2.27    0.45
   1  12   1    2.06    0.47
   1  12   1    1.12    0.38
   1  12   1    1.15    0.36
  -1  12  -1    1.12    0.34
  -1  12  -1    1.48    0.44
  -2 -12  -1    0.15    0.32
   2 -12   1    0.21    0.27
   2 -12   1    0.26    0.28
   2  12   1   -0.17    0.25
   2  12   1   -0.05    0.30
   2  12   1    0.33    0.30
  -2  12  -1    0.01    0.29
   3 -12   1    1.21    0.34
  -3 -12  -1    1.18    0.39
   3  12   1    0.84    0.34
   3  12   1    1.60    0.46
  -3  12  -1    2.03    0.44
   3  12   1    1.46    0.40
   4 -12   1    3.71    0.52
  -4 -12  -1    3.99    0.59
  -4 -12  -1    5.33    0.67
   4  12   1    5.08    0.64
   4  12   1    5.56    0.64
  -4  12  -1    5.17    0.63
   4  12   1    4.53    0.64
  -5 -12  -1    0.32    0.34
  -5 -12  -1    0.03    0.34
   5 -12   1    0.04    0.29
   5  12   1    0.32    0.32
   5  12   1    0.33    0.30
  -5  12  -1    0.06    0.31
   5  12   1    0.36    0.33
  -6 -12  -1    1.81    0.46
   6 -12   1    2.40    0.51
  -6 -12  -1    2.55    0.54
   6  12   1    1.78    0.46
  -6  12  -1    1.94    0.47
   6  12   1    1.97    0.47
   6  12   1    1.73    0.45
  -7 -12  -1   -0.17    0.36
   7 -12   1   -0.06    0.29
  -7 -12  -1    0.26    0.35
   7  12   1    0.48    0.36
   7  12   1   -0.40    0.32
  -7  12  -1   -0.06    0.32
   7  12   1   -0.09    0.32
   8 -12   1    0.35    0.41
  -8 -12  -1    0.25    0.36
   8  12   1    0.41    0.40
  -8  12  -1    0.00    0.35
   8  12   1   -0.45    0.31
   9  12   1    0.40    0.41
   7 -13  -1   -0.19    0.35
  -7 -13   1   -0.14    0.38
   7  13  -1    0.05    0.38
   6 -13  -1   -0.27    0.27
  -6 -13   1   -0.80    0.32
  -6 -13   1    0.47    0.39
   6  13  -1   -0.29    0.37
   6  13  -1   -0.03    0.34
  -5 -13   1    0.23    0.37
  -5 -13   1    0.53    0.41
   5 -13  -1   -0.25    0.26
   5  13  -1   -0.05    0.31
   5  13  -1    0.27    0.33
   5  13  -1    0.00    0.37
  -4 -13   1    0.21    0.36
   4 -13  -1   -0.15    0.27
  -4 -13   1    0.41    0.36
   4  13  -1    0.26    0.39
   4  13  -1    0.16    0.29
   4  13  -1    0.05    0.32
  -4  13   1    0.04    0.36
  -3 -13   1   -0.30    0.31
   3 -13  -1    0.45    0.30
  -3 -13   1    0.25    0.38
   3  13  -1    0.19    0.33
   3  13  -1   -0.05    0.30
   3  13  -1   -0.23    0.36
  -3  13   1    0.47    0.36
   2 -13  -1   -0.42    0.30
  -2 -13   1   -0.02    0.32
  -2  13   1    0.52    0.38
   2  13  -1   -0.03    0.33
   2  13  -1   -0.05    0.34
   2  13  -1    0.10    0.32
  -2  13   1    0.20    0.36
  -1 -13   1    0.33    0.34
   1 -13  -1    0.64    0.38
   1  13  -1    0.95    0.38
   1  13  -1    1.31    0.44
  -1  13   1    0.19    0.36
  -1  13   1    1.29    0.43
   0 -13   1    0.60    0.37
   0 -13  -1    0.79    0.36
   0  13  -1    0.20    0.36
   0  13   1    0.56    0.41
   0  13   1    0.46    0.37
   1 -13   1    1.86    0.41
  -1 -13  -1    1.99    0.50
   1  13   1    1.63    0.46
  -1  13  -1    2.01    0.46
   1  13   1    1.61    0.50
   1  13   1    1.73    0.46
   2 -13   1    0.49    0.31
  -2 -13  -1    0.72    0.41
  -2  13  -1    0.71    0.38
   2  13   1    0.93    0.43
   2  13   1    0.74    0.38
   2  13   1    0.53    0.35
   3 -13   1    2.58    0.48
  -3 -13  -1    3.52    0.57
  -3  13  -1    2.36    0.51
   3  13   1    2.32    0.50
   3  13   1    2.89    0.52
   3  13   1    1.83    0.52
  -4 -13  -1    0.02    0.35
   4 -13   1   -0.16    0.25
  -4  13  -1   -0.06    0.36
   4  13   1   -0.12    0.30
   4  13   1   -0.17    0.35
   4  13   1    0.35    0.36
   5 -13   1    0.74    0.38
  -5 -13  -1    0.93    0.47
   5  13   1    0.03    0.34
   5  13   1    0.24    0.43
  -6 -13  -1    0.29    0.39
   6 -13   1    0.24    0.32
   6  13   1    0.06    0.37
   6  13   1   -0.09    0.39
  -7 -13  -1    2.18    0.53
   7  13   1    2.14    0.59
   5 -14  -1    0.11    0.37
  -4 -14   1    0.85    0.49
   4  14  -1    0.14    0.37
  -3 -14   1    0.75    0.47
   3  14  -1    0.35    0.39
  -2 -14   1    2.36    0.55
   0 -14  -1   -0.15    0.37
   0  14   1    0.07    0.36
  -1 -14  -1    0.27    0.42
   1  14   1    0.29    0.39
  -2 -14  -1    0.15    0.41
   2  14   1    0.49    0.38
   3 -14   1    1.12    0.42
   3  14   1    1.21    0.47
   4 -14   1    1.33    0.44
  17   0  -2    0.12    0.33
  17   0  -2   -0.19    0.25
 -17   0   2   -0.35    0.25
 -16   0   2    4.93    0.56
  16   0  -2    3.57    0.50
  16   0  -2    6.31    0.63
  15   0  -2   -0.12    0.26
 -15   0   2    0.08    0.24
  15   0  -2    0.10    0.24
  14   0  -2    7.61    0.59
  14   0  -2    6.87    0.62
 -14   0   2    7.04    0.57
  13   0  -2    0.09    0.19
 -13   0   2   -0.10    0.19
 -13   0   2   -0.13    0.18
  13   0  -2    0.07    0.20
  13   0  -2    0.19    0.19
  12   0  -2    2.41    0.34
 -12   0   2    2.04    0.33
  12   0  -2    1.57    0.29
 -12   0   2    2.37    0.33
  12   0  -2    2.19    0.31
 -11   0   2   -0.20    0.14
 -11   0   2   -0.17    0.12
  11   0  -2    0.17    0.16
  11   0  -2   -0.24    0.18
  11   0  -2   -0.13    0.13
  10   0  -2    1.01    0.20
  10   0  -2    1.18    0.22
 -10   0   2    0.50    0.19
  10   0  -2    0.34    0.19
 -10   0   2    0.58    0.20
   9   0  -2    0.03    0.13
   9   0  -2    0.00    0.11
   9   0  -2    0.03    0.11
  -9   0   2   -0.12    0.10
  -9   0   2   -0.11    0.12
  -9   0   2   -0.02    0.12
   9   0  -2   -0.18    0.10
  -8   0   2   34.89    1.05
   8   0  -2   36.09    1.00
  -8   0   2   35.74    1.04
   8   0  -2   34.38    0.99
   8   0  -2   35.10    1.03
  -8   0   2   35.86    1.00
   8   0  -2   35.34    0.99
  -8   0   2   34.59    1.01
   7   0  -2    0.07    0.08
   7   0  -2    0.00    0.09
   7   0  -2   -0.07    0.08
  -7   0   2    0.01    0.10
   7   0  -2    0.09    0.11
   7   0  -2   -0.23    0.09
  -7   0   2   -0.04    0.11
  -7   0   2   -0.01    0.08
  -7   0   2   -0.03    0.12
  -6   0   2  393.90    7.68
  -6   0   2  396.00    7.73
  -6   0   2  391.43    7.89
   6   0  -2  402.15    7.68
  -6   0   2  399.10    7.75
   6   0  -2  402.86    7.75
   6   0  -2  388.13    7.73
   6   0  -2  377.40    7.82
  -6   0   2  402.39    7.83
  -5   0   2   -0.02    0.09
   5   0  -2    0.08    0.09
  -5   0   2    0.10    0.09
   5   0  -2    0.10    0.09
   5   0  -2   -0.06    0.07
   5   0  -2   -0.04    0.08
   5   0  -2    0.06    0.10
  -5   0   2    0.02    0.07
  -5   0   2    0.04    0.08
   5   0  -2    0.01    0.09
  -5   0   2   -0.14    0.08
   4   0  -2  139.79    2.83
   4   0  -2  141.63    2.85
   4   0  -2  141.10    2.84
  -4   0   2  138.63    2.91
  -4   0   2  138.72    2.84
   4   0  -2  145.64    2.89
   4   0  -2  139.32    2.91
   4   0  -2  139.07    2.84
  -4   0   2  137.14    2.84
  -4   0   2  139.02    2.85
  -4   0   2  138.80    2.87
   3   0  -2   -0.29    0.07
  -3   0   2   -0.34    0.07
  -3   0   2   -0.41    0.06
  -3   0   2   -0.37    0.08
   3   0  -2   -0.35    0.07
  -3   0   2   -0.35    0.07
   3   0  -2   -0.32    0.08
   3   0  -2   -0.25    0.07
   3   0  -2   -0.42    0.06
   3   0  -2   -0.15    0.09
  -3   0   2   -0.16    0.08
  -3   0   2   -0.25    0.08
  -2   0   2  841.23   15.27
  -2   0   2  733.14   15.01
  -2   0   2  779.12   15.17
   2   0  -2  752.37   15.08
  -2   0   2  767.40   14.59
   2   0  -2  794.56   14.86
   2   0  -2  769.84   15.18
  -2   0   2  745.30   14.58
   2   0  -2  788.96   14.92
   2   0  -2  784.87   14.66
   2   0  -2  773.54   15.30
  -2   0   2  762.53   15.25
   1   0  -2   -0.05    0.03
   1   0  -2   -0.03    0.03
   1   0  -2   -0.06    0.03
  -1   0   2   -0.03    0.03
  -1   0   2    0.00    0.04
   1   0  -2   -0.04    0.03
   1   0  -2   -0.06    0.03
  -1   0   2   -0.03    0.04
   1   0  -2   -0.04    0.03
  -1   0   2   -0.01    0.03
  -1   0   2   -0.05    0.03
  -1   0   2   -0.05    0.03
   0   0   2  935.39   17.49
   0   0  -2  945.23   17.56
   0   0  -2  882.85   17.97
   0   0   2  925.41   17.65
   0   0  -2  828.03   17.90
   0   0   2  935.37   17.96
   0   0   2  942.64   17.31
   0   0  -2  942.65   17.42
   0   0   2  953.75   17.97
   1   0   2    0.02    0.02
  -1   0  -2    0.00    0.01
   1   0   2    0.04    0.02
   1   0   2   -0.01    0.02
   1   0   2   -0.01    0.03
  -1   0  -2   -0.01    0.01
  -1   0  -2    0.00    0.02
  -2   0  -2 1000.00   19.37
   3   0   2    0.06    0.04
  -3   0  -2    0.09    0.04
   3   0   2   -0.02    0.06
   3   0   2    0.04    0.04
   3   0   2   -0.01    0.04
  -3   0  -2    0.00    0.01
  -3   0  -2    0.01    0.04
   4   0   2  491.65    9.53
   4   0   2  490.96    9.45
   4   0   2  493.06    9.23
   4   0   2  493.19    9.50
  -4   0  -2  480.12    9.50
   4   0   2  495.27    9.33
   5   0   2    0.09    0.06
  -5   0  -2   -0.04    0.05
   5   0   2   -0.09    0.06
   5   0   2    0.07    0.06
  -5   0  -2    0.03    0.02
  -5   0  -2   -0.06    0.06
   5   0   2   -0.02    0.08
   5   0   2   -0.05    0.06
   6   0   2  149.45    3.01
   6   0   2  151.51    3.06
  -6   0  -2  149.44    3.09
  -6   0  -2  145.64    3.06
   6   0   2  146.77    3.12
   6   0   2  151.69    3.10
   6   0   2  149.22    3.02
  -7   0  -2    0.06    0.10
  -7   0  -2   -0.11    0.07
  -7   0  -2   -0.11    0.07
   7   0   2    0.05    0.09
  -7   0  -2   -0.08    0.08
   7   0   2   -0.07    0.10
   7   0   2    0.09    0.13
   7   0   2    0.03    0.08
  -8   0  -2   23.25    0.71
  -8   0  -2   23.01    0.66
   8   0   2   23.51    0.66
   8   0   2   22.58    0.71
   8   0   2   22.38    0.81
  -8   0  -2   23.40    0.68
   8   0   2   23.65    0.75
  -9   0  -2    0.05    0.09
   9   0   2    0.13    0.13
  -9   0  -2    0.01    0.11
   9   0   2    0.04    0.10
   9   0   2   -0.05    0.15
  -9   0  -2   -0.03    0.09
   9   0   2   -0.03    0.14
 -10   0  -2   22.15    0.69
  10   0   2   23.21    0.80
  10   0   2   22.67    0.88
 -10   0  -2   22.95    0.76
 -10   0  -2   18.42    0.68
  10   0   2   22.85    0.70
  11   0   2    0.37    0.18
  11   0   2    0.26    0.20
 -11   0  -2    0.05    0.15
  12   0   2    7.45    0.57
 -12   0  -2    8.09    0.48
  12   0   2    7.29    0.49
 -13   0  -2   -0.03    0.15
  13   0   2    0.04    0.18
  13   0   2   -0.15    0.20
 -14   0  -2    0.19    0.20
  14   0   2    0.33    0.25
  14   0   2    0.07    0.21
 -15   0  -2    0.33    0.22
  15   0   2    0.25    0.27
 -16   0  -2    0.31    0.23
  16   0   2   -0.03    0.27
 -17   0  -2   -0.16    0.24
  17  -1  -2    2.55    0.50
 -17  -1   2    3.58    0.56
  17  -1  -2    2.83    0.49
  17   1  -2    3.81    0.55
 -17   1   2    3.63    0.55
 -16  -1   2    0.38    0.29
  16  -1  -2    0.23    0.24
  16  -1  -2    0.28    0.33
 -16   1   2    0.14    0.27
  16   1  -2    0.19    0.30
  16   1  -2    0.06    0.30
  15  -1  -2   -0.12    0.28
  15  -1  -2    0.20    0.24
 -15  -1   2    0.09    0.24
  15   1  -2    0.06    0.23
 -15   1   2    0.19    0.25
  15   1  -2   -0.22    0.23
  14  -1  -2   -0.40    0.22
  14  -1  -2    0.16    0.23
 -14  -1   2    0.08    0.22
  14   1  -2   -0.24    0.19
  14   1  -2    0.01    0.24
 -14   1   2   -0.02    0.19
 -13  -1   2    0.26    0.23
  13  -1  -2    0.15    0.19
  13  -1  -2    0.11    0.21
 -13  -1   2    0.18    0.20
  13   1  -2    0.14    0.20
  13   1  -2    0.21    0.19
 -13   1   2   -0.05    0.19
  13   1  -2    0.04    0.19
  12  -1  -2    0.00    0.15
  12  -1  -2   -0.21    0.20
 -12  -1   2   -0.17    0.17
 -12  -1   2    0.22    0.22
  12  -1  -2   -0.05    0.16
 -12   1   2   -0.07    0.14
 -12   1   2   -0.06    0.19
  12   1  -2    0.12    0.18
  12   1  -2   -0.11    0.19
  12   1  -2    0.06    0.17
  11  -1  -2   11.57    0.56
 -11  -1   2   11.64    0.61
  11  -1  -2   10.65    0.57
  11  -1  -2   10.49    0.58
 -11  -1   2   11.84    0.63
  11   1  -2   10.85    0.56
  11   1  -2   10.87    0.58
  11   1  -2   11.50    0.60
 -11   1   2   10.88    0.60
 -11   1   2   11.48    0.59
 -10  -1   2    3.59    0.39
  10  -1  -2    4.63    0.46
 -10  -1   2    3.69    0.38
  10  -1  -2    4.40    0.34
  10  -1  -2    4.89    0.39
 -10   1   2    4.70    0.39
 -10   1   2    4.48    0.35
  10   1  -2    3.84    0.36
 -10   1   2    4.43    0.40
  10   1  -2    4.57    0.36
  10   1  -2    4.76    0.36
  -9  -1   2   15.59    0.68
   9  -1  -2   16.75    0.63
   9  -1  -2   15.87    0.65
  -9  -1   2   16.95    0.71
   9  -1  -2   16.88    0.67
  -9  -1   2   16.18    0.67
   9   1  -2   16.16    0.63
  -9   1   2   16.31    0.67
  -9   1   2   17.22    0.67
  -9   1   2   16.39    0.63
   9   1  -2   16.45    0.64
   9   1  -2   16.23    0.62
   8  -1  -2   15.44    0.58
  -8  -1   2   14.62    0.62
   8  -1  -2   15.04    0.56
  -8  -1   2   16.12    0.65
   8  -1  -2   15.62    0.61
  -8  -1   2   15.69    0.64
   8  -1  -2   15.71    0.62
   8   1  -2   16.63    0.65
   8   1  -2   14.39    0.57
  -8   1   2   15.21    0.58
   8   1  -2   15.89    0.59
  -8   1   2   15.99    0.62
   8   1  -2   16.21    0.59
  -8   1   2   15.31    0.62
   7  -1  -2    0.51    0.13
  -7  -1   2    0.65    0.15
  -7  -1   2    0.63    0.19
   7  -1  -2    0.41    0.13
  -7  -1   2    0.61    0.16
  -7  -1   2    0.69    0.16
   7  -1  -2    0.44    0.15
  -7  -1   2    0.73    0.14
   7  -1  -2    0.41    0.13
  -7   1   2    0.80    0.17
  -7   1   2    0.64    0.17
   7   1  -2    0.72    0.16
  -7   1   2    0.45    0.13
   7   1  -2    0.42    0.13
  -7   1   2    0.60    0.14
   7   1  -2    0.59    0.14
   7   1  -2    0.61    0.17
  -6  -1   2   16.74    0.60
  -6  -1   2   16.25    0.53
   6  -1  -2   17.18    0.59
   6  -1  -2   16.66    0.57
   6  -1  -2   17.03    0.53
  -6  -1   2   16.31    0.60
  -6  -1   2   16.45    0.60
  -6  -1   2   18.22    0.57
   6   1  -2   16.43    0.53
  -6   1   2   16.12    0.58
  -6   1   2   16.05    0.58
  -6   1   2   17.29    0.53
  -6   1   2   16.00    0.62
   6   1  -2   16.87    0.60
  -6   1   2   16.54    0.55
   6   1  -2   17.08    0.56
   6   1  -2   16.46    0.54
   6   1  -2   16.16    0.59
   5  -1  -2  108.27    2.29
  -5  -1   2  107.70    2.31
   5  -1  -2  109.69    2.33
  -5  -1   2  111.12    2.26
   5  -1  -2  107.68    2.29
  -5  -1   2  103.97    2.33
  -5  -1   2  106.01    2.30
   5  -1  -2  103.90    2.29
  -5  -1   2  104.23    2.35
   5  -1  -2  108.03    2.23
   5  -1  -2  105.57    2.29
   5   1  -2  108.80    2.31
  -5   1   2  103.96    2.33
   5   1  -2  107.21    2.31
   5   1  -2  110.78    2.26
  -5   1   2  106.45    2.29
   5   1  -2  106.68    2.21
  -5   1   2  107.86    2.23
   5   1  -2  110.28    2.36
  -5   1   2  106.68    2.30
   5   1  -2  111.09    2.34
  -5   1   2  108.82    2.30
  -4  -1   2  279.58    5.39
  -4  -1   2  283.04    5.59
  -4  -1   2  286.73    5.51
   4  -1  -2  284.92    5.48
  -4  -1   2  280.69    5.61
   4  -1  -2  278.64    5.55
  -4  -1   2  279.55    5.50
   4  -1  -2  299.76    5.62
   4  -1  -2  282.47    5.48
   4  -1  -2  283.84    5.63
   4  -1  -2  285.20    5.48
  -4  -1   2  279.13    5.65
   4   1  -2  270.85    5.38
   4   1  -2  283.33    5.65
  -4   1   2  279.14    5.60
  -4   1   2  279.94    5.49
   4   1  -2  284.12    5.51
   4   1  -2  282.16    5.61
   4   1  -2  282.86    5.58
  -4   1   2  279.40    5.48
   4   1  -2  282.51    5.51
  -4   1   2  279.69    5.55
  -4   1   2  279.02    5.48
   4   1  -2  288.54    5.45
  -4   1   2  279.79    5.64
  -3  -1   2  207.10    4.25
   3  -1  -2  215.30    4.16
   3  -1  -2  214.31    4.26
  -3  -1   2  212.78    4.25
  -3  -1   2  211.38    4.07
  -3  -1   2  211.17    4.18
  -3  -1   2  210.09    4.29
   3  -1  -2  214.70    4.28
  -3  -1   2  215.17    4.18
   3  -1  -2  210.49    4.21
   3  -1  -2  216.07    4.15
   3  -1  -2  217.20    4.17
  -3   1   2  215.53    4.16
  -3   1   2  212.34    4.28
   3   1  -2  212.96    4.24
   3   1  -2  215.42    4.12
  -3   1   2  217.15    4.17
  -3   1   2  216.32    4.26
   3   1  -2  219.84    4.30
  -3   1   2  214.35    4.16
   3   1  -2  195.62    4.17
   3   1  -2  225.52    4.27
   3   1  -2  207.87    4.18
   3   1  -2  210.61    4.07
  -3   1   2  218.93    4.22
   2  -1  -2    0.14    0.07
  -2  -1   2    0.09    0.06
  -2  -1   2   -0.09    0.04
   2  -1  -2    0.10    0.06
  -2  -1   2    0.03    0.05
   2  -1  -2    0.12    0.06
   2  -1  -2    0.06    0.05
   2  -1  -2    0.02    0.04
  -2  -1   2   -0.05    0.05
  -2  -1   2    0.18    0.06
  -2  -1   2    0.13    0.06
  -2  -1   2    0.04    0.03
   2  -1  -2    0.06    0.05
   2   1  -2    0.41    0.08
  -2   1   2    0.21    0.07
  -2   1   2    0.02    0.05
  -2   1   2    0.04    0.05
   2   1  -2    0.09    0.06
  -2   1   2   -0.02    0.03
   2   1  -2   -0.02    0.05
   2   1  -2    0.10    0.05
   2   1  -2    0.07    0.03
   2   1  -2    0.04    0.06
  -2   1   2    0.11    0.07
  -2   1   2    0.08    0.05
  -1  -1   2   19.15    0.43
  -1  -1   2   19.91    0.42
   1  -1  -2   19.85    0.49
  -1  -1   2   19.56    0.47
   1  -1  -2   19.66    0.49
  -1  -1   2   19.89    0.49
  -1  -1   2   20.32    0.50
   1  -1  -2   20.80    0.51
   1  -1  -2   19.83    0.44
  -1  -1   2   19.63    0.51
   1  -1  -2   20.32    0.50
   1  -1  -2   19.66    0.48
  -1   1   2   19.36    0.50
  -1   1   2   19.31    0.47
   1   1  -2   20.26    0.50
  -1   1   2   19.67    0.44
   1   1  -2   19.56    0.49
  -1   1   2   19.36    0.49
  -1   1   2   19.45    0.49
   1   1  -2   20.12    0.43
   1   1  -2   19.98    0.42
   1   1  -2   19.04    0.51
  -1   1   2   19.33    0.49
   1   1  -2   18.66    0.47
   0  -1  -2    0.31    0.05
   0  -1  -2    0.41    0.06
   0  -1  -2    0.34    0.05
   0  -1   2    0.31    0.07
   0  -1   2    0.31    0.05
   0  -1   2    0.40    0.06
   0  -1   2    0.27    0.04
   0  -1  -2    0.38    0.07
   0  -1   2    0.38    0.05
   0  -1  -2    0.25    0.06
   0   1   2    0.43    0.06
   0   1  -2    0.24    0.04
   0   1  -2    0.38    0.05
   0   1   2    0.31    0.05
   0   1   2    0.24    0.05
   0   1  -2    0.43    0.05
   0   1  -2    0.25    0.06
   0   1   2    0.49    0.07
   0   1   2    0.26    0.06
   0   1   2    0.32    0.06
   1  -1   2  272.45    5.22
   1  -1   2  271.39    5.22
   1  -1   2  268.81    5.06
  -1  -1  -2  274.73    5.09
  -1  -1  -2  272.02    5.11
  -1  -1  -2  271.79    5.25
  -1  -1  -2  266.88    5.25
   1  -1   2  268.03    5.09
   1  -1   2  270.10    5.25
   1   1   2  274.51    5.10
   1   1   2  273.11    5.15
   1   1   2  267.90    5.10
  -1   1  -2  261.85    5.05
  -1   1  -2  270.56    5.06
   1   1   2  264.79    5.25
   1   1   2  267.47    5.25
  -1   1  -2  264.96    5.25
   1   1   2  273.55    5.11
  -2  -1  -2    0.91    0.09
  -2  -1  -2    0.86    0.08
  -2  -1  -2    0.65    0.08
   2  -1   2    0.86    0.04
   2  -1   2    0.74    0.05
   2  -1   2    0.81    0.04
  -2  -1  -2    0.79    0.10
   2   1   2    0.71    0.08
  -2   1  -2    0.73    0.05
   2   1   2    0.69    0.08
   2   1   2    0.89    0.09
  -2   1  -2    0.85    0.05
   2   1   2    1.08    0.10
   2   1   2    0.58    0.09
   3  -1   2  114.01    2.23
   3  -1   2  115.57    2.37
  -3  -1  -2  113.72    2.32
   3  -1   2  113.48    2.18
  -3  -1  -2  114.69    2.30
   3  -1   2  116.28    2.23
  -3  -1  -2  115.77    2.32
  -3  -1  -2  109.88    2.24
   3   1   2  113.28    2.26
  -3   1  -2  112.46    2.14
  -3   1  -2  113.31    2.25
   3   1   2  115.29    2.32
   3   1   2  113.95    2.30
   3   1   2  113.43    2.24
   3   1   2  111.82    2.32
   3   1   2  112.61    2.25
  -3   1  -2  116.94    2.14
   4  -1   2  193.84    3.74
   4  -1   2  190.13    3.66
   4  -1   2  189.32    3.73
   4  -1   2  188.86    3.85
  -4  -1  -2  190.84    3.70
  -4  -1  -2  193.07    3.80
  -4  -1  -2  191.32    3.83
  -4   1  -2  187.64    3.62
   4   1   2  191.50    3.74
   4   1   2  189.44    3.80
   4   1   2  190.51    3.80
  -4   1  -2  190.34    3.76
   4   1   2  193.87    3.73
   4   1   2  192.22    3.82
  -5  -1  -2    3.42    0.21
   5  -1   2    3.39    0.18
  -5  -1  -2    2.98    0.19
   5  -1   2    3.22    0.17
   5  -1   2    3.48    0.26
  -5  -1  -2    3.48    0.20
   5  -1   2    3.44    0.16
  -5   1  -2    3.04    0.15
   5   1   2    3.82    0.25
   5   1   2    3.55    0.20
  -5   1  -2    3.27    0.18
   5   1   2    3.25    0.21
   5   1   2    3.61    0.22
   5   1   2    3.85    0.20
   6  -1   2    0.19    0.08
  -6  -1  -2    0.21    0.09
  -6  -1  -2    0.17    0.09
   6  -1   2    0.26    0.12
  -6  -1  -2    0.37    0.12
  -6  -1  -2    0.45    0.10
   6  -1   2    0.20    0.08
   6  -1   2    0.26    0.09
  -6   1  -2    0.27    0.09
   6   1   2    0.28    0.10
  -6   1  -2    0.16    0.08
   6   1   2    0.27    0.11
   6   1   2    0.51    0.11
   6   1   2   -0.06    0.12
  -7  -1  -2    3.97    0.25
  -7  -1  -2    3.80    0.27
  -7  -1  -2    4.06    0.25
   7  -1   2    3.72    0.24
  -7  -1  -2    3.96    0.25
   7  -1   2    3.96    0.22
   7  -1   2    3.74    0.31
   7   1   2    4.30    0.25
   7   1   2    3.78    0.27
  -7   1  -2    4.20    0.25
   7   1   2    4.25    0.32
   7   1   2    4.16    0.26
  -7   1  -2    4.06    0.23
   8  -1   2   33.94    0.99
   8  -1   2   32.46    0.84
  -8  -1  -2   32.83    0.89
  -8  -1  -2   32.75    0.91
  -8  -1  -2   31.95    0.93
   8  -1   2   33.37    0.89
  -8  -1  -2   33.55    0.90
   8   1   2   32.47    1.02
  -8   1  -2   32.31    0.89
   8   1   2   33.64    0.95
  -8   1  -2   32.45    0.86
   8   1   2   35.14    0.91
   8   1   2   32.79    0.88
  -9  -1  -2   25.59    0.76
   9  -1   2   23.65    0.83
  -9  -1  -2   23.74    0.79
  -9  -1  -2   24.73    0.75
   9  -1   2   24.31    0.69
   9  -1   2   23.12    0.74
   9   1   2   24.30    0.73
   9   1   2   24.90    0.90
   9   1   2   23.64    0.80
   9   1   2   24.26    0.76
  -9   1  -2   23.25    0.75
  -9   1  -2   23.58    0.71
 -10  -1  -2    0.14    0.12
  10  -1   2    0.08    0.15
  10  -1   2   -0.11    0.16
  10  -1   2    0.19    0.12
 -10  -1  -2    0.09    0.12
 -10  -1  -2    0.12    0.14
 -10   1  -2   -0.10    0.12
  10   1   2    0.08    0.14
  10   1   2    0.01    0.17
 -10   1  -2    0.18    0.13
  10   1   2    0.15    0.13
 -10   1  -2    0.07    0.07
  11  -1   2    4.75    0.48
  11  -1   2    4.69    0.43
 -11  -1  -2    5.04    0.40
  11   1   2    4.79    0.37
 -11   1  -2    5.13    0.38
  11   1   2    4.95    0.48
 -12  -1  -2    0.06    0.17
  12  -1   2    0.18    0.21
  12  -1   2   -0.28    0.17
 -12   1  -2    0.37    0.17
  12   1   2   -0.03    0.19
  12   1   2   -0.14    0.15
  13  -1   2    0.14    0.19
  13  -1   2    0.24    0.23
 -13  -1  -2   -0.04    0.17
 -13   1  -2    0.14    0.17
  13   1   2   -0.39    0.20
  13   1   2   -0.03    0.16
  14  -1   2    0.15    0.25
  14  -1   2   -0.40    0.20
 -14  -1  -2   -0.19    0.17
  14   1   2    0.23    0.26
 -14   1  -2    0.16    0.17
 -15  -1  -2   -0.11    0.20
  15  -1   2   -0.23    0.23
  15  -1   2    0.05    0.24
  15   1   2   -0.08    0.26
 -15   1  -2    0.15    0.18
  16  -1   2   -0.12    0.29
 -16  -1  -2    0.10    0.23
  16   1   2    0.02    0.29
 -16   1  -2    0.01    0.19
 -17  -1  -2    1.11    0.35
 -17   1  -2    1.47    0.36
  18  -2  -2   -0.21    0.32
  17  -2  -2    0.12    0.37
  17  -2  -2   -0.10    0.28
 -17  -2   2   -0.20    0.29
  17   2  -2    0.25    0.30
 -17   2   2   -0.27    0.30
 -16  -2   2    6.67    0.67
  16  -2  -2    6.03    0.64
  16  -2  -2    5.77    0.63
  16   2  -2    6.01    0.64
 -16   2   2    6.51    0.63
 -15  -2   2    0.86    0.32
  15  -2  -2    1.76    0.37
  15  -2  -2    1.36    0.38
  15   2  -2    1.18    0.34
  15   2  -2    1.60    0.32
 -15   2   2    1.51    0.37
  14  -2  -2   -0.06    0.23
  14  -2  -2   -0.24    0.17
 -14  -2   2   -0.14    0.20
 -14   2   2   -0.02    0.22
  14   2  -2    0.26    0.24
  14   2  -2   -0.10    0.22
 -13  -2   2    1.17    0.28
  13  -2  -2    1.48    0.33
 -13  -2   2    1.36    0.33
 -13   2   2    0.86    0.27
  13   2  -2    1.47    0.29
  13   2  -2    1.51    0.29
  13   2  -2    1.76    0.32
  12  -2  -2    2.93    0.34
 -12  -2   2    3.31    0.40
  12  -2  -2    2.93    0.39
 -12  -2   2    4.21    0.47
 -12   2   2    2.79    0.37
  12   2  -2    3.73    0.38
  12   2  -2    3.25    0.39
 -12   2   2    3.21    0.38
  12   2  -2    3.91    0.42
 -11  -2   2    0.42    0.22
 -11  -2   2    0.19    0.21
  11  -2  -2    0.26    0.15
  11  -2  -2    0.21    0.23
  11   2  -2    0.07    0.19
 -11   2   2    0.12    0.19
 -11   2   2    0.11    0.17
  11   2  -2    0.32    0.21
  11   2  -2    0.23    0.20
  10  -2  -2   24.55    0.83
  10  -2  -2   24.53    0.91
  10  -2  -2   25.28    0.99
 -10  -2   2   23.85    0.93
 -10  -2   2   24.51    0.92
 -10   2   2   26.01    0.87
  10   2  -2   24.71    0.82
  10   2  -2   25.16    0.87
  10   2  -2   23.82    0.86
 -10   2   2   24.86    0.88
 -10   2   2   25.24    0.91
   9  -2  -2   -0.28    0.11
   9  -2  -2   -0.08    0.12
  -9  -2   2    0.32    0.19
   9  -2  -2    0.05    0.11
  -9  -2   2   -0.05    0.14
  -9  -2   2    0.00    0.14
   9  -2  -2   -0.14    0.10
   9   2  -2    0.16    0.16
  -9   2   2    0.02    0.13
   9   2  -2   -0.07    0.12
  -9   2   2    0.00    0.12
  -9   2   2    0.01    0.14
   9   2  -2   -0.03    0.11
   8  -2  -2   44.27    1.17
   8  -2  -2   44.57    1.09
   8  -2  -2   42.24    1.22
  -8  -2   2   44.21    1.29
  -8  -2   2   43.28    1.24
   8  -2  -2   43.92    1.20
  -8  -2   2   43.82    1.26
  -8   2   2   43.49    1.17
  -8   2   2   42.63    1.22
  -8   2   2   42.57    1.19
   8   2  -2   42.48    1.16
   8   2  -2   44.25    1.13
   8   2  -2   44.74    1.21
  -7  -2   2   27.66    0.77
   7  -2  -2   26.95    0.80
   7  -2  -2   26.66    0.85
  -7  -2   2   27.42    0.83
   7  -2  -2   28.05    0.73
  -7  -2   2   27.07    0.88
  -7  -2   2   25.82    0.88
   7  -2  -2   27.59    0.83
  -7  -2   2   26.31    0.86
  -7   2   2   28.14    0.85
   7   2  -2   27.51    0.80
  -7   2   2   27.15    0.81
   7   2  -2   26.82    0.87
  -7   2   2   27.56    0.73
   7   2  -2   25.69    0.76
  -7   2   2   26.29    0.84
   7   2  -2   26.91    0.83
   6  -2  -2    2.97    0.27
  -6  -2   2    2.52    0.20
  -6  -2   2    2.22    0.21
   6  -2  -2    2.85    0.25
  -6  -2   2    2.21    0.25
  -6  -2   2    2.37    0.24
   6  -2  -2    2.55    0.17
  -6  -2   2    2.12    0.26
   6  -2  -2    2.31    0.24
  -6  -2   2    2.43    0.26
  -6   2   2    2.11    0.23
   6   2  -2    2.60    0.20
  -6   2   2    3.03    0.24
  -6   2   2    2.93    0.19
  -6   2   2    2.17    0.23
   6   2  -2    2.52    0.26
   6   2  -2    2.26    0.21
   6   2  -2    3.03    0.25
   5  -2  -2   73.47    1.53
  -5  -2   2   72.43    1.69
  -5  -2   2   73.56    1.59
   5  -2  -2   73.29    1.67
   5  -2  -2   73.06    1.65
  -5  -2   2   76.12    1.60
   5  -2  -2   71.92    1.67
  -5  -2   2   74.08    1.67
   5  -2  -2   73.99    1.68
  -5  -2   2   72.50    1.72
   5  -2  -2   72.47    1.66
  -5  -2   2   73.99    1.74
   5   2  -2   72.20    1.68
  -5   2   2   72.69    1.68
   5   2  -2   74.76    1.70
   5   2  -2   72.72    1.71
   5   2  -2   72.57    1.59
   5   2  -2   73.94    1.73
  -5   2   2   73.80    1.70
   5   2  -2   72.17    1.59
  -5   2   2   73.30    1.66
  -5   2   2   72.54    1.66
  -5   2   2   73.24    1.53
  -5   2   2   71.25    1.67
  -4  -2   2   83.54    1.81
  -4  -2   2   84.76    1.74
  -4  -2   2   81.41    1.85
  -4  -2   2   81.61    1.82
   4  -2  -2   79.00    1.80
  -4  -2   2   82.31    1.86
   4  -2  -2   81.91    1.66
   4  -2  -2   82.74    1.79
   4  -2  -2   83.22    1.79
   4  -2  -2   80.78    1.80
  -4  -2   2   80.32    1.71
   4  -2  -2   83.75    1.82
   4   2  -2   82.10    1.85
  -4   2   2   82.41    1.80
  -4   2   2   83.61    1.80
  -4   2   2   81.74    1.66
  -4   2   2   80.10    1.83
   4   2  -2   82.52    1.82
   4   2  -2   79.94    1.71
  -4   2   2   81.84    1.81
   4   2  -2   81.07    1.85
   4   2  -2   83.89    1.83
   4   2  -2   82.67    1.74
  -4   2   2   82.89    1.80
  -3  -2   2  170.77    3.37
   3  -2  -2  171.43    3.48
   3  -2  -2  166.52    3.46
   3  -2  -2  166.34    3.43
  -3  -2   2  168.82    3.50
  -3  -2   2  170.88    3.48
  -3  -2   2  168.23    3.42
   3  -2  -2  168.73    3.39
   3  -2  -2  169.46    3.30
  -3  -2   2  169.07    3.46
   3  -2  -2  170.45    3.38
  -3  -2   2  169.17    3.30
  -3   2   2  175.92    3.48
  -3   2   2  173.09    3.39
  -3   2   2  169.90    3.43
   3   2  -2  166.29    3.31
   3   2  -2  171.68    3.47
   3   2  -2  169.10    3.42
  -3   2   2  169.85    3.49
  -3   2   2  172.10    3.30
   3   2  -2  172.41    3.50
  -3   2   2  170.86    3.40
   3   2  -2  174.16    3.48
  -2  -2   2  228.05    4.51
  -2  -2   2  222.62    4.42
   2  -2  -2  227.95    4.39
  -2  -2   2  214.58    4.53
   2  -2  -2  229.77    4.54
  -2  -2   2  223.90    4.50
   2  -2  -2  221.43    4.44
   2  -2  -2  230.39    4.41
   2  -2  -2  227.00    4.35
   2  -2  -2  233.16    4.53
  -2  -2   2  231.74    4.32
   2   2  -2  227.38    4.33
   2   2  -2  232.74    4.29
   2   2  -2  224.40    4.51
  -2   2   2  233.40    4.53
  -2   2   2  224.24    4.54
  -2   2   2  224.56    4.39
   2   2  -2  225.61    4.54
   2   2  -2  223.59    4.42
  -2   2   2  224.07    4.45
  -2   2   2  226.04    4.37
  -2   2   2  227.31    4.41
   2   2  -2  226.33    4.50
   1  -2  -2   22.46    0.57
   1  -2  -2   21.36    0.53
   1  -2  -2   21.31    0.57
  -1  -2   2   18.43    0.56
   1  -2  -2   21.99    0.55
  -1  -2   2   21.90    0.51
   1  -2  -2   21.22    0.56
  -1  -2   2   21.01    0.56
   1  -2  -2   21.01    0.52
  -1  -2   2   21.29    0.54
  -1  -2   2   21.25    0.56
  -1   2   2   21.44    0.57
   1   2  -2   21.61    0.52
   1   2  -2   20.69    0.54
  -1   2   2   20.94    0.56
   1   2  -2   21.90    0.56
  -1   2   2   21.84    0.54
   1   2  -2   21.89    0.57
   1   2  -2   21.69    0.57
   1   2  -2   21.79    0.43
  -1   2   2   21.24    0.53
   1   2  -2   20.99    0.53
  -1   2   2   20.59    0.55
  -1   2   2   21.60    0.57
   0  -2   2   86.58    1.81
   0  -2  -2   88.21    1.84
   0  -2   2   89.36    1.80
   0  -2  -2   85.45    1.78
   0  -2  -2   87.06    1.79
   0  -2   2   88.40    1.82
   0  -2  -2   87.34    1.84
   0  -2   2   87.14    1.77
   0  -2   2   85.98    1.74
   0  -2  -2   86.61    1.74
   0  -2   2   88.63    1.75
   0  -2   2   88.47    1.65
   0  -2  -2   91.01    1.77
   0   2  -2   88.68    1.81
   0   2  -2   89.26    1.80
   0   2   2   86.63    1.79
   0   2   2   86.49    1.74
   0   2   2   88.98    1.77
   0   2  -2   89.20    1.77
   0   2  -2   84.43    1.81
   0   2   2   87.34    1.79
   0   2  -2   86.56    1.74
   0   2   2   87.15    1.85
   0   2   2   88.71    1.84
   0   2   2   86.32    1.79
  -1  -2  -2    0.92    0.11
   1  -2   2    0.74    0.08
  -1  -2  -2    0.95    0.11
   1  -2   2    0.80    0.08
  -1  -2  -2    0.93    0.07
   1  -2   2    0.97    0.10
   1  -2   2    0.91    0.10
  -1  -2  -2    1.02    0.12
  -1  -2  -2    0.63    0.10
   1  -2   2    0.81    0.08
  -1  -2  -2    0.78    0.10
  -1  -2  -2    0.90    0.11
   1   2   2    0.83    0.11
   1   2   2    0.90    0.11
  -1   2  -2    0.61    0.07
  -1   2  -2    0.82    0.09
   1   2   2    0.85    0.11
   1   2   2    0.80    0.11
  -1   2  -2    0.76    0.09
   1   2   2    0.94    0.11
   1   2   2    0.70    0.10
   1   2   2    1.04    0.06
  -1   2  -2    0.83    0.09
  -2  -2  -2   30.41    0.74
  -2  -2  -2   30.41    0.75
   2  -2   2   30.47    0.66
  -2  -2  -2   28.39    0.70
  -2  -2  -2   30.45    0.73
   2  -2   2   29.47    0.65
   2  -2   2   30.10    0.71
   2  -2   2   30.02    0.66
  -2  -2  -2   29.66    0.72
   2  -2   2   29.44    0.66
   2   2   2   30.11    0.75
  -2   2  -2   30.07    0.65
   2   2   2   28.08    0.73
   2   2   2   28.90    0.73
  -2   2  -2   29.03    0.67
   2   2   2   30.03    0.74
   2   2   2   30.21    0.73
   2   2   2   30.40    0.72
   3  -2   2  126.22    2.46
  -3  -2  -2  127.92    2.61
   3  -2   2  126.92    2.66
   3  -2   2  126.64    2.52
  -3  -2  -2  129.18    2.58
  -3  -2  -2  125.84    2.55
   3  -2   2  127.80    2.52
  -3  -2  -2  125.64    2.63
   3   2   2  125.93    2.54
  -3   2  -2  125.16    2.53
   3   2   2  125.83    2.58
   3   2   2  126.17    2.61
  -3   2  -2  128.18    2.44
   3   2   2  124.28    2.56
   3   2   2  124.57    2.62
   3   2   2  126.75    2.42
   4  -2   2   48.13    1.03
   4  -2   2   48.93    1.04
  -4  -2  -2   49.72    1.13
  -4  -2  -2   49.23    1.15
   4  -2   2   47.96    1.20
  -4  -2  -2   48.29    1.16
   4  -2   2   46.83    1.03
  -4  -2  -2   48.50    1.11
   4   2   2   47.86    0.99
  -4   2  -2   47.70    0.99
   4   2   2   47.43    1.09
   4   2   2   49.50    1.17
   4   2   2   47.59    1.12
   4   2   2   47.49    1.14
   4   2   2   49.46    1.14
  -4   2  -2   47.37    1.05
  -5  -2  -2   -0.03    0.08
   5  -2   2    0.19    0.12
   5  -2   2    0.13    0.06
  -5  -2  -2    0.07    0.09
  -5  -2  -2    0.13    0.10
   5  -2   2    0.26    0.08
   5  -2   2    0.11    0.06
  -5   2  -2    0.07    0.07
  -5   2  -2   -0.01    0.05
  -5   2  -2    0.01    0.06
   5   2   2    0.00    0.09
   5   2   2    0.13    0.06
   5   2   2    0.00    0.08
   5   2   2    0.41    0.11
   5   2   2    0.24    0.10
   6  -2   2    1.66    0.14
  -6  -2  -2    1.19    0.18
  -6  -2  -2    1.58    0.18
  -6  -2  -2    1.44    0.17
   6  -2   2    1.39    0.15
   6  -2   2    1.10    0.19
   6  -2   2    1.25    0.13
  -6   2  -2    1.46    0.14
   6   2   2    1.53    0.21
   6   2   2    1.34    0.17
   6   2   2    1.40    0.19
   6   2   2    1.44    0.13
  -6   2  -2    1.39    0.15
   7  -2   2    1.91    0.18
  -7  -2  -2    1.83    0.22
  -7  -2  -2    1.83    0.21
   7  -2   2    1.75    0.24
   7  -2   2    1.95    0.17
  -7  -2  -2    2.44    0.24
  -7  -2  -2    1.77    0.16
  -7   2  -2    2.00    0.18
  -7   2  -2    2.10    0.19
   7   2   2    1.47    0.15
   7   2   2    1.91    0.23
   7   2   2    1.50    0.23
   7   2   2    1.72    0.19
  -8  -2  -2   -0.06    0.09
  -8  -2  -2    0.17    0.12
  -8  -2  -2    0.13    0.09
   8  -2   2    0.03    0.08
   8  -2   2    0.00    0.09
  -8  -2  -2    0.11    0.10
   8  -2   2    0.23    0.14
  -8   2  -2   -0.19    0.08
   8   2   2    0.10    0.12
   8   2   2    0.11    0.11
   8   2   2    0.08    0.15
   8   2   2    0.03    0.09
  -8   2  -2   -0.01    0.05
  -8   2  -2   -0.01    0.09
   9  -2   2   13.22    0.64
  -9  -2  -2   14.43    0.52
  -9  -2  -2   13.35    0.59
   9  -2   2   15.02    0.54
  -9  -2  -2   14.07    0.56
   9  -2   2   13.91    0.48
  -9  -2  -2   14.93    0.57
   9   2   2   13.69    0.66
  -9   2  -2   12.83    0.52
   9   2   2   13.85    0.55
  -9   2  -2   13.58    0.50
   9   2   2   13.47    0.60
   9   2   2   14.01    0.51
 -10  -2  -2   18.19    0.67
  10  -2   2   18.59    0.60
  10  -2   2   17.42    0.75
 -10  -2  -2   17.89    0.72
  10   2   2   17.10    0.65
  10   2   2   17.27    0.62
 -10   2  -2   17.26    0.64
  10   2   2   17.56    0.78
  11  -2   2    3.68    0.42
 -11  -2  -2    4.39    0.42
 -11   2  -2    4.70    0.36
  11   2   2    3.75    0.33
  11   2   2    3.74    0.44
  12  -2   2    0.51    0.25
  12  -2   2    1.03    0.30
 -12  -2  -2    0.64    0.24
 -12   2  -2    0.69    0.21
  12   2   2    0.62    0.20
  12   2   2    1.22    0.30
  13  -2   2    7.30    0.65
 -13  -2  -2    7.03    0.53
  13  -2   2    8.32    0.61
  13   2   2    8.07    0.62
 -13   2  -2    7.81    0.48
  14  -2   2    0.04    0.24
  14  -2   2   -0.12    0.20
 -14  -2  -2   -0.04    0.18
  14   2   2   -0.12    0.22
 -14   2  -2    0.00    0.15
  15  -2   2    0.90    0.31
  15  -2   2    1.06    0.35
 -15  -2  -2    1.12    0.32
  15   2   2    0.68    0.34
 -15   2  -2    1.09    0.26
  16  -2   2    0.72    0.37
 -16  -2  -2    1.06    0.32
  16  -2   2    0.85    0.37
  16   2   2    0.70    0.37
 -16   2  -2    1.03    0.28
  16   2   2    0.98    0.28
 -17  -2  -2    0.73    0.31
  17   2   2    0.79    0.32
 -17  -3   2    1.93    0.49
  17  -3  -2    1.59    0.51
  17  -3  -2    1.75    0.42
 -17   3   2    1.47    0.40
  17   3  -2    0.83    0.38
  16  -3  -2    0.35    0.30
  16  -3  -2    0.02    0.31
 -16  -3   2    0.28    0.33
  16   3  -2    0.28    0.30
 -16   3   2    0.38    0.29
 -15  -3   2    0.54    0.32
  15  -3  -2    0.05    0.25
 -15   3   2    0.14    0.25
  15   3  -2    0.02    0.28
 -14  -3   2   -0.11    0.25
  14  -3  -2    0.28    0.27
  14   3  -2    0.28    0.23
  14   3  -2    0.59    0.24
 -14   3   2    0.40    0.25
 -13  -3   2    0.01    0.22
  13  -3  -2   -0.20    0.24
 -13  -3   2    0.19    0.22
  13   3  -2    0.48    0.22
  13   3  -2    0.22    0.21
 -13   3   2    0.15    0.23
  13   3  -2    0.17    0.21
 -12  -3   2    0.18    0.23
  12  -3  -2    0.63    0.21
 -12  -3   2    0.51    0.24
  12  -3  -2    0.27    0.27
 -12   3   2    0.36    0.21
 -12   3   2    0.61    0.22
  12   3  -2    0.02    0.18
  12   3  -2    0.57    0.24
  12   3  -2    0.48    0.21
 -11  -3   2   15.59    0.76
  11  -3  -2   16.13    0.68
  11  -3  -2   15.69    0.77
 -11  -3   2   17.22    0.81
  11   3  -2   16.01    0.73
  11   3  -2   15.11    0.71
 -11   3   2   15.47    0.74
 -11   3   2   16.68    0.73
  11   3  -2   16.08    0.66
  10  -3  -2   52.87    1.29
 -10  -3   2   53.57    1.57
 -10  -3   2   49.49    1.50
  10  -3  -2   53.25    1.54
  10   3  -2   52.69    1.49
 -10   3   2   53.73    1.45
 -10   3   2   53.65    1.47
 -10   3   2   52.81    1.51
  10   3  -2   54.04    1.47
  10   3  -2   52.81    1.36
   9  -3  -2   19.08    0.70
  -9  -3   2   18.50    0.78
   9  -3  -2   19.37    0.74
   9  -3  -2   18.68    0.77
   9  -3  -2   19.06    0.59
  -9  -3   2   19.43    0.80
  -9  -3   2   18.97    0.84
  -9   3   2   18.97    0.76
  -9   3   2   19.37    0.74
   9   3  -2   18.91    0.65
   9   3  -2   18.25    0.71
   9   3  -2   18.98    0.75
  -9   3   2   19.62    0.71
   8  -3  -2   14.08    0.56
  -8  -3   2   13.52    0.62
   8  -3  -2   13.79    0.58
   8  -3  -2   13.45    0.61
   8  -3  -2   14.30    0.45
  -8  -3   2   13.68    0.56
  -8  -3   2   13.18    0.63
  -8  -3   2   14.50    0.68
   8   3  -2   12.94    0.58
   8   3  -2   12.75    0.55
  -8   3   2   13.02    0.58
  -8   3   2   13.78    0.61
   8   3  -2   14.36    0.52
  -8   3   2   13.84    0.56
  -7  -3   2    1.33    0.25
   7  -3  -2    1.38    0.23
  -7  -3   2    1.54    0.18
   7  -3  -2    1.54    0.22
   7  -3  -2    1.75    0.23
   7  -3  -2    1.40    0.13
  -7  -3   2    1.37    0.24
  -7  -3   2    1.73    0.26
   7   3  -2    1.68    0.21
  -7   3   2    1.94    0.24
   7   3  -2    1.44    0.18
  -7   3   2    1.59    0.24
  -7   3   2    1.68    0.23
   7   3  -2    1.83    0.23
  -6  -3   2   31.54    0.80
   6  -3  -2   30.62    0.92
  -6  -3   2   29.39    0.93
   6  -3  -2   31.82    0.89
  -6  -3   2   31.37    0.96
   6  -3  -2   30.99    0.70
   6  -3  -2   29.77    0.88
  -6  -3   2   30.36    0.97
  -6   3   2   31.59    0.89
   6   3  -2   30.35    0.85
  -6   3   2   29.73    0.91
  -6   3   2   30.46    0.89
   6   3  -2   29.43    0.90
   5  -3  -2    8.84    0.41
  -5  -3   2    7.62    0.43
   5  -3  -2    7.88    0.37
  -5  -3   2    8.13    0.42
  -5  -3   2    7.45    0.40
   5  -3  -2    7.99    0.23
  -5  -3   2    7.97    0.32
   5  -3  -2    7.86    0.38
  -5  -3   2    8.24    0.39
  -5  -3   2    7.72    0.34
  -5   3   2    8.08    0.40
  -5   3   2    7.87    0.40
   5   3  -2    8.05    0.41
  -5   3   2    7.35    0.37
  -5   3   2    7.89    0.38
  -5   3   2    7.67    0.23
   5   3  -2    8.40    0.36
   5   3  -2    8.62    0.39
  -4  -3   2    0.54    0.15
   4  -3  -2    0.42    0.12
   4  -3  -2    0.51    0.12
  -4  -3   2    1.30    0.15
   4  -3  -2    0.40    0.12
  -4  -3   2    0.47    0.10
  -4  -3   2    0.42    0.13
  -4  -3   2    0.79    0.15
   4  -3  -2    0.55    0.12
   4  -3  -2    0.76    0.15
  -4  -3   2    0.48    0.13
  -4   3   2    0.45    0.13
  -4   3   2    0.80    0.14
  -4   3   2    0.36    0.11
   4   3  -2    0.52    0.15
  -4   3   2    0.40    0.13
   4   3  -2    0.69    0.15
   4   3  -2    0.61    0.14
   4   3  -2    0.45    0.11
  -4   3   2    0.70    0.06
   4   3  -2    0.39    0.13
  -4   3   2    0.44    0.13
   3  -3  -2    8.53    0.36
  -3  -3   2    8.67    0.40
  -3  -3   2    8.21    0.38
  -3  -3   2    9.05    0.36
   3  -3  -2    8.51    0.36
   3  -3  -2    9.00    0.37
  -3  -3   2    8.70    0.32
   3  -3  -2    8.51    0.34
  -3  -3   2    8.56    0.38
   3  -3  -2    8.76    0.36
   3  -3  -2    8.72    0.36
  -3   3   2    8.61    0.24
  -3   3   2    8.46    0.37
   3   3  -2    8.57    0.36
  -3   3   2    8.96    0.38
   3   3  -2    8.60    0.33
  -3   3   2    9.01    0.37
   3   3  -2    9.02    0.39
  -3   3   2    8.76    0.36
  -3   3   2    8.95    0.36
   3   3  -2    8.94    0.39
   3   3  -2    7.97    0.38
   2  -3  -2   79.53    1.66
  -2  -3   2   75.20    1.67
   2  -3  -2   75.87    1.65
   2  -3  -2   73.56    1.61
   2  -3  -2   77.09    1.63
   2  -3  -2   75.62    1.69
  -2  -3   2   75.83    1.71
  -2  -3   2   74.42    1.70
   2  -3  -2   74.95    1.69
  -2  -3   2   75.67    1.59
  -2  -3   2   76.57    1.68
   2   3  -2   75.56    1.69
   2   3  -2   76.05    1.70
  -2   3   2   74.11    1.63
   2   3  -2   76.84    1.60
   2   3  -2   75.06    1.62
  -2   3   2   76.37    1.69
  -2   3   2   76.50    1.65
   2   3  -2   78.73    1.69
  -2   3   2   73.72    1.65
  -2   3   2   74.44    1.70
  -1  -3   2    7.66    0.30
  -1  -3   2    7.39    0.32
   1  -3  -2    7.57    0.31
  -1  -3   2    7.31    0.29
  -1  -3   2    6.99    0.31
   1  -3  -2    7.37    0.30
  -1  -3   2    7.04    0.31
  -1  -3   2    7.41    0.29
   1  -3  -2    7.13    0.27
   1  -3  -2    6.85    0.28
   1  -3  -2    7.13    0.31
   1  -3  -2    7.25    0.31
   1   3  -2    6.87    0.28
   1   3  -2    7.48    0.31
  -1   3   2    7.07    0.31
  -1   3   2    7.02    0.31
  -1   3   2    7.17    0.27
  -1   3   2    7.49    0.31
   1   3  -2    7.36    0.30
  -1   3   2    7.40    0.32
   1   3  -2    7.34    0.29
  -1   3   2    8.03    0.32
  -1   3   2    7.33    0.30
   1   3  -2    7.45    0.32
   1   3  -2    7.10    0.31
   0  -3  -2  347.61    6.49
   0  -3   2  333.25    6.31
   0  -3   2  339.56    6.50
   0  -3   2  340.06    6.59
   0  -3  -2  342.36    6.51
   0  -3   2  344.68    6.46
   0  -3   2  340.89    6.68
   0  -3  -2  340.92    6.71
   0  -3  -2  342.88    6.48
   0  -3   2  337.02    6.46
   0  -3  -2  334.73    6.51
   0  -3  -2  336.35    6.71
   0  -3   2  334.19    6.65
   0   3   2  342.29    6.52
   0   3  -2  337.98    6.46
   0   3   2  335.29    6.52
   0   3  -2  338.57    6.49
   0   3   2  327.46    6.70
   0   3   2  337.14    6.48
   0   3  -2  315.88    6.65
   0   3  -2  345.86    6.47
   0   3   2  336.48    6.72
   0   3  -2  348.95    6.69
   0   3   2  349.60    6.50
   0   3  -2  347.72    6.59
   0   3   2  333.71    6.52
  -1  -3  -2    5.20    0.17
  -1  -3  -2    5.33    0.26
   1  -3   2    5.31    0.18
  -1  -3  -2    5.28    0.25
  -1  -3  -2    5.63    0.26
  -1  -3  -2    5.51    0.25
   1  -3   2    5.81    0.23
   1  -3   2    5.38    0.23
   1  -3   2    5.13    0.24
  -1  -3  -2    5.45    0.26
   1  -3   2    5.11    0.23
  -1  -3  -2    5.39    0.27
   1  -3   2    5.36    0.24
   1  -3   2    5.36    0.25
   1   3   2    5.36    0.27
  -1   3  -2    5.79    0.23
   1   3   2    5.55    0.25
   1   3   2    5.30    0.27
  -1   3  -2    5.22    0.23
  -1   3  -2    5.39    0.24
   1   3   2    5.26    0.26
  -1   3  -2    5.69    0.23
   1   3   2    5.40    0.18
   1   3   2    5.56    0.27
  -1   3  -2    5.24    0.24
   1   3   2    5.50    0.28
   2  -3   2   90.13    1.81
   2  -3   2   89.02    1.84
   2  -3   2   89.89    1.86
   2  -3   2   89.44    1.83
  -2  -3  -2   88.01    1.94
  -2  -3  -2   88.58    1.88
  -2  -3  -2   88.65    1.86
  -2  -3  -2   87.88    1.89
  -2  -3  -2   90.13    1.92
   2  -3   2   86.50    1.81
   2   3   2   91.06    1.91
   2   3   2   88.30    1.89
  -2   3  -2   87.39    1.86
   2   3   2   87.99    1.93
  -2   3  -2   89.68    1.81
  -2   3  -2   86.55    1.85
   2   3   2   89.92    1.89
  -2   3  -2   86.85    1.82
  -2   3  -2   86.35    1.80
   2   3   2   87.34    1.94
   2   3   2   86.63    1.88
  -3  -3  -2  210.52    4.07
  -3  -3  -2  205.65    4.23
   3  -3   2  205.41    4.23
   3  -3   2  207.56    4.00
   3  -3   2  205.91    4.05
   3  -3   2  208.97    4.11
  -3  -3  -2  208.68    4.10
   3  -3   2  206.18    4.10
  -3  -3  -2  210.18    4.20
  -3  -3  -2  207.48    4.11
  -3   3  -2  202.52    3.99
   3   3   2  204.06    4.09
  -3   3  -2  208.79    3.99
   3   3   2  206.15    4.23
   3   3   2  203.39    4.10
   3   3   2  209.57    4.12
  -3   3  -2  203.05    4.12
  -3   3  -2  205.49    4.11
   3   3   2  206.20    4.11
   3   3   2  203.21    4.20
  -4  -3  -2   34.91    0.93
   4  -3   2   35.42    0.84
   4  -3   2   35.92    0.84
  -4  -3  -2   37.75    0.94
   4  -3   2   35.42    1.00
   4  -3   2   35.73    0.84
   4  -3   2   36.60    0.84
  -4  -3  -2   35.55    0.96
   4   3   2   35.53    0.92
  -4   3  -2   35.25    0.86
  -4   3  -2   35.89    0.82
   4   3   2   35.75    0.94
  -4   3  -2   36.87    0.86
   4   3   2   34.48    0.94
   4   3   2   34.55    0.95
  -5  -3  -2    1.17    0.17
   5  -3   2    1.66    0.22
   5  -3   2    1.55    0.15
  -5  -3  -2    1.41    0.18
  -5  -3  -2    1.69    0.22
   5  -3   2    1.45    0.15
   5  -3   2    1.72    0.15
   5   3   2    1.42    0.19
   5   3   2    1.12    0.17
  -5   3  -2    1.26    0.15
   5   3   2    1.37    0.19
   5   3   2    1.38    0.08
   5   3   2    1.17    0.19
  -5   3  -2    1.69    0.14
  -5   3  -2    1.26    0.14
   6  -3   2    6.23    0.40
   6  -3   2    6.90    0.28
  -6  -3  -2    7.57    0.37
  -6  -3  -2    6.71    0.38
  -6  -3  -2    7.20    0.37
   6  -3   2    6.86    0.30
   6   3   2    6.55    0.37
  -6   3  -2    7.24    0.30
   6   3   2    6.94    0.35
   6   3   2    6.96    0.36
   6   3   2    6.67    0.39
   6   3   2    7.11    0.23
  -6   3  -2    7.03    0.32
   7  -3   2   10.34    0.38
   7  -3   2   11.79    0.56
  -7  -3  -2   10.93    0.47
   7  -3   2   11.06    0.42
  -7  -3  -2   10.93    0.48
  -7  -3  -2   10.34    0.49
   7   3   2   10.41    0.51
  -7   3  -2   10.31    0.42
  -7   3  -2   10.76    0.40
   7   3   2   10.34    0.50
   7   3   2   11.09    0.34
   7   3   2   10.66    0.46
   7   3   2   10.63    0.47
  -8  -3  -2    3.07    0.30
   8  -3   2    2.74    0.32
   8  -3   2    2.68    0.25
   8  -3   2    2.75    0.21
   8  -3   2    2.57    0.24
  -8  -3  -2    2.83    0.31
  -8  -3  -2    3.02    0.30
   8   3   2    2.68    0.30
   8   3   2    2.71    0.28
   8   3   2    2.84    0.20
  -8   3  -2    2.65    0.24
   8   3   2    3.19    0.30
  -8   3  -2    2.33    0.22
   8   3   2    2.76    0.32
   9  -3   2    0.46    0.15
  -9  -3  -2    0.41    0.18
  -9  -3  -2    0.40    0.16
   9  -3   2    0.31    0.20
   9  -3   2    0.25    0.17
   9  -3   2    0.37    0.12
  -9  -3  -2    0.45    0.17
   9   3   2    0.55    0.19
   9   3   2    0.16    0.17
  -9   3  -2    0.15    0.13
  -9   3  -2    0.05    0.06
  -9   3  -2    0.47    0.13
   9   3   2    0.49    0.13
   9   3   2    0.29    0.17
   9   3   2    0.37    0.16
  10  -3   2    7.74    0.56
 -10  -3  -2    6.48    0.43
 -10  -3  -2    6.23    0.47
 -10   3  -2    7.40    0.42
  10   3   2    6.70    0.43
  10   3   2    6.60    0.50
  10   3   2    6.89    0.35
  10   3   2    6.29    0.42
 -11  -3  -2    2.28    0.34
  11  -3   2    2.33    0.37
  11   3   2    2.51    0.32
  11   3   2    2.96    0.41
 -11   3  -2    1.93    0.27
  11   3   2    2.48    0.25
  12  -3   2    2.07    0.36
 -12  -3  -2    1.92    0.32
  12   3   2    2.05    0.31
  12   3   2    2.69    0.40
 -12   3  -2    2.02    0.29
  13  -3   2    4.48    0.51
 -13  -3  -2    4.33    0.48
 -13   3  -2    4.88    0.41
  13   3   2    5.52    0.57
  13   3   2    4.21    0.44
  14  -3   2    2.16    0.41
  14  -3   2    2.03    0.41
 -14  -3  -2    2.36    0.39
  14   3   2    2.35    0.44
 -14   3  -2    1.84    0.32
  14   3   2    2.67    0.37
 -15  -3  -2    3.27    0.44
  15  -3   2    2.05    0.45
  15  -3   2    3.80    0.56
 -15   3  -2    3.03    0.38
  15   3   2    2.37    0.38
  15   3   2    3.59    0.54
  16  -3   2    2.30    0.49
 -16  -3  -2    2.18    0.42
  16   3   2    2.44    0.41
 -16   3  -2    2.41    0.36
  17  -3   2   -0.27    0.34
  17  -4  -2    0.24    0.37
 -17   4   2    0.64    0.36
  17   4  -2    0.03    0.31
  16  -4  -2    0.11    0.30
 -16  -4   2   -0.33    0.31
 -16   4   2    0.56    0.32
  16   4  -2    0.43    0.35
  15  -4  -2   -0.09    0.27
 -15  -4   2    0.41    0.31
 -15   4   2    0.05    0.24
  15   4  -2    0.00    0.27
  14  -4  -2   -0.07    0.25
 -14  -4   2    0.47    0.29
 -14   4   2   -0.01    0.22
  14   4  -2    0.04    0.22
  13  -4  -2    0.11    0.29
 -13  -4   2    0.19    0.22
 -13  -4   2   -0.03    0.24
  13   4  -2    0.01    0.22
  13   4  -2   -0.43    0.16
 -13   4   2    0.03    0.21
  13   4  -2    0.26    0.18
 -12  -4   2    0.16    0.23
  12  -4  -2    0.12    0.23
 -12  -4   2    0.67    0.26
  12   4  -2    0.61    0.24
  12   4  -2    0.10    0.20
 -12   4   2    0.56    0.25
  12   4  -2    0.47    0.19
 -11  -4   2    7.35    0.56
 -11  -4   2    6.53    0.55
  11  -4  -2    5.65    0.54
  11  -4  -2    6.08    0.44
  11   4  -2    6.77    0.49
  11   4  -2    6.71    0.42
 -11   4   2    6.50    0.48
 -11   4   2    6.58    0.51
  11   4  -2    6.89    0.49
 -10  -4   2   23.12    0.95
 -10  -4   2   23.79    0.94
  10  -4  -2   20.73    0.79
  10  -4  -2   23.50    0.95
  10   4  -2   19.89    0.83
 -10   4   2   21.19    0.87
  10   4  -2   20.98    0.84
 -10   4   2   20.38    0.83
   9  -4  -2   47.31    1.44
   9  -4  -2   49.01    1.08
  -9  -4   2   49.88    1.49
  -9  -4   2   49.67    1.47
   9  -4  -2   48.17    1.35
   9   4  -2   49.37    1.38
  -9   4   2   51.51    1.39
  -9   4   2   49.48    1.43
   9   4  -2   49.41    1.42
  -9   4   2   48.69    1.38
   8  -4  -2    6.10    0.39
  -8  -4   2    6.21    0.32
  -8  -4   2    5.31    0.43
   8  -4  -2    6.10    0.44
   8  -4  -2    5.17    0.19
  -8  -4   2    4.69    0.46
   8  -4  -2    5.40    0.39
  -8  -4   2    4.87    0.47
   8   4  -2    5.69    0.40
  -8   4   2    5.70    0.41
   8   4  -2    5.17    0.37
  -8   4   2    6.29    0.41
  -8   4   2    5.74    0.39
   7  -4  -2   12.05    0.54
   7  -4  -2   12.57    0.58
  -7  -4   2   12.34    0.46
  -7  -4   2   12.27    0.63
  -7  -4   2   11.38    0.58
   7  -4  -2   11.79    0.52
  -7  -4   2   12.91    0.61
   7   4  -2   12.18    0.53
  -7   4   2   11.73    0.52
  -7   4   2   11.35    0.55
  -7   4   2   12.14    0.55
   7   4  -2   12.26    0.56
   6  -4  -2   83.14    1.88
  -6  -4   2   76.73    1.99
   6  -4  -2   78.79    1.94
  -6  -4   2   79.95    1.98
  -6  -4   2   80.47    1.96
  -6  -4   2   82.34    1.76
   6  -4  -2   77.75    1.88
  -6   4   2   82.00    1.90
  -6   4   2   80.33    1.89
  -6   4   2   78.94    1.91
   6   4  -2   80.08    1.84
   6   4  -2   80.06    1.93
  -6   4   2   80.06    1.94
   5  -4  -2   68.78    1.70
   5  -4  -2   72.58    1.67
   5  -4  -2   70.27    1.68
  -5  -4   2   70.34    1.55
  -5  -4   2   68.51    1.77
  -5  -4   2   68.84    1.72
  -5  -4   2   71.63    1.77
   5   4  -2   67.19    1.69
  -5   4   2   70.39    1.68
  -5   4   2   70.64    1.68
  -5   4   2   73.00    1.70
   5   4  -2   69.13    1.62
  -5   4   2   71.60    1.72
   5   4  -2   71.10    1.66
  -4  -4   2   44.02    1.15
  -4  -4   2   44.22    1.22
   4  -4  -2   43.68    1.16
   4  -4  -2   44.76    1.14
  -4  -4   2   43.31    1.19
  -4  -4   2   44.53    1.05
  -4  -4   2   43.30    1.20
   4  -4  -2   43.11    1.14
   4  -4  -2   45.50    1.13
   4   4  -2   44.99    1.11
  -4   4   2   44.72    1.14
   4   4  -2   44.04    1.13
  -4   4   2   44.30    1.18
  -4   4   2   43.85    1.15
   4   4  -2   43.38    1.16
  -4   4   2   45.06    1.16
  -3  -4   2   61.07    1.48
   3  -4  -2   63.11    1.44
  -3  -4   2   59.48    1.48
  -3  -4   2   61.25    1.38
   3  -4  -2   59.24    1.45
   3  -4  -2   61.27    1.44
   3  -4  -2   57.10    1.45
  -3  -4   2   60.63    1.50
   3  -4  -2   60.05    1.39
  -3   4   2   60.30    1.43
  -3   4   2   61.53    1.48
  -3   4   2   60.45    1.46
  -3   4   2   59.98    1.44
   3   4  -2   58.16    1.38
   3   4  -2   60.99    1.49
  -3   4   2   59.73    1.40
   3   4  -2   59.21    1.41
   3   4  -2   61.07    1.46
   3   4  -2   60.88    1.49
  -2  -4   2   17.49    0.61
  -2  -4   2   18.40    0.55
   2  -4  -2   18.71    0.60
   2  -4  -2   17.77    0.55
   2  -4  -2   18.98    0.59
   2  -4  -2   18.34    0.58
  -2  -4   2   18.27    0.62
  -2  -4   2   18.37    0.59
   2  -4  -2   17.54    0.56
   2  -4  -2   18.14    0.60
  -2  -4   2   17.35    0.61
   2   4  -2   17.89    0.43
  -2   4   2   17.57    0.60
   2   4  -2   19.14    0.60
  -2   4   2   19.15    0.58
  -2   4   2   19.24    0.60
   2   4  -2   18.92    0.62
  -2   4   2   17.76    0.60
  -2   4   2   18.62    0.60
   2   4  -2   18.39    0.62
  -2   4   2   18.15    0.57
  -2   4   2   17.91    0.61
   2   4  -2   18.36    0.61
   2   4  -2   17.93    0.57
   2   4  -2   17.95    0.56
  -1  -4   2   24.14    0.66
  -1  -4   2   23.46    0.70
   1  -4  -2   22.31    0.70
  -1  -4   2   23.90    0.67
   1  -4  -2   23.99    0.66
   1  -4  -2   25.51    0.71
  -1  -4   2   23.22    0.71
   1  -4  -2   24.33    0.73
   1  -4  -2   23.85    0.65
   1  -4  -2   23.81    0.68
  -1  -4   2   23.83    0.71
  -1   4   2   23.62    0.72
  -1   4   2   24.23    0.71
  -1   4   2   23.69    0.67
   1   4  -2   25.07    0.73
  -1   4   2   24.66    0.72
   1   4  -2   23.67    0.71
   1   4  -2   24.10    0.68
   1   4  -2   22.89    0.69
   1   4  -2   23.27    0.67
   1   4  -2   24.03    0.70
   1   4  -2   23.86    0.49
  -1   4   2   23.72    0.72
  -1   4   2   23.83    0.70
   0  -4  -2    6.79    0.32
   0  -4   2    6.17    0.31
   0  -4  -2    6.39    0.32
   0  -4  -2    6.36    0.26
   0  -4  -2    6.16    0.33
   0  -4   2    6.18    0.16
   0  -4   2    6.22    0.30
   0  -4   2    6.58    0.31
   0  -4   2    5.85    0.30
   0  -4  -2    6.47    0.29
   0  -4   2    6.67    0.30
   0  -4  -2    6.32    0.31
   0  -4   2    6.60    0.29
   0   4   2    5.76    0.28
   0   4   2    6.70    0.34
   0   4  -2    6.02    0.29
   0   4  -2    6.73    0.32
   0   4   2    6.66    0.33
   0   4   2    6.28    0.32
   0   4   2    6.68    0.34
   0   4  -2    6.20    0.31
   0   4  -2    6.13    0.30
   0   4  -2    6.44    0.32
   0   4   2    5.87    0.31
   0   4   2    6.30    0.26
   0   4  -2    6.54    0.30
   1  -4   2  167.03    3.41
   1  -4   2  164.09    3.43
  -1  -4  -2  168.05    3.37
  -1  -4  -2  164.84    3.37
  -1  -4  -2  168.40    3.50
  -1  -4  -2  166.51    3.48
   1  -4   2  167.79    3.18
   1  -4   2  168.90    3.36
  -1  -4  -2  164.17    3.27
   1  -4   2  167.90    3.36
  -1  -4  -2  168.82    3.41
   1  -4   2  167.26    3.36
   1  -4   2  163.28    3.32
  -1  -4  -2  170.98    3.34
   1   4   2  164.75    3.49
   1   4   2  166.10    3.50
   1   4   2  166.79    3.38
  -1   4  -2  164.44    3.43
  -1   4  -2  169.40    3.33
  -1   4  -2  164.61    3.44
   1   4   2  162.86    3.39
   1   4   2  165.74    3.41
   1   4   2  161.57    3.34
  -1   4  -2  169.57    3.36
  -1   4  -2  171.98    3.36
   2  -4   2   13.47    0.44
  -2  -4  -2   13.83    0.34
  -2  -4  -2   13.56    0.50
   2  -4   2   13.74    0.45
   2  -4   2   13.25    0.53
   2  -4   2   13.37    0.49
   2  -4   2   12.97    0.45
  -2  -4  -2   13.53    0.51
   2  -4   2   13.92    0.40
   2  -4   2   13.53    0.45
   2  -4   2   14.06    0.42
  -2  -4  -2   13.42    0.52
   2   4   2   13.54    0.51
  -2   4  -2   13.19    0.45
  -2   4  -2   14.01    0.46
   2   4   2   13.86    0.48
   2   4   2   13.28    0.50
   2   4   2   13.73    0.50
   2   4   2   13.40    0.51
  -2   4  -2   14.42    0.42
  -2   4  -2   13.51    0.44
  -2   4  -2   13.97    0.46
   3  -4   2   14.80    0.58
   3  -4   2   14.11    0.46
  -3  -4  -2   13.50    0.54
   3  -4   2   14.01    0.46
   3  -4   2   14.43    0.42
  -3  -4  -2   14.77    0.54
  -3  -4  -2   14.68    0.53
   3  -4   2   14.57    0.46
   3  -4   2   13.57    0.46
   3   4   2   13.54    0.52
   3   4   2   14.07    0.54
  -3   4  -2   13.80    0.46
  -3   4  -2   13.27    0.46
   3   4   2   14.26    0.52
   3   4   2   14.70    0.54
   3   4   2   14.79    0.52
  -3   4  -2   12.70    0.44
  -3   4  -2   14.82    0.48
   4  -4   2  310.93    6.14
   4  -4   2  309.16    6.27
   4  -4   2  313.44    5.99
  -4  -4  -2  312.14    6.11
  -4  -4  -2  308.94    6.29
   4  -4   2  307.96    5.97
  -4  -4  -2  315.56    6.25
   4  -4   2  313.91    6.01
  -4   4  -2  303.80    5.96
  -4   4  -2  312.88    6.15
   4   4   2  304.43    6.09
   4   4   2  308.88    6.13
  -4   4  -2  306.14    6.16
   4   4   2  310.30    6.08
   4   4   2  303.15    6.25
   4   4   2  301.24    6.07
   5  -4   2  142.92    2.88
   5  -4   2  144.14    2.97
  -5  -4  -2  147.17    3.06
   5  -4   2  148.12    3.12
   5  -4   2  143.94    2.92
  -5  -4  -2  146.72    3.10
   5  -4   2  141.28    3.16
  -5  -4  -2  145.32    3.15
  -5   4  -2  142.99    2.90
  -5   4  -2  139.66    3.00
   5   4   2  139.43    3.02
   5   4   2  138.89    3.06
   5   4   2  143.27    3.08
  -5   4  -2  143.49    2.99
   5   4   2  142.73    3.10
   6  -4   2    0.07    0.09
  -6  -4  -2   -0.13    0.10
  -6  -4  -2    0.08    0.14
   6  -4   2    0.06    0.15
   6  -4   2    0.07    0.09
   6  -4   2    0.05    0.08
  -6  -4  -2   -0.02    0.11
   6   4   2   -0.07    0.12
  -6   4  -2    0.00    0.10
   6   4   2   -0.06    0.12
  -6   4  -2   -0.02    0.08
  -6   4  -2    0.09    0.08
   6   4   2    0.07    0.14
   6   4   2   -0.13    0.10
   7  -4   2    2.30    0.18
  -7  -4  -2    2.46    0.28
   7  -4   2    2.68    0.23
  -7  -4  -2    2.42    0.28
   7  -4   2    2.11    0.30
   7  -4   2    2.60    0.24
  -7  -4  -2    2.65    0.30
   7   4   2    1.97    0.28
   7   4   2    2.68    0.29
  -7   4  -2    2.55    0.22
   7   4   2    3.15    0.34
   7   4   2    2.35    0.27
  -7   4  -2    2.16    0.23
  -7   4  -2    2.84    0.23
  -8  -4  -2    9.26    0.50
   8  -4   2   10.51    0.41
  -8  -4  -2   10.43    0.55
   8  -4   2   10.12    0.41
   8  -4   2    9.66    0.43
  -8  -4  -2   10.11    0.51
   8  -4   2    9.56    0.57
   8   4   2   11.00    0.63
  -8   4  -2   10.22    0.43
  -8   4  -2    9.91    0.45
   8   4   2    9.93    0.50
   8   4   2    9.54    0.54
   8   4   2    9.98    0.50
  -9  -4  -2    1.97    0.32
   9  -4   2    2.16    0.22
  -9  -4  -2    1.86    0.26
   9  -4   2    2.09    0.33
   9   4   2    1.93    0.16
  -9   4  -2    1.79    0.24
   9   4   2    1.80    0.31
   9   4   2    2.10    0.28
  -9   4  -2    1.96    0.23
   9   4   2    1.93    0.28
  10  -4   2    0.85    0.27
 -10  -4  -2    0.97    0.25
 -10  -4  -2    0.50    0.24
  10   4   2    0.50    0.23
  10   4   2    0.66    0.22
  10   4   2    0.63    0.21
 -10   4  -2    0.47    0.17
  11  -4   2    8.99    0.65
 -11  -4  -2    7.95    0.56
  11   4   2    7.59    0.51
  11   4   2    6.92    0.56
 -11   4  -2    7.45    0.46
  12  -4   2    0.75    0.29
 -12  -4  -2    0.59    0.26
  12   4   2    0.83    0.26
  12   4   2    0.75    0.30
 -12   4  -2    1.09    0.24
 -13  -4  -2    0.92    0.30
  13  -4   2    0.95    0.32
  13   4   2    1.17    0.35
 -13   4  -2    1.10    0.25
  13   4   2    1.26    0.29
 -14  -4  -2    0.79    0.30
  14  -4   2    1.01    0.35
  14   4   2    1.64    0.33
 -14   4  -2    1.57    0.28
  14   4   2    1.17    0.37
  15  -4   2   -0.50    0.23
 -15  -4  -2    0.64    0.30
 -15   4  -2    0.02    0.22
  15   4   2   -0.23    0.27
  15   4   2    0.00    0.23
 -16  -4  -2    0.48    0.34
  16  -4   2    0.68    0.35
  16   4   2    0.24    0.29
  16  -5  -2   -0.03    0.36
 -16  -5   2    0.28    0.38
 -16   5   2   -0.10    0.29
  16   5  -2   -0.14    0.28
  16   5  -2   -0.03    0.32
  15  -5  -2    0.27    0.30
 -15  -5   2    0.17    0.34
  15   5  -2   -0.11    0.26
  15   5  -2    0.16    0.27
 -15   5   2    0.11    0.25
  14  -5  -2    0.49    0.32
 -14  -5   2    0.64    0.35
  14   5  -2    0.01    0.25
  14   5  -2    0.03    0.22
 -14   5   2    0.39    0.26
  13  -5  -2    0.12    0.24
 -13  -5   2    0.37    0.26
 -13  -5   2    0.06    0.26
  13   5  -2   -0.06    0.25
 -13   5   2    0.16    0.22
  13   5  -2    0.11    0.22
  13   5  -2   -0.04    0.20
 -12  -5   2    3.89    0.50
  12  -5  -2    3.83    0.49
 -12  -5   2    2.85    0.43
  12   5  -2    3.17    0.43
  12   5  -2    3.61    0.45
  12   5  -2    3.13    0.43
 -12   5   2    3.00    0.41
 -11  -5   2   10.10    0.68
 -11  -5   2   10.89    0.72
  11  -5  -2   10.84    0.69
  11  -5  -2   11.37    0.59
  11   5  -2    9.54    0.61
  11   5  -2   10.08    0.61
  11   5  -2    9.71    0.63
 -11   5   2   10.95    0.66
 -11   5   2   10.53    0.61
  10  -5  -2   18.70    0.76
 -10  -5   2   18.85    0.90
 -10  -5   2   17.50    0.86
  10  -5  -2   17.94    0.86
 -10   5   2   19.53    0.80
 -10   5   2   17.75    0.81
  10   5  -2   18.21    0.80
  10   5  -2   18.12    0.83
  10   5  -2   17.98    0.79
   9  -5  -2    1.70    0.31
  -9  -5   2    2.10    0.34
   9  -5  -2    1.84    0.28
  -9  -5   2    1.72    0.32
   9   5  -2    2.34    0.32
   9   5  -2    1.81    0.30
  -9   5   2    1.97    0.33
   9   5  -2    1.53    0.28
  -9   5   2    2.14    0.32
   8  -5  -2    3.92    0.39
  -8  -5   2    4.03    0.28
  -8  -5   2    3.59    0.45
  -8  -5   2    3.68    0.44
  -8  -5   2    4.08    0.44
   8  -5  -2    2.97    0.36
  -8   5   2    3.47    0.36
  -8   5   2    3.49    0.38
   8   5  -2    3.75    0.39
   8   5  -2    3.82    0.38
   8   5  -2    2.88    0.33
  -7  -5   2   16.54    0.55
   7  -5  -2   17.20    0.73
   7  -5  -2   17.13    0.67
  -7  -5   2   15.50    0.76
  -7  -5   2   17.19    0.76
  -7  -5   2   16.87    0.75
   7   5  -2   16.88    0.66
  -7   5   2   15.56    0.69
   7   5  -2   17.32    0.69
   7   5  -2   17.15    0.71
  -7   5   2   15.98    0.67
  -6  -5   2    2.36    0.33
  -6  -5   2    1.54    0.18
   6  -5  -2    2.02    0.28
  -6  -5   2    2.06    0.30
  -6  -5   2    2.17    0.29
   6  -5  -2    1.88    0.26
  -6   5   2    1.65    0.26
  -6   5   2    1.90    0.27
  -6   5   2    1.81    0.26
   6   5  -2    1.91    0.26
  -6   5   2    1.40    0.23
   6   5  -2    2.49    0.31
   6   5  -2    2.23    0.27
   5  -5  -2   28.75    0.90
  -5  -5   2   29.79    1.00
  -5  -5   2   27.24    0.95
   5  -5  -2   28.72    0.93
  -5  -5   2   29.10    0.78
  -5  -5   2   30.66    0.98
  -5   5   2   28.50    0.90
   5   5  -2   30.57    0.92
  -5   5   2   29.62    0.95
   5   5  -2   27.99    0.92
   5   5  -2   29.21    0.88
  -5   5   2   29.01    0.90
  -5   5   2   29.77    0.92
  -4  -5   2   15.37    0.66
   4  -5  -2   17.15    0.62
  -4  -5   2   16.27    0.65
   4  -5  -2   15.97    0.61
   4  -5  -2   15.22    0.60
  -4  -5   2   15.03    0.64
  -4   5   2   15.44    0.63
   4   5  -2   15.68    0.60
   4   5  -2   15.10    0.58
  -4   5   2   16.31    0.63
  -4   5   2   15.71    0.61
   4   5  -2   15.47    0.62
  -4   5   2   16.12    0.59
  -3  -5   2   57.67    1.52
   3  -5  -2   57.79    1.45
  -3  -5   2   61.53    1.54
   3  -5  -2   60.34    1.42
   3  -5  -2   60.58    1.50
  -3  -5   2   58.50    1.53
   3   5  -2   59.70    1.50
  -3   5   2   58.48    1.51
  -3   5   2   59.90    1.26
  -3   5   2   60.92    1.44
   3   5  -2   60.19    1.47
   3   5  -2   59.26    1.26
   3   5  -2   56.96    1.42
  -3   5   2   60.67    1.49
  -3   5   2   60.97    1.50
  -2  -5   2    0.66    0.16
  -2  -5   2    0.92    0.19
   2  -5  -2    0.66    0.14
   2  -5  -2    0.99    0.15
   2  -5  -2    0.96    0.18
  -2  -5   2    1.24    0.20
   2   5  -2    0.99    0.17
   2   5  -2    0.99    0.19
  -2   5   2    1.03    0.19
  -2   5   2    0.88    0.18
   2   5  -2    0.89    0.17
  -2   5   2    0.92    0.16
  -2   5   2    0.70    0.16
   2   5  -2    0.93    0.09
  -2   5   2    0.91    0.12
   2   5  -2    0.80    0.17
   2   5  -2    0.79    0.17
  -2   5   2    0.98    0.19
  -2   5   2    1.21    0.17
   1  -5  -2    2.88    0.29
  -1  -5   2    2.52    0.26
   1  -5  -2    2.51    0.22
  -1  -5   2    1.82    0.22
  -1  -5   2    2.45    0.23
  -1  -5   2    2.26    0.25
   1  -5  -2    2.35    0.19
   1   5  -2    2.08    0.23
   1   5  -2    2.59    0.27
  -1   5   2    2.37    0.25
   1   5  -2    2.32    0.24
   1   5  -2    2.47    0.11
  -1   5   2    2.19    0.21
   1   5  -2    2.30    0.23
  -1   5   2    2.61    0.26
  -1   5   2    2.32    0.21
   1   5  -2    2.45    0.24
  -1   5   2    3.08    0.28
  -1   5   2    2.61    0.21
   0  -5  -2   29.97    0.91
   0  -5   2   30.21    0.88
   0  -5   2   30.15    0.64
   0  -5   2   29.24    0.84
   0  -5   2   30.18    0.89
   0  -5  -2   31.06    0.81
   0  -5  -2   30.12    0.78
   0  -5   2   31.22    0.84
   0   5  -2   29.86    0.86
   0   5  -2   30.73    0.85
   0   5  -2   30.72    0.89
   0   5  -2   31.59    0.85
   0   5  -2   30.14    0.64
   0   5   2   30.55    0.92
   0   5   2   29.81    0.88
   0   5   2   32.20    0.85
   0   5   2   30.70    0.83
   0   5   2   29.89    0.89
  -1  -5  -2  142.32    2.89
   1  -5   2  140.29    3.00
   1  -5   2  140.44    2.72
   1  -5   2  137.98    2.94
  -1  -5  -2  137.38    3.06
   1  -5   2  143.55    2.91
  -1  -5  -2  139.31    2.83
   1  -5   2  142.59    2.91
  -1  -5  -2  140.94    3.00
  -1   5  -2  139.57    3.00
   1   5   2  141.58    2.90
   1   5   2  138.54    3.06
  -1   5  -2  141.82    2.90
   1   5   2  142.05    3.00
  -1   5  -2  138.64    2.91
   1   5   2  136.99    2.96
  -1   5  -2  142.57    3.02
   1   5   2  143.59    3.00
   2  -5   2    6.99    0.36
   2  -5   2    7.30    0.34
   2  -5   2    7.73    0.37
  -2  -5  -2    7.69    0.26
  -2  -5  -2    8.05    0.43
   2  -5   2    7.41    0.28
   2  -5   2    8.14    0.43
   2  -5   2    7.13    0.31
  -2  -5  -2    7.95    0.42
   2   5   2    7.06    0.39
   2   5   2    7.98    0.41
  -2   5  -2    6.93    0.34
   2   5   2    7.52    0.36
  -2   5  -2    7.18    0.36
   2   5   2    7.76    0.42
  -2   5  -2    7.59    0.30
  -2   5  -2    6.78    0.36
   3  -5   2   21.53    0.60
   3  -5   2   20.38    0.75
  -3  -5  -2   19.75    0.72
   3  -5   2   20.19    0.56
  -3  -5  -2   20.89    0.47
   3  -5   2   19.71    0.64
   3  -5   2   21.35    0.64
  -3  -5  -2   21.64    0.73
   3   5   2   21.62    0.74
   3   5   2   21.47    0.68
   3   5   2   19.22    0.70
  -3   5  -2   21.46    0.56
  -3   5  -2   19.59    0.66
   3   5   2   21.58    0.72
  -3   5  -2   21.01    0.64
  -3   5  -2   21.07    0.66
   4  -5   2    0.00    0.13
   4  -5   2    0.02    0.09
   4  -5   2    0.01    0.07
   4  -5   2   -0.01    0.11
  -4  -5  -2   -0.11    0.12
  -4  -5  -2    0.09    0.13
   4  -5   2    0.06    0.10
   4   5   2   -0.02    0.11
   4   5   2    0.07    0.12
   4   5   2    0.16    0.13
   4   5   2    0.11    0.14
  -4   5  -2   -0.03    0.09
  -4   5  -2   -0.05    0.10
  -4   5  -2   -0.01    0.09
  -5  -5  -2    0.17    0.13
   5  -5   2    0.15    0.14
   5  -5   2    0.24    0.11
   5  -5   2    0.32    0.08
  -5  -5  -2    0.21    0.16
   5  -5   2    0.25    0.12
   5   5   2    0.33    0.16
  -5   5  -2    0.24    0.12
   5   5   2    0.07    0.13
   5   5   2    0.42    0.15
  -5   5  -2    0.15    0.12
  -5   5  -2    0.22    0.11
   5   5   2    0.18    0.14
   6  -5   2   12.81    0.38
  -6  -5  -2   12.44    0.58
   6  -5   2   13.22    0.64
   6  -5   2   13.20    0.50
   6  -5   2   12.80    0.49
  -6  -5  -2   12.35    0.60
  -6   5  -2   12.27    0.51
   6   5   2   13.18    0.58
  -6   5  -2   13.11    0.49
   6   5   2   13.66    0.58
  -6   5  -2   13.62    0.51
   6   5   2   12.65    0.59
   7  -5   2   -0.06    0.11
  -7  -5  -2   -0.01    0.16
   7  -5   2    0.03    0.11
  -7  -5  -2    0.34    0.16
   7  -5   2    0.12    0.18
   7  -5   2    0.03    0.07
   7   5   2    0.10    0.16
  -7   5  -2    0.14    0.14
   7   5   2   -0.08    0.14
  -7   5  -2    0.06    0.10
   7   5   2   -0.07    0.15
  -7   5  -2    0.33    0.13
  -8  -5  -2    4.19    0.40
   8  -5   2    4.17    0.44
   8  -5   2    4.86    0.23
   8  -5   2    4.40    0.30
  -8  -5  -2    4.57    0.44
   8   5   2    4.63    0.43
  -8   5  -2    4.69    0.35
  -8   5  -2    4.53    0.32
  -8   5  -2    4.20    0.29
   8   5   2    4.74    0.44
   8   5   2    4.84    0.43
  -9  -5  -2    5.27    0.50
  -9  -5  -2    6.98    0.49
   9  -5   2    7.30    0.55
   9  -5   2    6.95    0.31
   9   5   2    6.81    0.51
  -9   5  -2    6.84    0.42
   9   5   2    6.89    0.48
   9   5   2    7.34    0.49
  10  -5   2    1.45    0.33
 -10  -5  -2    1.07    0.29
 -10  -5  -2    1.34    0.28
  10   5   2    1.05    0.27
  10   5   2    0.98    0.26
 -10   5  -2    0.68    0.21
  10   5   2    0.65    0.27
 -11  -5  -2    7.10    0.57
  11  -5   2    6.29    0.60
 -11   5  -2    7.84    0.48
  11   5   2    7.09    0.52
  11   5   2    7.36    0.59
  12  -5   2    2.12    0.40
 -12  -5  -2    1.79    0.37
  12   5   2    1.28    0.30
 -12   5  -2    1.56    0.27
  12   5   2    1.85    0.38
  13  -5   2    5.78    0.62
 -13  -5  -2    5.02    0.57
  13   5   2    6.04    0.57
  13   5   2    5.95    0.63
 -13   5  -2    6.21    0.48
  14  -5   2    1.31    0.40
 -14  -5  -2    1.29    0.36
  14   5   2    1.74    0.46
  14   5   2    1.06    0.33
 -14   5  -2    1.90    0.31
  15  -5   2    0.74    0.37
 -15  -5  -2    1.09    0.38
  15   5   2    0.68    0.38
 -15   5  -2    1.08    0.29
  15   5   2    1.04    0.34
 -16   6   2    0.37    0.35
  16   6  -2    0.42    0.35
 -15  -6   2   -0.20    0.31
  15  -6  -2   -0.22    0.31
 -15   6   2    0.20    0.28
  15   6  -2   -0.04    0.28
  15   6  -2   -0.45    0.28
 -14  -6   2    2.99    0.52
  14  -6  -2    2.35    0.47
  14   6  -2    2.26    0.43
  14   6  -2    2.03    0.42
 -14   6   2    2.66    0.45
 -13  -6   2    0.42    0.31
  13  -6  -2    0.99    0.37
 -13  -6   2    1.25    0.38
  13   6  -2    1.11    0.32
  13   6  -2    0.50    0.29
  13   6  -2    0.27    0.29
 -13   6   2    1.21    0.34
  12  -6  -2    2.17    0.41
 -12  -6   2    2.71    0.43
 -12  -6   2    2.17    0.42
 -12   6   2    2.65    0.41
  12   6  -2    2.29    0.41
  12   6  -2    2.18    0.38
  12   6  -2    3.27    0.46
  11  -6  -2    9.59    0.68
 -11  -6   2   10.24    0.70
 -11  -6   2    8.14    0.68
  11   6  -2    8.71    0.60
 -11   6   2    9.32    0.62
  11   6  -2    8.73    0.65
  11   6  -2    9.38    0.64
  10  -6  -2    0.41    0.26
 -10  -6   2    0.36    0.27
  10  -6  -2    0.14    0.20
 -10  -6   2    0.10    0.23
  10   6  -2    0.21    0.21
 -10   6   2    0.27    0.21
  10   6  -2    0.20    0.22
  10   6  -2    0.15    0.22
 -10   6   2    0.35    0.23
  -9  -6   2    7.84    0.59
   9  -6  -2    5.55    0.53
  -9  -6   2    6.29    0.59
   9  -6  -2    6.64    0.47
   9   6  -2    6.78    0.50
  -9   6   2    6.12    0.49
  -9   6   2    8.03    0.55
   9   6  -2    6.20    0.56
   9   6  -2    6.21    0.50
  -8  -6   2    8.38    0.57
   8  -6  -2    7.17    0.48
  -8  -6   2    7.11    0.41
   8  -6  -2    7.33    0.53
  -8  -6   2    7.92    0.55
   8   6  -2    7.02    0.51
   8   6  -2    8.00    0.54
  -8   6   2    7.39    0.52
  -8   6   2    6.78    0.48
   8   6  -2    7.32    0.49
  -7  -6   2    2.99    0.39
  -7  -6   2    3.69    0.43
  -7  -6   2    2.86    0.41
   7  -6  -2    2.84    0.33
  -7  -6   2    3.07    0.25
   7  -6  -2    2.82    0.35
   7   6  -2    2.95    0.36
   7   6  -2    3.23    0.35
   7   6  -2    3.07    0.36
  -7   6   2    2.66    0.35
  -7   6   2    2.84    0.33
   6  -6  -2    2.30    0.31
  -6  -6   2    1.92    0.33
  -6  -6   2    2.19    0.33
  -6  -6   2    2.51    0.23
   6  -6  -2    2.17    0.29
  -6  -6   2    2.92    0.37
  -6   6   2    2.54    0.30
   6   6  -2    2.04    0.30
  -6   6   2    1.85    0.28
   6   6  -2    1.71    0.28
  -6   6   2    2.22    0.31
   6   6  -2    2.40    0.30
   5  -6  -2   15.26    0.64
   5  -6  -2   16.41    0.68
  -5  -6   2   16.07    0.72
  -5  -6   2   15.93    0.54
  -5  -6   2   15.61    0.73
  -5  -6   2   15.28    0.69
  -5   6   2   16.71    0.65
  -5   6   2   16.11    0.70
   5   6  -2   15.54    0.68
   5   6  -2   17.01    0.69
   5   6  -2   15.59    0.64
  -5   6   2   16.09    0.68
  -4  -6   2    9.20    0.54
   4  -6  -2    9.87    0.51
   4  -6  -2   10.22    0.50
  -4  -6   2   10.17    0.54
  -4  -6   2    9.64    0.53
  -4   6   2    9.58    0.48
  -4   6   2   10.03    0.53
   4   6  -2    9.79    0.49
   4   6  -2   10.07    0.50
   4   6  -2   10.26    0.37
  -4   6   2    9.99    0.26
   4   6  -2   10.00    0.52
  -4   6   2   10.45    0.53
   3  -6  -2    0.00    0.10
  -3  -6   2    0.13    0.18
  -3  -6   2    0.25    0.17
  -3  -6   2    0.11    0.14
   3  -6  -2    0.23    0.15
  -3   6   2    0.10    0.15
  -3   6   2    0.20    0.08
   3   6  -2    0.30    0.15
   3   6  -2    0.14    0.14
   3   6  -2    0.23    0.07
   3   6  -2    0.21    0.15
  -3   6   2    0.13    0.13
  -3   6   2    0.23    0.16
   2  -6  -2    0.29    0.15
   2  -6  -2    0.40    0.13
  -2  -6   2    0.40    0.16
  -2  -6   2    0.32    0.16
   2  -6  -2    0.18    0.12
  -2  -6   2    0.31    0.16
   2   6  -2    0.22    0.14
  -2   6   2    0.66    0.16
   2   6  -2    0.42    0.16
  -2   6   2    0.22    0.14
  -2   6   2    0.28    0.12
  -2   6   2    0.39    0.17
   2   6  -2    0.29    0.07
  -2   6   2    0.35    0.16
   2   6  -2    0.56    0.18
   1  -6  -2   21.20    0.64
   1  -6  -2   20.44    0.74
  -1  -6   2   21.59    0.75
  -1  -6   2   20.92    0.72
   1  -6  -2   20.52    0.66
  -1  -6   2   19.71    0.74
   1   6  -2   20.40    0.48
  -1   6   2   20.16    0.74
  -1   6   2   18.87    0.71
   1   6  -2   20.65    0.71
  -1   6   2   19.76    0.74
   1   6  -2   20.01    0.73
  -1   6   2   20.21    0.66
  -1   6   2   21.42    0.65
   1   6  -2   20.83    0.71
   0  -6  -2   16.20    0.55
   0  -6  -2   16.97    0.57
   0  -6   2   17.17    0.42
   0  -6   2   18.08    0.67
   0  -6   2   17.66    0.66
   0  -6  -2   18.15    0.69
   0  -6   2   17.80    0.62
   0  -6   2   18.20    0.63
   0   6   2   17.81    0.70
   0   6   2   17.31    0.66
   0   6  -2   17.41    0.65
   0   6  -2   17.59    0.66
   0   6   2   17.64    0.60
   0   6  -2   18.01    0.64
   0   6   2   18.25    0.63
   0   6  -2   17.48    0.43
   0   6  -2   17.39    0.66
   0   6   2   17.43    0.68
   0   6  -2   18.17    0.62
  -1  -6  -2    0.02    0.14
   1  -6   2    0.06    0.10
   1  -6   2    0.18    0.13
   1  -6   2    0.15    0.12
  -1  -6  -2    0.17    0.12
  -1  -6  -2    0.16    0.15
  -1  -6  -2    0.27    0.09
   1  -6   2    0.29    0.07
   1  -6   2    0.19    0.13
   1  -6   2    0.10    0.12
  -1   6  -2    0.14    0.12
   1   6   2   -0.08    0.13
  -1   6  -2    0.13    0.09
  -1   6  -2    0.16    0.12
   1   6   2    0.10    0.10
   1   6   2    0.06    0.13
  -1   6  -2    0.19    0.13
   1   6   2    0.28    0.16
  -2  -6  -2    1.35    0.23
   2  -6   2    1.92    0.24
   2  -6   2    1.87    0.23
   2  -6   2    1.86    0.19
  -2  -6  -2    1.60    0.26
  -2  -6  -2    1.73    0.15
   2  -6   2    1.91    0.16
   2  -6   2    1.64    0.24
   2  -6   2    1.95    0.22
   2   6   2    1.60    0.22
   2   6   2    1.90    0.25
  -2   6  -2    2.38    0.20
  -2   6  -2    1.83    0.23
   2   6   2    1.99    0.27
   2   6   2    1.88    0.26
  -2   6  -2    1.93    0.22
  -2   6  -2    1.99    0.24
   3  -6   2    4.90    0.32
   3  -6   2    4.68    0.32
  -3  -6  -2    4.82    0.20
   3  -6   2    5.01    0.26
  -3  -6  -2    4.39    0.37
   3  -6   2    4.64    0.37
   3  -6   2    4.41    0.25
  -3  -6  -2    4.72    0.37
  -3   6  -2    4.87    0.24
  -3   6  -2    4.77    0.34
   3   6   2    4.60    0.35
  -3   6  -2    4.54    0.33
   3   6   2    5.11    0.33
  -3   6  -2    4.73    0.32
   3   6   2    4.69    0.38
   3   6   2    4.24    0.35
   4  -6   2   20.23    0.81
  -4  -6  -2   20.47    0.45
  -4  -6  -2   20.44    0.45
  -4  -6  -2   21.28    0.80
   4  -6   2   20.67    0.69
   4  -6   2   21.12    0.56
   4  -6   2   21.44    0.65
  -4  -6  -2   19.20    0.78
   4  -6   2   20.66    0.69
  -4   6  -2   21.25    0.72
  -4   6  -2   21.00    0.71
   4   6   2   21.56    0.72
   4   6   2   20.04    0.76
   4   6   2   20.08    0.78
   4   6   2   19.87    0.77
  -4   6  -2   20.42    0.68
  -5  -6  -2   10.58    0.57
   5  -6   2   10.42    0.32
  -5  -6  -2   11.07    0.56
   5  -6   2   11.24    0.47
   5  -6   2   10.96    0.47
   5  -6   2    9.65    0.56
  -5   6  -2    9.46    0.48
   5   6   2   10.41    0.50
  -5   6  -2   11.19    0.49
   5   6   2   10.71    0.55
  -5   6  -2   10.26    0.47
   5   6   2   10.45    0.56
   5   6   2   10.94    0.56
   6  -6   2   23.68    0.77
   6  -6   2   24.70    0.77
  -6  -6  -2   23.31    0.88
  -6  -6  -2   23.29    0.89
   6  -6   2   23.98    0.94
   6  -6   2   22.86    0.53
  -6   6  -2   23.23    0.78
   6   6   2   22.90    0.83
  -6   6  -2   24.67    0.81
   6   6   2   23.20    0.89
   6   6   2   24.13    0.87
  -6   6  -2   22.38    0.75
   6   6   2   23.67    0.90
  -7  -6  -2    0.90    0.25
  -7  -6  -2    0.99    0.26
   7  -6   2    0.86    0.18
   7  -6   2    0.80    0.25
   7   6   2    0.95    0.23
  -7   6  -2    1.08    0.20
   7   6   2    0.81    0.22
  -7   6  -2    0.88    0.19
  -7   6  -2    0.84    0.20
   7   6   2    0.92    0.21
   7   6   2    0.59    0.23
  -8  -6  -2    3.43    0.41
   8  -6   2    3.73    0.44
  -8  -6  -2    4.53    0.46
  -8   6  -2    3.70    0.36
   8   6   2    3.55    0.40
   8   6   2    3.86    0.41
   8   6   2    3.93    0.44
   9  -6   2    1.28    0.31
  -9  -6  -2    1.35    0.29
  -9  -6  -2    1.36    0.31
  -9   6  -2    2.08    0.29
   9   6   2    1.03    0.27
   9   6   2    1.37    0.29
   9   6   2    0.83    0.28
  10  -6   2    1.45    0.36
 -10  -6  -2    1.09    0.31
 -10  -6  -2    1.74    0.33
 -10   6  -2    1.43    0.27
  10   6   2    1.99    0.34
  10   6   2    1.58    0.35
  10   6   2    1.96    0.33
  11  -6   2    0.26    0.27
 -11  -6  -2    0.65    0.29
  11   6   2    0.78    0.31
 -11   6  -2    0.56    0.21
  11   6   2    0.22    0.22
  12  -6   2    1.39    0.37
 -12  -6  -2    0.57    0.32
  12   6   2    2.03    0.37
  12   6   2    1.01    0.35
 -12   6  -2    1.12    0.27
 -13  -6  -2   -0.24    0.26
  13  -6   2   -0.18    0.26
  13   6   2   -0.03    0.24
  13   6   2   -0.08    0.27
 -13   6  -2    0.35    0.21
  14  -6   2    0.53    0.35
 -14  -6  -2    0.69    0.37
 -14   6  -2    0.72    0.25
  14   6   2    0.24    0.28
  14   6   2    0.73    0.38
 -15  -6  -2    0.31    0.38
  15  -6   2    0.47    0.36
  15   7  -2    5.23    0.63
 -15   7   2    5.19    0.64
  14  -7  -2   -0.17    0.29
 -14  -7   2   -0.08    0.34
 -14   7   2    0.10    0.26
  14   7  -2   -0.03    0.30
  14   7  -2    0.55    0.29
  13  -7  -2    3.42    0.54
 -13  -7   2    4.71    0.62
  13   7  -2    4.34    0.57
  13   7  -2    3.10    0.49
  13   7  -2    3.72    0.54
 -13   7   2    3.81    0.51
  12  -7  -2    7.38    0.70
 -12  -7   2    7.77    0.75
 -12  -7   2    7.72    0.73
 -12   7   2    6.94    0.64
  12   7  -2    7.06    0.66
  12   7  -2    8.34    0.68
  12   7  -2    7.99    0.63
  11  -7  -2    1.67    0.40
 -11  -7   2    1.57    0.40
 -11  -7   2    1.71    0.40
  11   7  -2    1.78    0.37
  11   7  -2    1.54    0.33
  11   7  -2    1.72    0.37
 -11   7   2    2.10    0.37
 -10  -7   2   29.36    1.22
 -10  -7   2   28.04    1.19
  10  -7  -2   29.49    1.21
  10   7  -2   27.83    1.12
  10   7  -2   27.67    1.14
  10   7  -2   27.53    1.08
 -10   7   2   27.25    1.11
  -9  -7   2    3.54    0.49
   9  -7  -2    3.55    0.45
  -9  -7   2    3.06    0.45
   9  -7  -2    4.21    0.43
   9   7  -2    3.32    0.42
  -9   7   2    3.78    0.47
  -9   7   2    3.68    0.43
   9   7  -2    4.26    0.49
   9   7  -2    4.38    0.48
  -8  -7   2    9.84    0.67
   8  -7  -2    9.45    0.63
  -8  -7   2    9.68    0.67
   8  -7  -2    9.48    0.58
  -8   7   2   10.49    0.64
   8   7  -2   10.35    0.64
   8   7  -2   11.21    0.65
  -8   7   2    9.99    0.61
   8   7  -2    9.23    0.58
  -7  -7   2    0.39    0.26
  -7  -7   2   -0.03    0.21
   7  -7  -2    0.23    0.20
   7  -7  -2    0.29    0.20
   7   7  -2    0.41    0.24
  -7   7   2    0.05    0.22
  -7   7   2    0.10    0.19
   7   7  -2    0.49    0.23
   7   7  -2    0.11    0.20
   6  -7  -2    4.21    0.42
  -6  -7   2    5.13    0.51
  -6  -7   2    4.07    0.48
  -6  -7   2    3.83    0.44
   6  -7  -2    4.22    0.43
   6   7  -2    4.84    0.45
   6   7  -2    3.26    0.38
   6   7  -2    4.69    0.30
   6   7  -2    5.18    0.50
  -6   7   2    4.22    0.45
  -6   7   2    4.22    0.40
  -6   7   2    4.68    0.44
  -5  -7   2    6.15    0.51
  -5  -7   2    7.08    0.52
   5  -7  -2    6.92    0.47
  -5  -7   2    6.31    0.49
   5  -7  -2    6.01    0.45
  -5   7   2    6.70    0.46
   5   7  -2    7.35    0.48
  -5   7   2    6.58    0.45
   5   7  -2    6.73    0.49
   5   7  -2    6.17    0.33
  -5   7   2    7.33    0.51
   5   7  -2    6.51    0.46
   4  -7  -2    1.48    0.24
   4  -7  -2    1.26    0.25
  -4  -7   2    1.28    0.26
  -4  -7   2    1.29    0.28
  -4  -7   2    1.78    0.29
   4   7  -2    1.48    0.26
  -4   7   2    1.29    0.26
   4   7  -2    1.53    0.17
  -4   7   2    1.41    0.23
   4   7  -2    2.07    0.32
  -4   7   2    1.52    0.12
   4   7  -2    1.22    0.25
  -4   7   2    1.39    0.27
  -3  -7   2    0.61    0.22
   3  -7  -2    1.49    0.27
  -3  -7   2    1.26    0.26
   3  -7  -2    1.04    0.22
  -3  -7   2    1.35    0.26
  -3   7   2    1.15    0.25
  -3   7   2    1.04    0.14
   3   7  -2    1.50    0.26
  -3   7   2    1.21    0.22
   3   7  -2    1.49    0.27
   3   7  -2    1.05    0.23
  -3   7   2    1.11    0.26
   3   7  -2    1.02    0.12
  -2  -7   2    4.38    0.42
  -2  -7   2    4.77    0.40
   2  -7  -2    4.53    0.33
   2  -7  -2    4.48    0.37
  -2  -7   2    3.94    0.37
  -2   7   2    4.36    0.41
   2   7  -2    4.76    0.38
  -2   7   2    4.09    0.27
  -2   7   2    4.83    0.38
   2   7  -2    4.07    0.38
  -2   7   2    4.08    0.39
  -2   7   2    4.01    0.31
   2   7  -2    4.39    0.20
   2   7  -2    3.86    0.38
  -1  -7   2    0.87    0.21
  -1  -7   2    0.77    0.20
   1  -7  -2    0.52    0.14
  -1  -7   2    0.45    0.19
   1  -7  -2    0.52    0.20
   1   7  -2    0.74    0.10
   1   7  -2    0.56    0.20
  -1   7   2    0.70    0.20
   1   7  -2    0.34    0.17
  -1   7   2    0.31    0.18
  -1   7   2    0.73    0.22
   1   7  -2    0.50    0.19
  -1   7   2    0.51    0.16
  -1   7   2    0.51    0.16
   0  -7   2    1.01    0.20
   0  -7   2    0.85    0.20
   0  -7  -2    0.58    0.14
   0  -7   2    0.56    0.20
   0  -7   2    0.73    0.21
   0  -7  -2    1.20    0.24
   0   7  -2    0.85    0.22
   0   7  -2    0.99    0.22
   0   7   2    0.94    0.17
   0   7  -2    0.73    0.10
   0   7   2    0.96    0.25
   0   7   2    0.68    0.21
   0   7  -2    0.67    0.19
   0   7   2    0.80    0.21
   1  -7   2    0.00    0.13
  -1  -7  -2    0.19    0.14
   1  -7   2   -0.07    0.13
   1  -7   2    0.21    0.15
  -1  -7  -2   -0.02    0.15
   1  -7   2    0.00    0.06
  -1  -7  -2    0.07    0.09
   1  -7   2   -0.10    0.12
   1   7   2   -0.03    0.15
   1   7   2    0.06    0.11
   1   7   2   -0.08    0.15
  -1   7  -2    0.16    0.11
  -1   7  -2    0.10    0.13
  -1   7  -2    0.06    0.14
   1   7   2   -0.05    0.14
   2  -7   2    0.60    0.18
  -2  -7  -2    0.89    0.24
   2  -7   2    0.56    0.18
  -2  -7  -2    0.95    0.23
   2  -7   2    0.80    0.12
  -2  -7  -2    0.72    0.13
   2  -7   2    0.71    0.18
   2  -7   2    0.80    0.16
  -2   7  -2    0.85    0.14
  -2   7  -2    0.67    0.19
   2   7   2    0.60    0.22
  -2   7  -2    0.85    0.21
   2   7   2    0.37    0.19
   2   7   2    0.75    0.17
   2   7   2    0.93    0.24
  -2   7  -2    0.75    0.18
  -3  -7  -2    1.53    0.14
   3  -7   2    1.34    0.22
  -3  -7  -2    2.23    0.31
   3  -7   2    1.62    0.18
   3  -7   2    1.61    0.18
  -3  -7  -2    1.66    0.30
   3  -7   2    1.81    0.28
   3  -7   2    1.09    0.21
  -3   7  -2    1.77    0.26
  -3   7  -2    1.24    0.15
  -3   7  -2    1.15    0.22
   3   7   2    1.46    0.28
   3   7   2    1.28    0.26
   3   7   2    1.31    0.20
  -3   7  -2    1.33    0.22
   3   7   2    1.81    0.29
   4  -7   2    0.40    0.16
   4  -7   2    0.51    0.18
  -4  -7  -2    0.66    0.09
   4  -7   2    0.59    0.16
  -4  -7  -2    0.96    0.24
  -4  -7  -2    0.66    0.24
   4  -7   2    0.57    0.21
   4  -7   2    0.33    0.11
   4   7   2    0.62    0.24
   4   7   2    0.66    0.18
   4   7   2    0.57    0.20
   4   7   2    0.35    0.21
  -4   7  -2    0.47    0.18
  -4   7  -2    0.85    0.21
  -4   7  -2    0.67    0.18
   5  -7   2    1.25    0.11
  -5  -7  -2    0.85    0.24
   5  -7   2    0.98    0.20
   5  -7   2    0.99    0.21
  -5  -7  -2    1.49    0.29
   5  -7   2    0.87    0.27
  -5   7  -2    1.14    0.21
   5   7   2    1.08    0.22
   5   7   2    1.52    0.30
  -5   7  -2    1.14    0.23
   5   7   2    0.91    0.23
   5   7   2    0.62    0.23
  -5   7  -2    1.64    0.25
   6  -7   2   11.03    0.65
   6  -7   2    9.79    0.50
  -6  -7  -2   10.74    0.65
  -6  -7  -2   11.38    0.63
   6   7   2   10.64    0.62
   6   7   2   10.18    0.59
  -6   7  -2   10.40    0.55
   6   7   2   10.04    0.60
  -6   7  -2   10.23    0.51
   6   7   2   10.41    0.54
  -7  -7  -2    0.04    0.20
   7  -7   2    0.15    0.16
   7  -7   2   -0.03    0.18
  -7  -7  -2   -0.06    0.18
  -7   7  -2    0.02    0.14
   7   7   2    0.07    0.19
   7   7   2    0.24    0.17
   7   7   2    0.09    0.18
   7   7   2   -0.07    0.19
  -7   7  -2    0.22    0.17
  -8  -7  -2    0.49    0.27
   8  -7   2    0.93    0.29
  -8  -7  -2    0.86    0.27
   8   7   2    0.70    0.27
   8   7   2    0.92    0.29
   8   7   2    0.70    0.24
  -8   7  -2    0.75    0.23
   8   7   2    0.54    0.22
   9  -7   2    0.43    0.26
  -9  -7  -2   -0.06    0.21
  -9  -7  -2   -0.34    0.21
   9   7   2    0.39    0.23
   9   7   2    0.28    0.26
  -9   7  -2    0.34    0.21
   9   7   2    0.24    0.24
   9   7   2   -0.03    0.19
 -10  -7  -2   -0.18    0.24
  10  -7   2    0.18    0.26
 -10  -7  -2   -0.06    0.22
  10   7   2    0.12    0.21
  10   7   2    0.05    0.23
  10   7   2   -0.01    0.22
  10   7   2   -0.06    0.24
 -10   7  -2   -0.01    0.18
  11  -7   2    1.42    0.38
 -11  -7  -2    1.79    0.39
  11   7   2    0.73    0.33
  11   7   2    1.30    0.31
  11   7   2    1.67    0.38
 -11   7  -2    1.55    0.31
  12  -7   2   -0.24    0.25
 -12  -7  -2    0.59    0.33
  12   7   2    0.01    0.26
  12   7   2    0.40    0.30
 -12   7  -2    0.10    0.21
 -13  -7  -2   -0.12    0.32
  13  -7   2   -0.08    0.27
 -13   7  -2   -0.09    0.20
  13   7   2    0.32    0.32
  13   7   2   -0.17    0.26
 -14  -7  -2    0.13    0.35
  14  -7   2    0.30    0.36
 -14   7  -2    0.31    0.24
  14   7   2   -0.15    0.30
  14  -8  -2    0.01    0.36
  14   8  -2    0.35    0.37
  14   8  -2   -0.12    0.35
 -14   8   2    0.12    0.33
  13  -8  -2    0.92    0.39
 -13  -8   2    0.47    0.36
  13   8  -2    1.85    0.45
 -13   8   2    0.92    0.36
  13   8  -2    0.92    0.36
 -12  -8   2    0.27    0.33
 -12  -8   2    0.57    0.35
  12  -8  -2    0.43    0.33
 -12   8   2    0.64    0.31
  12   8  -2    0.67    0.31
  12   8  -2    0.54    0.31
  12   8  -2    0.31    0.33
 -11  -8   2    0.93    0.34
  11  -8  -2    1.52    0.41
 -11  -8   2    0.93    0.38
  11   8  -2    0.88    0.32
  11   8  -2    1.40    0.39
 -11   8   2    0.95    0.33
  11   8  -2    0.75    0.31
 -10  -8   2    0.09    0.29
 -10  -8   2    0.42    0.27
  10  -8  -2    0.33    0.28
  10   8  -2    0.37    0.26
  10   8  -2    0.07    0.27
 -10   8   2    0.45    0.28
  10   8  -2    0.66    0.29
   9  -8  -2    5.76    0.58
  -9  -8   2    5.81    0.63
  -9  -8   2    4.64    0.56
   9  -8  -2    5.30    0.52
   9   8  -2    4.71    0.42
   9   8  -2    4.68    0.52
  -9   8   2    6.31    0.59
   9   8  -2    5.42    0.58
  -9   8   2    4.80    0.53
   9   8  -2    5.36    0.57
   8  -8  -2   -0.18    0.19
  -8  -8   2   -0.18    0.22
   8  -8  -2    0.16    0.25
  -8  -8   2    0.25    0.28
   8   8  -2    0.43    0.26
   8   8  -2   -0.01    0.23
   8   8  -2   -0.09    0.22
   8   8  -2    0.00    0.15
  -8   8   2   -0.13    0.19
  -8   8   2    0.01    0.19
   7  -8  -2    5.66    0.55
   7  -8  -2    5.81    0.52
  -7  -8   2    4.72    0.53
  -7  -8   2    5.41    0.56
   7   8  -2    5.94    0.54
  -7   8   2    5.26    0.52
   7   8  -2    5.54    0.57
  -7   8   2    6.06    0.56
   7   8  -2    6.31    0.55
   7   8  -2    5.63    0.37
  -6  -8   2    1.57    0.36
   6  -8  -2    1.62    0.31
   6  -8  -2    1.37    0.31
  -6  -8   2    0.77    0.30
  -6   8   2    1.21    0.30
   6   8  -2    1.49    0.33
   6   8  -2    0.83    0.27
  -6   8   2    1.51    0.29
   6   8  -2    0.64    0.26
   6   8  -2    0.85    0.18
  -6   8   2    0.87    0.28
  -5  -8   2    3.30    0.42
   5  -8  -2    4.00    0.44
   5  -8  -2    3.06    0.40
  -5  -8   2    2.66    0.40
  -5  -8   2    3.94    0.46
  -5   8   2    2.74    0.33
   5   8  -2    3.32    0.39
   5   8  -2    3.33    0.26
   5   8  -2    3.41    0.43
  -5   8   2    2.84    0.39
  -5   8   2    3.23    0.40
   5   8  -2    3.18    0.39
   4  -8  -2   60.75    1.71
   4  -8  -2   60.48    1.68
  -4  -8   2   60.47    1.76
  -4  -8   2   65.53    1.80
  -4  -8   2   59.20    1.74
  -4   8   2   61.40    1.60
  -4   8   2   61.76    1.31
   4   8  -2   63.74    1.72
   4   8  -2   63.47    1.70
  -4   8   2   59.06    1.74
   4   8  -2   60.45    1.75
  -4   8   2   61.41    1.72
   4   8  -2   60.76    1.38
   3  -8  -2    8.90    0.57
  -3  -8   2   10.28    0.64
  -3  -8   2   10.03    0.63
   3  -8  -2    8.98    0.52
  -3  -8   2   10.41    0.63
  -3   8   2   10.73    0.61
  -3   8   2   11.51    0.66
   3   8  -2   10.56    0.59
   3   8  -2   10.09    0.37
  -3   8   2   10.64    0.42
   3   8  -2   10.19    0.61
   3   8  -2   10.96    0.60
  -3   8   2   10.88    0.54
  -2  -8   2   35.17    1.15
  -2  -8   2   37.62    1.22
   2  -8  -2   36.27    1.20
  -2  -8   2   34.81    1.19
   2  -8  -2   36.02    1.09
  -2   8   2   35.67    1.22
  -2   8   2   36.15    1.19
   2   8  -2   37.74    1.17
   2   8  -2   33.88    0.82
  -2   8   2   34.76    0.97
   2   8  -2   33.53    1.13
  -2   8   2   35.26    1.04
   2   8  -2   34.73    1.18
   1  -8  -2   11.10    0.62
  -1  -8   2   11.90    0.60
  -1  -8   2   12.22    0.58
   1  -8  -2   12.30    0.55
  -1  -8   2   10.85    0.61
  -1  -8   2   10.68    0.61
   1   8  -2   11.67    0.61
  -1   8   2   11.27    0.64
   1   8  -2   10.93    0.35
  -1   8   2   11.21    0.64
   1   8  -2   11.49    0.60
   1   8  -2   11.07    0.63
  -1   8   2   11.15    0.61
  -1   8   2   11.44    0.53
   0  -8   2   37.69    1.17
   0  -8   2   35.68    1.17
   0  -8   2   35.88    1.08
   0  -8   2   37.29    1.20
   0  -8  -2   36.77    1.04
   0  -8  -2   36.39    1.23
   0   8   2   35.42    1.21
   0   8  -2   36.94    1.17
   0   8  -2   36.57    1.14
   0   8   2   36.70    1.05
   0   8  -2   35.02    0.82
   0   8   2   36.50    1.20
   0   8  -2   37.41    1.20
   0   8   2   36.14    1.18
  -1  -8  -2   20.99    0.89
   1  -8   2   19.99    0.53
  -1  -8  -2   20.09    0.67
   1  -8   2   20.24    0.83
   1  -8   2   20.47    0.83
   1  -8   2   21.40    0.73
   1  -8   2   20.08    0.82
  -1  -8  -2   21.31    0.87
   1   8   2   19.76    0.88
   1   8   2   19.49    0.84
  -1   8  -2   21.62    0.81
  -1   8  -2   20.22    0.83
   1   8   2   20.08    0.72
   1   8   2   21.68    0.86
  -2  -8  -2    0.52    0.13
  -2  -8  -2    0.65    0.24
   2  -8   2    0.66    0.12
   2  -8   2    1.01    0.24
   2  -8   2    0.31    0.19
   2  -8   2    0.89    0.24
   2  -8   2    0.75    0.17
  -2  -8  -2    0.29    0.25
  -2   8  -2    0.99    0.17
  -2   8  -2    0.40    0.18
   2   8   2    0.57    0.18
   2   8   2    0.93    0.27
   2   8   2    0.60    0.25
   2   8   2    0.21    0.21
  -2   8  -2    0.59    0.20
   3  -8   2   10.14    0.42
   3  -8   2   10.86    0.57
  -3  -8  -2   10.24    0.62
  -3  -8  -2    8.40    0.58
  -3  -8  -2   10.15    0.38
   3  -8   2   11.43    0.63
   3   8   2   10.25    0.60
   3   8   2   10.80    0.62
   3   8   2   10.54    0.51
  -3   8  -2   11.44    0.60
  -3   8  -2   11.15    0.56
   3   8   2   10.64    0.62
  -3   8  -2   10.74    0.41
  -4  -8  -2   -0.10    0.18
  -4  -8  -2   -0.21    0.19
  -4  -8  -2   -0.02    0.07
   4  -8   2   -0.04    0.14
   4  -8   2   -0.21    0.16
   4   8   2    0.14    0.21
   4   8   2   -0.03    0.19
  -4   8  -2    0.04    0.17
  -4   8  -2    0.08    0.15
   4   8   2   -0.11    0.17
   4   8   2   -0.01    0.12
   5  -8   2    0.35    0.22
  -5  -8  -2    1.61    0.30
   5  -8   2    1.17    0.24
  -5  -8  -2    0.23    0.24
  -5   8  -2    0.73    0.23
   5   8   2    0.92    0.28
   5   8   2    0.50    0.19
  -5   8  -2    0.58    0.19
   5   8   2    0.21    0.20
   5   8   2    1.36    0.30
   6  -8   2    0.29    0.22
  -6  -8  -2   -0.06    0.19
  -6  -8  -2    0.06    0.20
   6  -8   2   -0.03    0.15
  -6   8  -2   -0.05    0.15
   6   8   2    0.35    0.26
   6   8   2   -0.13    0.15
   6   8   2   -0.09    0.18
   6   8   2   -0.09    0.21
  -6   8  -2    0.12    0.18
  -7  -8  -2    0.45    0.28
  -7  -8  -2    0.33    0.25
   7  -8   2    0.25    0.22
   7   8   2    0.44    0.23
  -7   8  -2    0.64    0.23
   7   8   2    0.62    0.27
   7   8   2    0.34    0.19
   7   8   2    0.54    0.27
  -8  -8  -2    1.09    0.33
   8  -8   2    1.76    0.37
  -8  -8  -2    1.34    0.36
   8   8   2    1.04    0.25
   8   8   2    1.70    0.34
   8   8   2    1.25    0.32
   8   8   2    1.09    0.30
  -8   8  -2    1.01    0.26
  -9  -8  -2    2.13    0.42
  -9  -8  -2    2.25    0.40
   9  -8   2    1.75    0.39
   9   8   2    1.68    0.34
   9   8   2    2.23    0.41
  -9   8  -2    1.78    0.33
   9   8   2    2.10    0.38
   9   8   2    2.55    0.41
  10  -8   2    0.31    0.30
 -10  -8  -2    0.41    0.31
  10   8   2    0.67    0.36
  10   8   2    0.24    0.25
  10   8   2    0.26    0.27
 -10   8  -2    0.21    0.23
  10   8   2    0.23    0.24
 -11  -8  -2    3.28    0.52
  11  -8   2    2.37    0.48
  11   8   2    3.23    0.51
 -11   8  -2    3.40    0.42
  11   8   2    2.30    0.40
  11   8   2    3.25    0.51
  12  -8   2    1.03    0.40
 -12  -8  -2    0.79    0.40
  12   8   2    0.54    0.33
 -12   8  -2    0.84    0.29
  12   8   2    0.08    0.31
  12   8   2    1.13    0.32
 -13  -8  -2    0.63    0.40
  13  -8   2    0.80    0.40
  13   8   2    0.21    0.30
  13   8   2    0.00    0.26
 -13   8  -2    0.60    0.26
  13   8   2    0.26    0.34
  14   8   2    0.31    0.33
 -14   8  -2    0.00    0.25
  13  -9  -2    0.13    0.37
 -13   9   2    0.78    0.38
  13   9  -2   -0.08    0.33
  13   9  -2    0.35    0.38
  12  -9  -2    0.31    0.34
 -12  -9   2    0.84    0.39
 -12  -9   2    0.38    0.40
  12   9  -2    0.93    0.39
  12   9  -2    1.48    0.41
  12   9  -2    1.42    0.42
 -12   9   2    1.44    0.42
  11  -9  -2    0.73    0.37
 -11  -9   2    0.70    0.37
 -11  -9   2    1.20    0.42
 -11   9   2    1.66    0.40
  11   9  -2    0.93    0.34
  11   9  -2    0.90    0.38
  11   9  -2    0.86    0.35
 -10  -9   2    2.88    0.50
  10  -9  -2    3.20    0.51
 -10  -9   2    3.12    0.53
 -10   9   2    3.42    0.49
  10   9  -2    3.61    0.54
  10   9  -2    3.50    0.53
  10   9  -2    3.43    0.49
  -9  -9   2    9.75    0.77
   9  -9  -2    9.82    0.72
  -9  -9   2   11.78    0.84
   9   9  -2    9.79    0.57
   9   9  -2   12.16    0.79
  -9   9   2   11.28    0.75
   9   9  -2    9.66    0.70
   9   9  -2   11.25    0.76
   8  -9  -2    2.23    0.39
  -8  -9   2    2.86    0.48
  -8  -9   2    2.37    0.45
   8  -9  -2    1.61    0.37
   8   9  -2    1.89    0.27
   8   9  -2    2.15    0.41
  -8   9   2    1.78    0.39
   8   9  -2    2.11    0.42
  -8   9   2    1.81    0.38
   8   9  -2    2.64    0.42
   7  -9  -2   -0.05    0.23
  -7  -9   2   -0.09    0.25
   7  -9  -2   -0.16    0.21
  -7  -9   2   -0.13    0.26
   7   9  -2    0.05    0.23
   7   9  -2   -0.09    0.23
  -7   9   2   -0.24    0.21
   7   9  -2   -0.24    0.22
  -7   9   2   -0.03    0.20
   7   9  -2   -0.08    0.12
   6  -9  -2    0.74    0.28
   6  -9  -2    0.63    0.27
  -6  -9   2    0.99    0.31
  -6  -9   2    0.53    0.29
   6   9  -2    1.13    0.31
  -6   9   2    0.90    0.26
  -6   9   2    0.48    0.25
   6   9  -2    0.65    0.17
  -6   9   2    0.59    0.29
   6   9  -2    0.99    0.31
   6   9  -2    0.86    0.30
   5  -9  -2   27.16    1.07
   5  -9  -2   28.46    1.09
  -5  -9   2   28.09    1.17
  -5  -9   2   29.34    1.17
  -5   9   2   27.30    0.99
   5   9  -2   27.81    1.13
   5   9  -2   29.52    1.09
  -5   9   2   29.21    1.12
   5   9  -2   28.61    0.81
  -5   9   2   28.92    1.14
   5   9  -2   30.31    1.12
  -4  -9   2    7.17    0.64
  -4  -9   2    6.73    0.62
   4  -9  -2    5.94    0.56
   4  -9  -2    5.86    0.48
  -4   9   2    7.29    0.60
   4   9  -2    6.04    0.57
  -4   9   2    5.87    0.55
  -4   9   2    7.36    0.50
   4   9  -2    5.95    0.32
   4   9  -2    7.88    0.60
   4   9  -2    5.57    0.53
   3  -9  -2   11.44    0.60
  -3  -9   2   12.49    0.72
  -3  -9   2   10.96    0.56
  -3  -9   2   11.39    0.69
   3  -9  -2   11.97    0.69
   3   9  -2   10.57    0.63
  -3   9   2   11.32    0.68
  -3   9   2   11.21    0.69
  -3   9   2   11.10    0.58
   3   9  -2   10.87    0.68
   3   9  -2   10.91    0.39
   3   9  -2    9.89    0.62
  -2  -9   2    1.05    0.29
   2  -9  -2    1.03    0.24
   2  -9  -2    1.05    0.31
  -2  -9   2    0.60    0.25
  -2  -9   2    1.07    0.31
  -2  -9   2    0.91    0.23
  -2   9   2    1.31    0.33
   2   9  -2    0.94    0.13
  -2   9   2    1.07    0.28
   2   9  -2    0.73    0.26
   2   9  -2    0.78    0.27
   2   9  -2    1.15    0.31
  -2   9   2    1.02    0.24
  -1  -9   2   13.26    0.72
  -1  -9   2   12.01    0.65
  -1  -9   2   11.78    0.62
   1  -9  -2   13.27    0.74
   1  -9  -2   11.91    0.58
  -1  -9   2   12.71    0.70
  -1   9   2   11.72    0.67
   1   9  -2   12.83    0.71
  -1   9   2   10.97    0.69
  -1   9   2   12.55    0.58
   1   9  -2   12.33    0.67
   1   9  -2   12.17    0.65
  -1   9   2   11.98    0.68
   1   9  -2   12.18    0.38
   0  -9  -2    5.90    0.39
   0  -9  -2    5.16    0.55
   0  -9   2    4.33    0.40
   0  -9   2    6.01    0.54
   0  -9   2    5.69    0.52
   0  -9   2    5.13    0.47
   0   9   2    5.36    0.53
   0   9   2    5.99    0.55
   0   9   2    4.59    0.48
   0   9  -2    6.04    0.55
   0   9  -2    6.12    0.49
   0   9   2    5.45    0.39
   1  -9   2    8.21    0.55
   1  -9   2    8.28    0.57
  -1  -9  -2    7.54    0.43
   1  -9   2    7.52    0.53
  -1  -9  -2    7.97    0.61
  -1   9  -2    8.39    0.56
   1   9   2    7.57    0.56
   1   9   2    8.32    0.60
   1   9   2    8.02    0.59
   1   9   2    7.93    0.46
  -1   9  -2    7.55    0.54
  -2  -9  -2    2.45    0.39
   2  -9   2    1.88    0.32
  -2  -9  -2    2.36    0.24
  -2  -9  -2    2.40    0.39
   2  -9   2    2.04    0.34
  -2   9  -2    2.40    0.37
   2   9   2    2.02    0.38
  -2   9  -2    2.51    0.36
   2   9   2    2.10    0.28
   2   9   2    1.56    0.33
   2   9   2    1.98    0.37
  -3  -9  -2    4.42    0.28
  -3  -9  -2    3.69    0.47
   3  -9   2    4.46    0.47
   3  -9   2    4.62    0.46
  -3  -9  -2    4.53    0.52
   3   9   2    4.88    0.38
   3   9   2    4.27    0.48
  -3   9  -2    5.02    0.49
  -3   9  -2    4.68    0.46
   3   9   2    4.23    0.50
   3   9   2    4.75    0.51
  -4  -9  -2    0.17    0.24
   4  -9   2    0.05    0.19
   4  -9   2    0.01    0.20
  -4  -9  -2   -0.01    0.21
   4   9   2    0.22    0.24
   4   9   2   -0.12    0.15
   4   9   2    0.12    0.22
  -4   9  -2    0.08    0.20
   4   9   2    0.15    0.21
  -4   9  -2    0.42    0.19
   5  -9   2    5.06    0.52
  -5  -9  -2    3.27    0.45
  -5  -9  -2    4.88    0.55
   5  -9   2    5.21    0.49
  -5   9  -2    5.58    0.53
   5   9   2    4.71    0.51
   5   9   2    4.67    0.43
   5   9   2    6.13    0.59
  -5   9  -2    5.11    0.51
   5   9   2    5.19    0.55
  -6  -9  -2    1.12    0.32
   6  -9   2    1.45    0.33
  -6  -9  -2    1.89    0.39
   6   9   2    1.46    0.35
   6   9   2    0.49    0.30
  -6   9  -2    1.24    0.30
   6   9   2    1.01    0.26
   6   9   2    1.72    0.36
   7  -9   2    1.33    0.34
  -7  -9  -2    1.46    0.34
  -7  -9  -2    1.54    0.37
   7   9   2    1.94    0.32
   7   9   2    1.73    0.38
  -7   9  -2    2.05    0.36
   7   9   2    1.89    0.39
   7   9   2    1.94    0.38
   8  -9   2   -0.11    0.23
  -8  -9  -2   -0.22    0.23
  -8  -9  -2    0.32    0.28
   8   9   2    0.36    0.29
   8   9   2   -0.10    0.19
   8   9   2    0.23    0.26
   8   9   2   -0.21    0.20
  -8   9  -2   -0.35    0.18
  -9  -9  -2   -0.04    0.24
   9  -9   2    0.11    0.26
  -9  -9  -2    0.13    0.27
   9   9   2   -0.11    0.27
   9   9   2   -0.08    0.21
  -9   9  -2    0.16    0.23
   9   9   2   -0.09    0.24
   9   9   2   -0.03    0.28
  10  -9   2    2.86    0.50
 -10  -9  -2    3.41    0.54
  10   9   2    3.26    0.50
  10   9   2    2.55    0.42
  10   9   2    1.56    0.41
 -10   9  -2    2.33    0.40
 -11  -9  -2   -0.34    0.30
  11  -9   2    0.20    0.31
  11   9   2    0.48    0.27
  11   9   2   -0.32    0.26
  11   9   2   -0.12    0.28
 -11   9  -2    0.11    0.23
  12   9   2   -0.36    0.37
 -12   9  -2    0.04    0.26
  12   9   2    0.01    0.23
  12   9   2    0.61    0.38
  13   9   2    0.27    0.34
 -13   9  -2    0.25    0.30
  12  10  -2   -0.50    0.30
  12  10  -2    0.31    0.39
 -12  10   2    0.46    0.37
 -11 -10   2    0.30    0.33
  11 -10  -2   -0.19    0.30
 -11 -10   2    0.45    0.38
  11  10  -2    0.15    0.33
  11  10  -2    0.27    0.32
  11  10  -2    0.19    0.36
 -11  10   2    0.13    0.35
 -10 -10   2    0.47    0.37
 -10 -10   2    0.69    0.39
  10 -10  -2    0.29    0.33
  10  10  -2    0.46    0.34
  10  10  -2    0.62    0.36
 -10  10   2    1.12    0.40
  10  10  -2    0.08    0.33
   9 -10  -2    1.32    0.39
  -9 -10   2    1.67    0.45
  -9 -10   2    1.59    0.42
   9  10  -2    2.21    0.49
  -9  10   2    1.94    0.44
   9  10  -2    1.57    0.40
   9  10  -2    2.08    0.46
  -8 -10   2    1.44    0.40
  -8 -10   2    1.35    0.40
   8 -10  -2    1.74    0.40
   8  10  -2    1.12    0.36
  -8  10   2    1.01    0.36
   8  10  -2    1.57    0.43
   8  10  -2    1.34    0.37
  -7 -10   2    0.28    0.29
   7 -10  -2    0.25    0.24
   7 -10  -2    0.06    0.24
  -7 -10   2   -0.31    0.22
  -7  10   2    0.33    0.31
  -7  10   2   -0.10    0.23
   7  10  -2   -0.04    0.25
   7  10  -2    0.09    0.27
   7  10  -2   -0.04    0.24
   6 -10  -2   -0.03    0.23
   6 -10  -2   -0.31    0.22
  -6 -10   2   -0.34    0.26
  -6 -10   2    0.08    0.30
   6  10  -2   -0.15    0.21
  -6  10   2    0.01    0.24
  -6  10   2   -0.29    0.22
   6  10  -2   -0.19    0.21
   6  10  -2   -0.13    0.22
  -5 -10   2    7.25    0.46
  -5 -10   2    7.60    0.72
  -5 -10   2    7.39    0.69
   5 -10  -2    7.33    0.57
   5 -10  -2    7.26    0.61
  -5  10   2    7.65    0.52
   5  10  -2    6.41    0.63
   5  10  -2    7.43    0.70
   5  10  -2    6.22    0.60
  -5  10   2    6.48    0.63
  -5  10   2    7.91    0.61
   4 -10  -2    0.42    0.23
  -4 -10   2    0.21    0.18
   4 -10  -2    0.11    0.23
  -4 -10   2    0.17    0.24
  -4 -10   2    0.62    0.30
  -4  10   2    0.01    0.17
  -4  10   2    0.31    0.26
   4  10  -2    0.60    0.28
  -4  10   2    0.28    0.26
   4  10  -2    0.00    0.21
   4  10  -2   -0.01    0.22
   3 -10  -2    0.18    0.24
  -3 -10   2    0.15    0.16
  -3 -10   2    0.29    0.25
  -3 -10   2   -0.15    0.23
   3 -10  -2   -0.14    0.17
  -3  10   2   -0.18    0.15
   3  10  -2    0.16    0.25
  -3  10   2   -0.01    0.21
  -3  10   2    0.08    0.24
   3  10  -2   -0.23    0.19
   3  10  -2    0.46    0.26
   2 -10  -2    0.29    0.21
  -2 -10   2    0.34    0.27
  -2 -10   2    0.66    0.28
  -2 -10   2    0.31    0.20
   2 -10  -2    0.05    0.23
   2  10  -2   -0.35    0.19
  -2  10   2    0.31    0.25
   2  10  -2    0.26    0.27
   2  10  -2    0.25    0.23
  -2  10   2   -0.03    0.16
  -2  10   2    0.03    0.26
  -1 -10   2    6.72    0.62
  -1 -10   2    5.90    0.58
  -1 -10   2    5.97    0.49
   1 -10  -2    5.33    0.43
   1 -10  -2    5.96    0.59
  -1  10   2    5.63    0.44
  -1  10   2    7.55    0.66
   1  10  -2    6.27    0.57
   1  10  -2    6.05    0.57
   1  10  -2    6.72    0.61
  -1  10   2    5.80    0.56
  -1  10   2    6.47    0.63
   0 -10  -2    0.20    0.17
   0 -10  -2    0.13    0.24
   0 -10   2    0.18    0.22
   0 -10   2    0.66    0.26
   0 -10   2    0.33    0.20
   0  10   2   -0.07    0.22
   0  10  -2    0.10    0.21
   0  10  -2   -0.11    0.23
   0  10   2    0.55    0.27
   0  10   2    0.07    0.22
   0  10   2    0.27    0.18
  -1 -10  -2    3.42    0.33
   1 -10   2    2.66    0.40
   1 -10   2    2.93    0.39
   1 -10   2    3.69    0.46
  -1 -10  -2    3.23    0.48
   1  10   2    3.43    0.35
  -1  10  -2    2.81    0.41
   1  10   2    2.97    0.44
  -1  10  -2    3.18    0.45
   1  10   2    2.97    0.44
   1  10   2    3.28    0.45
  -2 -10  -2   -0.14    0.23
   2 -10   2   -0.07    0.20
  -2 -10  -2    0.08    0.14
   2 -10   2   -0.14    0.21
  -2  10  -2   -0.02    0.20
   2  10   2    0.05    0.24
   2  10   2   -0.10    0.25
   2  10   2    0.36    0.24
  -2  10  -2   -0.09    0.21
   2  10   2   -0.16    0.15
  -3 -10  -2   -0.06    0.22
  -3 -10  -2    0.20    0.25
   3 -10   2    0.11    0.21
   3 -10   2    0.42    0.24
   3  10   2   -0.31    0.23
   3  10   2   -0.19    0.22
  -3  10  -2   -0.03    0.22
  -3  10  -2    0.08    0.21
   3  10   2   -0.16    0.20
   3  10   2    0.09    0.16
   4 -10   2    9.80    0.69
  -4 -10  -2   10.74    0.74
  -4 -10  -2   10.54    0.76
  -4  10  -2   10.86    0.69
   4  10   2    9.72    0.56
   4  10   2   10.62    0.72
   4  10   2    9.78    0.69
   4  10   2   10.92    0.74
   5 -10   2    6.69    0.63
  -5 -10  -2    6.79    0.67
  -5 -10  -2    7.95    0.64
   5  10   2    6.83    0.49
   5  10   2    6.84    0.64
   5  10   2    6.77    0.65
  -5  10  -2    8.16    0.61
   5  10   2    8.12    0.68
  -6 -10  -2   -0.07    0.27
   6 -10   2    0.07    0.25
  -6 -10  -2   -0.26    0.25
   6  10   2    0.28    0.28
   6  10   2   -0.05    0.23
  -6  10  -2    0.04    0.22
   6  10   2   -0.40    0.22
   6  10   2    0.37    0.20
  -7 -10  -2    0.02    0.27
   7 -10   2   -0.56    0.19
  -7 -10  -2    0.29    0.32
   7  10   2    0.03    0.24
  -7  10  -2   -0.01    0.23
   7  10   2   -0.39    0.24
   7  10   2   -0.23    0.16
   7  10   2    0.20    0.29
  -8 -10  -2   -0.17    0.28
   8 -10   2    0.41    0.31
  -8 -10  -2   -0.08    0.26
  -8  10  -2    0.22    0.25
   8  10   2   -0.37    0.21
   8  10   2    0.59    0.24
   8  10   2   -0.07    0.27
   8  10   2    0.53    0.33
  -9 -10  -2    0.09    0.29
   9 -10   2   -0.03    0.29
   9  10   2    0.39    0.31
  -9  10  -2   -0.19    0.21
   9  10   2    0.12    0.20
   9  10   2   -0.37    0.28
   9  10   2   -0.57    0.27
 -10 -10  -2    1.82    0.47
  10 -10   2    2.79    0.54
  10  10   2    1.06    0.44
  10  10   2    1.33    0.36
  10  10   2    2.48    0.50
 -10  10  -2    1.92    0.41
 -11  10  -2    3.31    0.49
  11  10   2    2.50    0.45
 -12  10  -2    0.21    0.29
 -11 -11   2    0.43    0.41
  11  11  -2    0.65    0.42
 -10 -11   2    0.28    0.40
 -10 -11   2    1.61    0.51
  10 -11  -2    0.63    0.42
  10  11  -2    1.00    0.41
  10  11  -2   -0.32    0.30
  10  11  -2    0.03    0.35
 -10  11   2    0.93    0.42
   9 -11  -2    6.20    0.71
  -9 -11   2    5.15    0.69
  -9 -11   2    8.24    0.87
   9  11  -2    5.82    0.68
   9  11  -2    8.34    0.82
  -9  11   2    5.88    0.70
   9  11  -2    4.87    0.62
   8 -11  -2   -0.30    0.29
  -8 -11   2    0.13    0.34
  -8 -11   2    0.28    0.37
   8  11  -2    0.28    0.32
   8  11  -2    0.28    0.31
  -8  11   2   -0.30    0.30
   8  11  -2    0.36    0.32
   7 -11  -2    1.03    0.35
  -7 -11   2    2.14    0.49
  -7 -11   2    2.41    0.53
  -7  11   2    1.55    0.41
   7  11  -2    1.50    0.45
   7  11  -2    1.84    0.40
   7  11  -2    1.81    0.41
  -6 -11   2    1.86    0.46
   6 -11  -2    2.22    0.43
  -6 -11   2    1.12    0.38
   6 -11  -2    1.51    0.38
   6  11  -2    2.31    0.43
   6  11  -2    1.83    0.43
   6  11  -2    2.09    0.47
  -6  11   2    1.39    0.40
   5 -11  -2    0.23    0.27
  -5 -11   2    0.65    0.35
  -5 -11   2    0.78    0.35
   5 -11  -2   -0.16    0.23
   5  11  -2    0.50    0.30
  -5  11   2    0.33    0.30
   5  11  -2    0.17    0.29
  -5  11   2    0.00    0.25
   5  11  -2    0.38    0.27
   4 -11  -2    0.19    0.24
  -4 -11   2   -0.26    0.22
   4 -11  -2   -0.36    0.21
  -4 -11   2   -0.14    0.25
  -4  11   2   -0.01    0.26
   4  11  -2   -0.09    0.26
  -4  11   2    0.36    0.29
   4  11  -2   -0.43    0.24
   4  11  -2    0.05    0.26
   3 -11  -2    0.28    0.29
  -3 -11   2    0.21    0.26
   3 -11  -2    0.26    0.21
  -3 -11   2    0.35    0.21
  -3 -11   2    0.50    0.29
  -3  11   2    0.65    0.31
   3  11  -2    0.21    0.24
  -3  11   2    0.15    0.27
   3  11  -2    0.47    0.30
   3  11  -2    0.38    0.26
  -2 -11   2    0.54    0.24
  -2 -11   2    0.43    0.29
   2 -11  -2    0.39    0.23
   2 -11  -2   -0.02    0.25
  -2 -11   2   -0.20    0.23
   2  11  -2    0.41    0.28
  -2  11   2    0.14    0.27
   2  11  -2    0.87    0.30
   2  11  -2    0.26    0.27
  -2  11   2    0.70    0.31
   1 -11  -2    0.04    0.24
  -1 -11   2    0.04    0.20
   1 -11  -2    0.00    0.18
  -1 -11   2    0.05    0.25
  -1 -11   2    0.41    0.28
  -1  11   2    0.20    0.23
   1  11  -2    0.10    0.23
   1  11  -2    0.10    0.27
  -1  11   2    0.14    0.27
   0 -11  -2    0.72    0.22
   0 -11  -2    0.57    0.33
   0 -11   2    0.95    0.32
   0 -11   2    0.84    0.25
   0 -11   2    0.60    0.28
   0  11   2    0.50    0.28
   0  11  -2    0.63    0.28
   0  11   2    0.30    0.32
   0  11  -2    0.26    0.26
   0  11   2    1.24    0.36
  -1 -11  -2   -0.33    0.25
   1 -11   2    0.20    0.23
   1 -11   2    0.04    0.24
   1  11   2    0.04    0.25
  -1  11  -2   -0.11    0.24
   1  11   2   -0.19    0.23
  -1  11  -2   -0.14    0.18
   1  11   2    0.51    0.28
  -2 -11  -2    0.86    0.34
   2 -11   2    0.92    0.30
   2 -11   2    1.78    0.35
   2  11   2    1.33    0.38
  -2  11  -2    1.46    0.36
   2  11   2    0.77    0.32
   2  11   2    0.93    0.33
  -2  11  -2    1.06    0.31
   3 -11   2    1.98    0.37
  -3 -11  -2    1.75    0.42
   3  11   2    1.59    0.39
   3  11   2    2.46    0.47
  -3  11  -2    1.75    0.39
   3  11   2    2.41    0.44
   4 -11   2    1.24    0.35
  -4 -11  -2    1.73    0.42
  -4 -11  -2    0.96    0.34
  -4  11  -2    0.79    0.33
   4  11   2    0.70    0.36
   4  11   2    1.03    0.36
   4  11   2    1.52    0.39
  -5 -11  -2    2.90    0.48
   5 -11   2    2.50    0.46
  -5 -11  -2    3.25    0.54
  -5  11  -2    2.56    0.43
   5  11   2    2.14    0.43
   5  11   2    2.68    0.49
   5  11   2    2.54    0.48
   6 -11   2   -0.16    0.27
  -6 -11  -2    0.11    0.31
  -6 -11  -2    0.71    0.35
  -6  11  -2    0.76    0.33
   6  11   2    0.50    0.33
   6  11   2    0.40    0.32
   6  11   2    0.35    0.31
  -7 -11  -2   -0.29    0.29
   7 -11   2   -0.05    0.28
  -7 -11  -2    0.01    0.30
   7  11   2   -0.13    0.26
  -7  11  -2   -0.17    0.25
   7  11   2   -0.26    0.27
   7  11   2   -0.24    0.29
   8 -11   2   -0.29    0.27
  -8 -11  -2   -0.13    0.33
  -8 -11  -2   -0.08    0.28
   8  11   2   -0.58    0.36
  -8  11  -2   -0.14    0.24
   8  11   2    0.57    0.34
   8  11   2    0.42    0.34
   9 -11   2    1.13    0.47
  -9 -11  -2    1.42    0.45
   9  11   2    0.86    0.43
  -9  11  -2    1.10    0.38
   9  11   2    1.35    0.43
 -10  11  -2    0.34    0.36
 -10 -12   2    0.08    0.39
  10  12  -2   -0.05    0.40
   9 -12  -2   -0.35    0.30
  -9 -12   2    0.04    0.37
   9  12  -2   -0.10    0.40
   9  12  -2   -0.21    0.38
   9  12  -2   -0.36    0.29
   8 -12  -2    0.43    0.35
  -8 -12   2    0.21    0.38
  -8 -12   2    0.24    0.39
   8  12  -2   -0.22    0.32
   8  12  -2    0.45    0.37
   8  12  -2   -0.10    0.35
  -8  12   2    0.77    0.42
  -7 -12   2    2.74    0.55
   7 -12  -2    2.49    0.49
  -7 -12   2    2.84    0.57
  -7  12   2    3.18    0.58
   7  12  -2    2.22    0.48
   7  12  -2    1.79    0.46
   7  12  -2    2.47    0.56
  -6 -12   2    0.27    0.38
   6 -12  -2    0.40    0.34
  -6 -12   2    1.14    0.40
   6  12  -2    1.33    0.43
  -6  12   2    0.66    0.41
   6  12  -2    0.86    0.38
   6  12  -2    0.71    0.38
   5 -12  -2    1.32    0.37
  -5 -12   2    1.16    0.40
  -5 -12   2    1.00    0.39
   5  12  -2    1.07    0.40
   5  12  -2    1.20    0.40
   5  12  -2    0.39    0.32
  -5  12   2    1.49    0.40
  -4 -12   2    1.54    0.42
   4 -12  -2    1.02    0.30
  -4 -12   2    1.04    0.39
   4 -12  -2    0.73    0.35
   4  12  -2    1.50    0.41
  -4  12   2    0.56    0.35
  -4  12   2    0.12    0.31
   4  12  -2    1.33    0.38
   4  12  -2    0.94    0.38
  -3 -12   2    1.59    0.43
   3 -12  -2    1.20    0.41
  -3 -12   2    1.80    0.45
   3 -12  -2    1.39    0.34
  -3  12   2    1.68    0.41
   3  12  -2    1.71    0.43
  -3  12   2    2.00    0.44
   3  12  -2    1.24    0.37
   3  12  -2    1.68    0.40
   2 -12  -2    0.35    0.32
  -2 -12   2    0.50    0.24
  -2 -12   2    0.87    0.34
  -2 -12   2    0.97    0.36
   2 -12  -2    0.49    0.26
  -2  12   2    0.04    0.31
   2  12  -2    0.50    0.29
   2  12  -2   -0.06    0.30
   2  12  -2    0.16    0.27
  -2  12   2    0.46    0.33
  -1 -12   2    1.13    0.31
  -1 -12   2    0.53    0.34
   1 -12  -2    0.65    0.34
   1 -12  -2    0.15    0.22
  -1 -12   2    0.62    0.34
  -1  12   2    1.11    0.38
  -1  12   2    0.52    0.30
   1  12  -2    1.15    0.38
   1  12  -2    0.52    0.34
   0 -12  -2    0.21    0.29
   0 -12   2    0.00    0.27
   0 -12   2   -0.08    0.24
   0  12  -2   -0.05    0.28
   0  12   2   -0.04    0.29
   0  12   2    0.27    0.27
   0  12   2   -0.25    0.26
   0  12  -2   -0.06    0.24
   1 -12   2   -0.03    0.20
  -1 -12  -2   -0.26    0.29
  -1  12  -2    0.29    0.30
   1  12   2   -0.45    0.27
   1  12   2    0.00    0.28
   1  12   2    0.05    0.25
  -2 -12  -2   -0.68    0.25
   2 -12   2   -0.22    0.21
   2  12   2    0.01    0.30
   2  12   2    0.30    0.33
  -2  12  -2    0.02    0.27
   2  12   2   -0.01    0.25
  -3 -12  -2    0.00    0.28
   3 -12   2    0.14    0.29
  -3  12  -2    0.10    0.28
   3  12   2   -0.04    0.27
   3  12   2   -0.03    0.29
   3  12   2   -0.32    0.27
   4 -12   2    1.00    0.34
  -4 -12  -2    1.00    0.41
  -4  12  -2    0.99    0.37
   4  12   2    0.80    0.40
   4  12   2    1.25    0.39
   4  12   2    0.50    0.34
   5 -12   2    0.54    0.32
  -5 -12  -2    1.50    0.45
   5  12   2    1.83    0.46
   5  12   2    2.49    0.52
   5  12   2    2.54    0.50
  -5  12  -2    1.69    0.41
  -6 -12  -2    0.09    0.33
   6 -12   2    0.37    0.31
  -6 -12  -2   -0.08    0.28
   6  12   2    0.09    0.33
   6  12   2   -0.09    0.30
  -6  12  -2    0.11    0.33
   6  12   2    0.64    0.42
  -7 -12  -2    1.14    0.41
   7 -12   2    0.44    0.35
  -7 -12  -2    0.89    0.43
   7  12   2    0.32    0.38
   7  12   2    0.35    0.40
  -7  12  -2    0.78    0.41
   7  12   2    0.32    0.38
  -8  12  -2    2.36    0.51
   8  12   2    2.00    0.54
  -7 -13   2   -0.20    0.41
   7 -13  -2    0.06    0.32
   7  13  -2   -0.01    0.34
  -6 -13   2    3.30    0.60
  -6 -13   2    2.69    0.59
   6 -13  -2    3.08    0.53
   6  13  -2    4.28    0.70
   6  13  -2    3.07    0.61
   6  13  -2    3.67    0.63
  -5 -13   2   -0.46    0.33
  -5 -13   2   -0.13    0.34
   5 -13  -2   -0.08    0.28
   5  13  -2    0.16    0.31
   5  13  -2   -0.39    0.30
   5  13  -2    0.35    0.42
  -4 -13   2    0.28    0.36
   4 -13  -2    0.28    0.30
  -4 -13   2    0.78    0.40
   4  13  -2    0.71    0.38
   4  13  -2   -0.19    0.28
  -4  13   2    0.27    0.35
   4  13  -2    0.19    0.33
   3 -13  -2    0.34    0.34
  -3 -13   2    0.92    0.41
  -3 -13   2    0.59    0.37
  -3  13   2    0.39    0.39
   3  13  -2    0.66    0.40
   3  13  -2    1.22    0.41
   3  13  -2    0.39    0.36
   2 -13  -2    1.51    0.46
  -2 -13   2    0.81    0.38
  -2 -13   2    0.46    0.38
   2  13  -2    0.32    0.40
  -2  13   2    0.64    0.39
   2  13  -2    0.90    0.38
  -2  13   2    0.70    0.40
   1 -13  -2    1.56    0.45
  -1 -13   2    0.82    0.40
   1  13  -2    1.04    0.42
  -1  13   2    1.41    0.46
  -1  13   2    1.36    0.46
   0 -13  -2    1.22    0.42
   0 -13   2    0.75    0.32
   0  13  -2    1.84    0.48
   0  13   2    1.07    0.40
   0  13   2    0.67    0.37
  -1 -13  -2    0.90    0.39
   1 -13   2    0.64    0.32
   1  13   2    1.01    0.39
   1  13   2    1.04    0.37
  -1  13  -2    1.07    0.43
   1  13   2    1.24    0.44
  -2 -13  -2    1.48    0.47
   2 -13   2    0.75    0.31
   2  13   2    1.73    0.43
  -2  13  -2    0.56    0.38
   2  13   2    1.21    0.44
   2  13   2    1.45    0.49
   3 -13   2    0.11    0.26
  -3 -13  -2    0.00    0.36
   3  13   2   -0.29    0.28
  -3  13  -2    0.27    0.38
   3  13   2   -0.06    0.36
   3  13   2    0.36    0.37
  -4 -13  -2    0.57    0.40
   4 -13   2    0.42    0.32
  -4  13  -2    0.04    0.36
   4  13   2    0.03    0.37
   4  13   2   -0.26    0.34
   4  13   2    0.74    0.45
   5 -13   2    0.48    0.35
  -5 -13  -2    0.07    0.45
   5  13   2    0.19    0.38
   5  13   2    0.13    0.37
   6  13   2   -0.11    0.40
   7  13   2   -0.18    0.45
  -4 -14   2   -0.07    0.41
   4  14  -2   -0.08    0.37
  -3 -14   2    0.26    0.41
   1 -14  -2    0.26    0.43
  -1  14   2    0.82    0.43
   0 -14  -2   -0.14    0.40
   0  14   2    0.21    0.36
  -1 -14  -2    0.04    0.41
   1  14   2    0.60    0.38
   2 -14   2    1.87    0.51
   2  14   2    2.92    0.62
   3 -14   2    1.23    0.42
  18   0  -3   -0.03    0.28
  17   0  -3    0.99    0.36
 -17   0   3    1.35    0.42
  17   0  -3    1.03    0.39
  16   0  -3   -0.07    0.23
 -16   0   3   -0.09    0.27
  16   0  -3   -0.36    0.28
 -15   0   3    2.70    0.45
  15   0  -3    2.85    0.44
  15   0  -3    2.34    0.40
 -14   0   3    0.05    0.22
  14   0  -3    0.32    0.25
  14   0  -3    0.03    0.23
  13   0  -3    0.79    0.23
  13   0  -3    0.46    0.28
 -13   0   3    0.39    0.23
 -13   0   3    0.30    0.23
  13   0  -3    0.32    0.20
 -12   0   3   -0.14    0.17
  12   0  -3   -0.05    0.16
  12   0  -3    0.26    0.21
  12   0  -3   -0.11    0.16
 -12   0   3   -0.07    0.16
 -11   0   3    3.52    0.42
 -11   0   3    4.01    0.42
  11   0  -3    3.51    0.36
  11   0  -3    4.41    0.41
  11   0  -3    4.21    0.42
 -10   0   3   -0.06    0.14
  10   0  -3    0.18    0.18
 -10   0   3   -0.20    0.12
  10   0  -3   -0.06    0.12
  10   0  -3   -0.04    0.13
 -10   0   3    0.40    0.18
  -9   0   3    2.06    0.29
   9   0  -3    2.68    0.30
  -9   0   3    2.37    0.28
   9   0  -3    1.99    0.24
   9   0  -3    2.66    0.30
  -9   0   3    2.54    0.31
  -8   0   3    0.16    0.15
   8   0  -3    0.16    0.12
   8   0  -3   -0.05    0.11
  -8   0   3   -0.12    0.13
  -8   0   3    0.06    0.12
   8   0  -3    0.09    0.15
  -8   0   3    0.18    0.13
   8   0  -3   -0.07    0.10
  -7   0   3   29.50    0.87
  -7   0   3   30.78    0.94
   7   0  -3   28.82    0.86
   7   0  -3   30.35    0.91
   7   0  -3   28.48    0.81
  -7   0   3   30.22    0.89
   7   0  -3   30.14    0.88
  -7   0   3   30.38    0.93
   7   0  -3   29.35    0.87
   6   0  -3    0.11    0.10
  -6   0   3    0.12    0.12
  -6   0   3    0.13    0.11
   6   0  -3   -0.02    0.10
   6   0  -3   -0.02    0.11
  -6   0   3    0.06    0.10
   6   0  -3    0.01    0.11
  -6   0   3    0.02    0.11
  -6   0   3    0.05    0.10
   5   0  -3  345.17    6.85
  -5   0   3  337.63    6.72
  -5   0   3  340.13    6.80
   5   0  -3  349.10    6.72
   5   0  -3  347.68    6.63
   5   0  -3  353.43    6.68
   5   0  -3  340.36    6.71
  -5   0   3  340.23    6.71
  -5   0   3  335.57    6.67
  -5   0   3  338.48    6.85
   5   0  -3  330.60    6.79
  -4   0   3   -0.11    0.08
  -4   0   3    0.04    0.08
  -4   0   3    0.04    0.08
   4   0  -3   -0.15    0.09
  -4   0   3   -0.19    0.07
  -4   0   3    0.23    0.10
   4   0  -3   -0.08    0.07
   4   0  -3    0.13    0.10
   4   0  -3    0.08    0.09
   4   0  -3    0.11    0.09
   4   0  -3    0.01    0.09
   3   0  -3   20.63    0.59
  -3   0   3   19.98    0.58
  -3   0   3   20.78    0.57
  -3   0   3   19.82    0.57
  -3   0   3   19.78    0.59
  -3   0   3   20.80    0.57
   3   0  -3   19.71    0.56
  -3   0   3   21.16    0.57
   3   0  -3   20.98    0.56
   3   0  -3   20.15    0.56
   3   0  -3   20.66    0.58
  -2   0   3   -0.02    0.08
   2   0  -3    0.01    0.07
   2   0  -3   -0.09    0.09
   2   0  -3   -0.16    0.05
  -2   0   3   -0.07    0.07
  -2   0   3   -0.26    0.05
   2   0  -3   -0.16    0.06
  -2   0   3   -0.10    0.06
   2   0  -3   -0.15    0.05
   2   0  -3   -0.06    0.07
  -2   0   3   -0.14    0.06
  -2   0   3   -0.21    0.06
   1   0  -3   27.80    0.70
  -1   0   3   29.06    0.68
  -1   0   3   28.59    0.67
  -1   0   3   28.85    0.66
   1   0  -3   28.62    0.66
  -1   0   3   27.97    0.71
  -1   0   3   29.18    0.67
   1   0  -3   29.08    0.68
  -1   0   3   28.65    0.68
   1   0  -3   28.35    0.66
   1   0  -3   28.01    0.66
   0   0  -3   -0.03    0.03
   0   0   3    0.04    0.06
   0   0   3    0.04    0.04
   0   0   3   -0.01    0.04
   0   0  -3    0.11    0.05
   0   0   3   -0.08    0.03
   0   0   3    0.13    0.04
   0   0  -3    0.01    0.04
   0   0   3   -0.05    0.03
   0   0  -3   -0.03    0.03
   1   0   3   86.11    1.80
   1   0   3   89.06    1.71
   1   0   3   88.57    1.75
   1   0   3   88.10    1.75
  -1   0  -3   90.00    1.69
   1   0   3   89.33    1.76
  -1   0  -3   87.94    1.75
   2   0   3    0.03    0.03
   2   0   3    0.05    0.03
   2   0   3   -0.06    0.05
  -2   0  -3   -0.01    0.03
   2   0   3    0.06    0.03
  -2   0  -3    0.04    0.03
   3   0   3  477.34    9.50
   3   0   3  516.41    9.50
   3   0   3  510.85    9.81
  -3   0  -3  509.04    9.85
   3   0   3  503.25    9.82
  -3   0  -3  504.64    9.81
   3   0   3  527.67    9.61
   4   0   3    0.04    0.04
  -4   0  -3    0.01    0.05
  -4   0  -3    0.01    0.03
   4   0   3    0.04    0.08
   4   0   3    0.00    0.08
   4   0   3   -0.04    0.04
   4   0   3    0.01    0.04
  -4   0  -3    0.02    0.03
   5   0   3  110.96    2.30
  -5   0  -3  106.70    2.10
   5   0   3  109.65    2.18
   5   0   3  107.43    2.17
   5   0   3  108.64    2.34
   5   0   3  107.64    2.20
  -5   0  -3  106.50    2.21
   6   0   3   -0.03    0.10
   6   0   3    0.00    0.07
   6   0   3   -0.02    0.07
   6   0   3   -0.11    0.06
  -6   0  -3   -0.05    0.04
  -6   0  -3    0.10    0.06
   6   0   3   -0.19    0.11
  -6   0  -3   -0.12    0.07
  -7   0  -3   17.79    0.52
   7   0   3   18.57    0.62
   7   0   3   18.10    0.51
  -7   0  -3   18.11    0.55
  -7   0  -3   17.43    0.48
   7   0   3   18.42    0.56
   7   0   3   18.54    0.69
  -8   0  -3    0.02    0.08
   8   0   3   -0.11    0.14
   8   0   3    0.07    0.13
   8   0   3    0.07    0.11
  -8   0  -3   -0.04    0.08
  -8   0  -3    0.02    0.11
   8   0   3   -0.08    0.08
  -9   0  -3   26.93    0.78
  -9   0  -3   25.07    0.73
   9   0   3   27.49    0.80
   9   0   3   26.87    0.95
   9   0   3   26.68    0.85
  -9   0  -3   22.24    0.66
   9   0   3   24.93    0.71
  10   0   3   -0.30    0.16
 -10   0  -3   -0.20    0.12
  10   0   3   -0.37    0.11
  11   0   3   11.71    0.58
  11   0   3   11.69    0.67
 -11   0  -3   11.53    0.52
  12   0   3   -0.21    0.16
  12   0   3   -0.16    0.20
 -12   0  -3   -0.17    0.13
  13   0   3    0.27    0.22
  13   0   3    0.15    0.24
 -13   0  -3    0.25    0.18
 -14   0  -3   -0.12    0.16
  14   0   3   -0.20    0.20
  14   0   3    0.19    0.26
  15   0   3    0.34    0.29
 -15   0  -3    0.35    0.19
 -16   0  -3   -0.03    0.19
  18  -1  -3   -0.28    0.35
  18   1  -3   -0.09    0.28
  17  -1  -3   -0.86    0.30
  17  -1  -3   -0.15    0.26
 -17  -1   3    0.61    0.35
  17   1  -3   -0.24    0.26
 -17   1   3   -0.02    0.32
  16  -1  -3    1.43    0.41
  16  -1  -3    1.68    0.37
 -16  -1   3    1.63    0.40
  16   1  -3    2.15    0.41
 -16   1   3    2.04    0.45
  16   1  -3    1.79    0.39
  15  -1  -3    7.02    0.64
  15  -1  -3    6.01    0.60
 -15  -1   3    6.76    0.68
  15   1  -3    6.55    0.59
  15   1  -3    6.87    0.63
 -15   1   3    8.50    0.66
  14  -1  -3    0.48    0.23
 -14  -1   3    0.16    0.25
  14  -1  -3    0.47    0.27
 -14   1   3    0.69    0.28
  14   1  -3    0.40    0.27
  14   1  -3    0.05    0.21
 -13  -1   3    0.10    0.20
  13  -1  -3    0.07    0.18
  13  -1  -3   -0.15    0.20
  13  -1  -3    0.03    0.20
 -13  -1   3   -0.15    0.17
  13   1  -3    0.15    0.17
  13   1  -3    0.26    0.20
 -13   1   3   -0.01    0.20
  13   1  -3   -0.33    0.21
 -13   1   3    0.37    0.22
 -12  -1   3    4.99    0.52
  12  -1  -3    6.51    0.47
  12  -1  -3    6.02    0.46
 -12  -1   3    6.20    0.55
  12  -1  -3    5.29    0.49
 -12   1   3    6.92    0.53
 -12   1   3    6.43    0.55
  12   1  -3    5.85    0.46
  12   1  -3    6.13    0.49
  12   1  -3    5.53    0.46
 -11  -1   3    0.02    0.18
  11  -1  -3    0.05    0.17
  11  -1  -3   -0.26    0.19
 -11  -1   3    0.20    0.19
 -11   1   3    0.18    0.18
  11   1  -3    0.08    0.17
  11   1  -3    0.18    0.21
  11   1  -3    0.28    0.16
 -11   1   3    0.09    0.17
 -10  -1   3    2.75    0.34
 -10  -1   3    3.04    0.37
  10  -1  -3    3.30    0.36
  10  -1  -3    2.96    0.32
 -10  -1   3    2.81    0.35
  10   1  -3    2.87    0.32
 -10   1   3    3.00    0.35
  10   1  -3    3.11    0.33
 -10   1   3    3.02    0.35
  10   1  -3    2.85    0.33
  -9  -1   3    1.23    0.25
  -9  -1   3    1.34    0.25
   9  -1  -3    1.03    0.20
   9  -1  -3    1.54    0.25
  -9  -1   3    0.88    0.22
   9   1  -3    1.41    0.23
   9   1  -3    1.27    0.23
   9   1  -3    1.01    0.19
  -9   1   3    1.44    0.22
  -9   1   3    1.80    0.28
  -9   1   3    1.38    0.25
  -8  -1   3   29.33    0.95
   8  -1  -3   30.97    0.95
   8  -1  -3   29.04    0.89
  -8  -1   3   29.98    0.97
  -8  -1   3   29.17    0.95
   8  -1  -3   29.50    0.86
   8  -1  -3   28.72    0.92
  -8   1   3   30.27    0.95
  -8   1   3   29.75    0.90
   8   1  -3   29.29    0.91
   8   1  -3   28.98    0.86
  -8   1   3   28.61    0.86
  -8   1   3   29.37    0.95
   8   1  -3   29.34    0.89
  -7  -1   3   57.92    1.53
  -7  -1   3   59.58    1.52
  -7  -1   3   59.18    1.47
   7  -1  -3   60.03    1.49
   7  -1  -3   59.82    1.41
   7  -1  -3   59.90    1.47
   7  -1  -3   61.64    1.50
  -7  -1   3   59.15    1.52
  -7   1   3   57.64    1.51
   7   1  -3   58.57    1.39
  -7   1   3   59.30    1.49
  -7   1   3   59.39    1.42
   7   1  -3   58.13    1.47
   7   1  -3   58.63    1.43
   7   1  -3   62.06    1.53
  -7   1   3   59.48    1.47
  -6  -1   3    0.76    0.17
  -6  -1   3    1.12    0.17
  -6  -1   3    1.02    0.19
  -6  -1   3    1.15    0.17
  -6  -1   3    0.73    0.17
   6  -1  -3    1.04    0.18
   6  -1  -3    1.13    0.18
   6  -1  -3    0.82    0.14
   6  -1  -3    0.78    0.17
   6   1  -3    0.78    0.17
  -6   1   3    1.26    0.19
  -6   1   3    0.73    0.16
   6   1  -3    0.44    0.13
  -6   1   3    0.92    0.18
   6   1  -3    0.61    0.15
   6   1  -3    0.76    0.13
  -6   1   3    0.84    0.15
   6   1  -3    1.18    0.19
   6   1  -3    0.96    0.18
   5  -1  -3   28.98    0.75
   5  -1  -3   28.73    0.81
   5  -1  -3   28.83    0.81
   5  -1  -3   27.46    0.81
  -5  -1   3   29.50    0.77
  -5  -1   3   28.15    0.83
   5  -1  -3   28.69    0.80
  -5  -1   3   29.43    0.80
  -5  -1   3   27.76    0.83
  -5  -1   3   28.10    0.83
   5  -1  -3   28.47    0.79
  -5   1   3   27.08    0.81
  -5   1   3   29.78    0.80
   5   1  -3   28.76    0.77
  -5   1   3   28.70    0.82
  -5   1   3   28.32    0.79
   5   1  -3   27.66    0.77
   5   1  -3   28.25    0.79
   5   1  -3   29.73    0.83
   5   1  -3   28.67    0.83
  -5   1   3   27.70    0.81
   5   1  -3   29.59    0.83
  -5   1   3   28.17    0.75
   5   1  -3   27.70    0.70
   4  -1  -3  113.74    2.35
   4  -1  -3  114.01    2.42
  -4  -1   3  113.70    2.34
   4  -1  -3  113.19    2.32
  -4  -1   3  106.09    2.37
   4  -1  -3  107.48    2.38
  -4  -1   3  110.71    2.40
   4  -1  -3  115.11    2.37
  -4  -1   3  114.76    2.39
  -4  -1   3  111.27    2.43
   4  -1  -3  112.89    2.37
  -4   1   3  111.17    2.42
   4   1  -3  111.73    2.37
  -4   1   3  111.42    2.37
   4   1  -3  113.52    2.31
  -4   1   3  111.99    2.32
   4   1  -3  112.09    2.42
   4   1  -3  111.61    2.39
   4   1  -3  114.71    2.40
  -4   1   3  113.44    2.37
   4   1  -3  112.49    2.34
  -4   1   3  115.50    2.36
  -4   1   3  113.72    2.39
   4   1  -3  110.99    2.22
  -3  -1   3  529.30    9.99
  -3  -1   3  516.64   10.27
  -3  -1   3  527.07   10.23
   3  -1  -3  523.48    9.97
   3  -1  -3  532.01   10.07
   3  -1  -3  522.12   10.27
  -3  -1   3  503.31    9.89
   3  -1  -3  518.78   10.10
  -3  -1   3  549.05   10.17
  -3  -1   3  524.87    9.90
  -3  -1   3  518.56   10.09
   3  -1  -3  535.14    9.95
   3  -1  -3  514.22   10.24
   3   1  -3  518.09    9.96
  -3   1   3  518.07    9.98
   3   1  -3  526.97   10.24
   3   1  -3  533.30    9.98
   3   1  -3  529.36   10.09
   3   1  -3  532.92   10.15
  -3   1   3  517.57   10.24
  -3   1   3  537.93    9.96
  -3   1   3  512.81   10.07
   3   1  -3  532.67   10.28
   3   1  -3  540.76    9.90
  -3   1   3  504.84   10.27
  -3   1   3  536.25   10.11
  -2  -1   3  309.37    5.88
  -2  -1   3  300.21    5.98
   2  -1  -3  302.18    6.02
  -2  -1   3  294.31    5.99
  -2  -1   3  307.96    5.79
  -2  -1   3  304.96    5.70
   2  -1  -3  309.67    5.86
  -2  -1   3  314.45    5.94
   2  -1  -3  303.18    5.85
   2  -1  -3  306.53    5.92
   2  -1  -3  306.15    5.93
   2  -1  -3  302.45    6.03
  -2  -1   3  302.99    6.03
   2  -1  -3  308.29    5.74
   2   1  -3  307.34    5.86
   2   1  -3  304.19    5.71
   2   1  -3  309.89    5.78
  -2   1   3  293.61    5.86
   2   1  -3  305.78    5.98
   2   1  -3  303.94    6.00
  -2   1   3  315.88    6.04
  -2   1   3  302.32    5.92
  -2   1   3  306.18    6.01
  -2   1   3  308.50    5.86
  -2   1   3  313.80    5.93
   2   1  -3  298.00    6.02
  -1  -1   3  453.34    8.90
   1  -1  -3  462.73    8.92
  -1  -1   3  453.86    8.72
  -1  -1   3  443.82    8.65
  -1  -1   3  445.02    8.87
   1  -1  -3  445.56    8.90
  -1  -1   3  457.51    8.64
   1  -1  -3  462.54    8.77
  -1  -1   3  462.88    8.84
   1  -1  -3  453.68    8.65
   1  -1  -3  452.25    8.65
   1  -1  -3  464.35    8.59
  -1   1   3  454.30    8.66
   1   1  -3  448.65    8.88
  -1   1   3  457.85    8.92
  -1   1   3  475.38    8.67
   1   1  -3  461.85    8.64
  -1   1   3  459.39    8.63
   1   1  -3  461.52    8.90
  -1   1   3  472.60    8.91
   1   1  -3  462.10    8.83
  -1   1   3  474.68    8.78
   1   1  -3  448.53    8.70
   0  -1  -3  484.78    9.65
   0  -1   3  484.82    9.59
   0  -1   3  496.67    9.68
   0  -1  -3  499.35    9.66
   0  -1  -3  500.79    9.40
   0  -1   3  492.49    9.40
   0  -1   3  497.15    9.61
   0  -1   3  491.69    9.41
   0  -1  -3  507.69    9.37
   0  -1  -3  505.69    9.53
   0   1  -3  488.91    9.63
   0   1   3  512.70    9.62
   0   1   3  527.61    9.43
   0   1  -3  493.02    9.33
   0   1  -3  505.45    9.44
   0   1   3  504.00    9.38
   0   1  -3  505.93    9.59
   0   1  -3  476.59    9.72
   0   1   3  505.60    9.66
   0   1   3  492.90    9.67
   0   1   3  499.27    9.32
   1  -1   3  474.11    9.24
  -1  -1  -3  462.36    9.17
  -1  -1  -3  467.29    8.96
  -1  -1  -3  469.24    9.17
  -1  -1  -3  479.78    8.90
   1  -1   3  474.99    9.14
  -1  -1  -3  485.03    8.89
   1  -1   3  478.44    8.93
   1  -1   3  472.11    9.19
  -1   1  -3  469.69    9.21
   1   1   3  471.31    9.18
   1   1   3  480.07    8.91
   1   1   3  471.71    8.97
  -1   1  -3  457.61    8.86
   1   1   3  495.83    8.91
  -1   1  -3  474.47    8.89
   1   1   3  476.72    9.17
  -2  -1  -3   78.88    1.65
  -2  -1  -3   79.75    1.64
  -2  -1  -3   76.64    1.64
  -2  -1  -3   81.10    1.58
   2   1   3   82.35    1.71
   2   1   3   79.27    1.60
   2   1   3   79.34    1.65
   2   1   3   78.74    1.64
   2   1   3   79.51    1.64
   2   1   3   78.91    1.59
  -3  -1  -3   13.47    0.39
   3  -1   3   13.61    0.29
  -3  -1  -3   13.44    0.44
  -3  -1  -3   13.72    0.38
   3   1   3   13.94    0.45
   3   1   3   13.88    0.39
   3   1   3   13.39    0.38
   3   1   3   13.45    0.37
   3   1   3   13.74    0.38
  -4  -1  -3   37.10    0.87
  -4  -1  -3   37.58    0.86
   4  -1   3   37.72    0.75
   4  -1   3   36.88    0.96
   4  -1   3   35.95    0.75
   4  -1   3   37.05    0.77
   4   1   3   36.66    0.95
   4   1   3   36.29    0.86
  -4   1  -3   37.49    0.77
   4   1   3   36.82    0.83
  -4   1  -3   37.10    0.78
   4   1   3   38.52    0.86
   4   1   3   36.96    0.85
   4   1   3   37.28    0.86
  -5  -1  -3  155.84    3.17
   5  -1   3  155.25    3.02
  -5  -1  -3  154.13    3.15
   5  -1   3  156.97    3.26
   5  -1   3  153.05    3.06
   5  -1   3  158.86    3.05
   5   1   3  157.11    3.16
   5   1   3  155.96    3.11
   5   1   3  154.84    3.13
   5   1   3  155.47    3.22
  -5   1  -3  154.87    3.09
  -5   1  -3  156.10    3.07
   5   1   3  154.78    3.06
   5   1   3  153.56    3.14
  -6  -1  -3  258.23    5.13
   6  -1   3  257.25    5.01
   6  -1   3  256.50    5.02
  -6  -1  -3  261.15    5.10
   6  -1   3  260.17    5.20
   6  -1   3  255.50    4.92
   6   1   3  250.19    5.01
   6   1   3  255.10    5.14
   6   1   3  260.53    5.07
  -6   1  -3  250.18    5.05
  -6   1  -3  248.95    4.81
   6   1   3  258.13    5.09
  -7  -1  -3   19.85    0.59
   7  -1   3   19.26    0.56
   7  -1   3   19.07    0.69
   7  -1   3   19.75    0.52
  -7  -1  -3   20.10    0.62
   7   1   3   18.99    0.72
   7   1   3   19.45    0.57
   7   1   3   20.11    0.62
  -7   1  -3   19.30    0.47
  -7   1  -3   19.41    0.55
   7   1   3   19.95    0.61
   8  -1   3   35.39    0.92
  -8  -1  -3   36.82    0.95
   8  -1   3   36.41    0.87
   8  -1   3   35.37    1.07
  -8  -1  -3   37.73    0.99
  -8  -1  -3   33.39    0.89
   8   1   3   35.11    0.98
   8   1   3   37.03    0.98
   8   1   3   37.25    1.12
   8   1   3   37.26    0.94
  -8   1  -3   36.63    0.93
  -8   1  -3   35.63    0.82
   9  -1   3    6.28    0.46
  -9  -1  -3    6.89    0.39
   9  -1   3    7.04    0.31
   9  -1   3    6.79    0.35
  -9  -1  -3    6.53    0.33
   9  -1   3    7.14    0.44
  -9  -1  -3    7.34    0.37
   9   1   3    5.92    0.45
  -9   1  -3    6.75    0.27
  -9   1  -3    6.64    0.35
   9   1   3    6.83    0.35
   9   1   3    6.81    0.39
   9   1   3    6.86    0.38
  -9   1  -3    6.20    0.32
  10  -1   3    9.74    0.55
  10  -1   3   10.17    0.60
 -10  -1  -3    9.28    0.45
 -10  -1  -3    9.47    0.48
 -10   1  -3    9.94    0.44
  10   1   3   10.22    0.60
  10   1   3   10.73    0.49
  11  -1   3    4.82    0.50
  11  -1   3    4.86    0.44
 -11  -1  -3    4.77    0.38
  11   1   3    5.16    0.38
 -11   1  -3    4.67    0.34
  11   1   3    5.80    0.53
  12  -1   3    0.03    0.19
  12  -1   3    0.17    0.21
 -12  -1  -3   -0.02    0.16
  12   1   3   -0.13    0.15
  12   1   3    0.02    0.22
 -12   1  -3    0.15    0.14
 -13  -1  -3    0.56    0.20
  13  -1   3   -0.30    0.20
  13  -1   3   -0.14    0.19
  13   1   3   -0.14    0.24
 -13   1  -3    0.00    0.15
  14  -1   3    0.63    0.30
  14  -1   3   -0.05    0.23
 -14  -1  -3    0.17    0.19
 -14   1  -3    0.23    0.18
  14   1   3    0.23    0.26
 -15  -1  -3    0.14    0.20
  15  -1   3    0.07    0.28
  15   1   3   -0.06    0.26
 -15   1  -3    0.08    0.19
 -16  -1  -3    0.26    0.20
  16   1   3    0.04    0.20
  17   1   3    0.31    0.24
  18  -2  -3    0.22    0.42
  17  -2  -3    2.78    0.51
 -17  -2   3    3.38    0.57
  17  -2  -3    2.74    0.49
  17   2  -3    2.32    0.46
 -17   2   3    3.54    0.56
  16  -2  -3    0.00    0.28
  16  -2  -3   -0.05    0.26
 -16  -2   3   -0.03    0.26
  16   2  -3   -0.43    0.25
 -16   2   3    0.02    0.26
  15  -2  -3   -0.31    0.27
 -15  -2   3   -0.06    0.24
  15  -2  -3   -0.16    0.26
  15   2  -3    0.02    0.25
 -15   2   3   -0.13    0.23
  15   2  -3   -0.08    0.21
 -14  -2   3    0.26    0.25
  14  -2  -3    0.83    0.31
  14  -2  -3    0.65    0.28
  14   2  -3    0.92    0.29
 -14   2   3    0.54    0.27
  14   2  -3    0.29    0.26
  14   2  -3    0.09    0.21
  13  -2  -3    0.47    0.25
 -13  -2   3    0.47    0.25
 -13  -2   3    0.22    0.21
  13  -2  -3    0.26    0.20
  13   2  -3    0.61    0.23
  13   2  -3    0.17    0.22
 -13   2   3    0.26    0.24
 -13   2   3    0.13    0.20
  13   2  -3    0.34    0.24
  12  -2  -3    0.79    0.23
 -12  -2   3    0.78    0.26
 -12  -2   3    1.26    0.30
  12  -2  -3    0.52    0.27
  12   2  -3    0.59    0.23
 -12   2   3    0.52    0.26
 -12   2   3    0.44    0.22
  12   2  -3    0.40    0.21
  12   2  -3    0.77    0.23
 -11  -2   3    0.12    0.20
  11  -2  -3    0.02    0.19
  11  -2  -3   -0.07    0.15
 -11  -2   3   -0.04    0.19
 -11   2   3    0.33    0.20
  11   2  -3    0.03    0.14
 -11   2   3   -0.06    0.16
  11   2  -3   -0.04    0.17
  11   2  -3    0.14    0.20
 -10  -2   3   -0.05    0.18
  10  -2  -3   -0.13    0.17
 -10  -2   3    0.03    0.16
  10  -2  -3    0.23    0.15
 -10  -2   3   -0.04    0.18
  10   2  -3   -0.08    0.12
  10   2  -3   -0.04    0.14
 -10   2   3    0.05    0.14
  10   2  -3    0.01    0.18
 -10   2   3    0.04    0.15
  -9  -2   3    4.51    0.44
   9  -2  -3    4.10    0.38
   9  -2  -3    4.61    0.35
  -9  -2   3    4.82    0.45
  -9  -2   3    4.56    0.42
   9  -2  -3    4.69    0.31
  -9   2   3    5.11    0.40
  -9   2   3    4.69    0.37
  -9   2   3    5.14    0.33
   9   2  -3    4.33    0.36
   9   2  -3    4.50    0.37
   9   2  -3    4.89    0.35
  -8  -2   3   44.62    1.31
   8  -2  -3   46.72    1.28
   8  -2  -3   45.81    1.14
   8  -2  -3   43.14    1.26
  -8  -2   3   47.20    1.33
  -8  -2   3   46.37    1.34
   8  -2  -3   47.57    1.26
  -8   2   3   45.87    1.15
   8   2  -3   44.94    1.19
  -8   2   3   47.13    1.29
  -8   2   3   45.31    1.30
   8   2  -3   45.37    1.26
   8   2  -3   45.63    1.19
  -8   2   3   47.65    1.26
   7  -2  -3   13.34    0.55
  -7  -2   3   13.02    0.59
   7  -2  -3   13.46    0.46
   7  -2  -3   13.14    0.53
   7  -2  -3   13.36    0.57
  -7  -2   3   13.67    0.60
  -7  -2   3   13.10    0.60
   7   2  -3   13.41    0.50
  -7   2   3   13.66    0.47
   7   2  -3   14.02    0.51
  -7   2   3   14.15    0.55
  -7   2   3   13.56    0.58
  -7   2   3   13.37    0.57
   7   2  -3   13.56    0.56
  -6  -2   3   10.81    0.49
  -6  -2   3    9.73    0.48
   6  -2  -3   10.71    0.47
   6  -2  -3   10.54    0.37
  -6  -2   3   10.23    0.41
  -6  -2   3   10.90    0.51
   6  -2  -3   10.11    0.44
  -6  -2   3   10.12    0.39
  -6  -2   3   10.63    0.45
   6  -2  -3   10.40    0.46
   6   2  -3   11.06    0.50
  -6   2   3    9.86    0.47
   6   2  -3   10.00    0.43
   6   2  -3    9.24    0.40
   6   2  -3   10.57    0.46
  -6   2   3    8.95    0.45
  -6   2   3   10.47    0.44
  -6   2   3   10.31    0.38
  -6   2   3    9.77    0.48
   6   2  -3    9.96    0.39
   5  -2  -3   57.07    1.38
   5  -2  -3   58.06    1.26
   5  -2  -3   58.73    1.39
  -5  -2   3   58.46    1.33
   5  -2  -3   57.42    1.38
  -5  -2   3   56.72    1.42
  -5  -2   3   56.73    1.44
  -5  -2   3   54.82    1.41
   5  -2  -3   57.37    1.46
  -5  -2   3   58.21    1.38
  -5  -2   3   59.47    1.27
   5   2  -3   57.47    1.42
   5   2  -3   56.35    1.31
  -5   2   3   56.67    1.37
  -5   2   3   56.25    1.39
  -5   2   3   56.37    1.41
   5   2  -3   56.17    1.32
  -5   2   3   57.07    1.39
   5   2  -3   56.59    1.38
   5   2  -3   57.03    1.27
   5   2  -3   56.64    1.42
  -5   2   3   57.18    1.26
   5   2  -3   57.78    1.42
  -5   2   3   56.03    1.45
   4  -2  -3    9.26    0.38
   4  -2  -3   10.03    0.40
  -4  -2   3    9.90    0.44
  -4  -2   3    9.88    0.32
  -4  -2   3   10.26    0.43
  -4  -2   3    9.64    0.38
   4  -2  -3    9.53    0.39
  -4  -2   3    9.46    0.41
   4  -2  -3    9.84    0.32
   4  -2  -3   10.17    0.41
   4  -2  -3    9.34    0.39
  -4  -2   3   10.42    0.37
  -4   2   3    8.72    0.40
  -4   2   3    9.78    0.32
  -4   2   3    9.03    0.40
   4   2  -3    9.52    0.42
   4   2  -3    9.55    0.32
   4   2  -3    9.50    0.35
  -4   2   3   10.08    0.39
   4   2  -3   10.13    0.40
  -4   2   3    9.19    0.40
   4   2  -3    9.85    0.42
  -4   2   3    9.63    0.39
   4   2  -3   10.16    0.42
  -3  -2   3  147.49    3.05
   3  -2  -3  149.47    3.01
   3  -2  -3  149.81    3.09
  -3  -2   3  149.16    2.88
  -3  -2   3  145.49    3.09
   3  -2  -3  149.23    2.92
   3  -2  -3  148.17    3.07
   3  -2  -3  148.54    3.00
  -3  -2   3  149.56    3.00
  -3  -2   3  145.03    3.09
   3  -2  -3  146.05    3.02
  -3  -2   3  146.44    3.03
  -3   2   3  145.71    2.95
   3   2  -3  147.69    3.10
   3   2  -3  146.66    2.89
   3   2  -3  149.79    2.89
   3   2  -3  151.00    3.03
   3   2  -3  146.51    3.06
   3   2  -3  153.69    3.09
  -3   2   3  147.23    3.07
  -3   2   3  145.78    3.09
  -3   2   3  145.55    3.02
  -3   2   3  149.65    3.02
  -3   2   3  150.61    3.03
  -2  -2   3  108.71    2.12
  -2  -2   3  110.66    2.32
   2  -2  -3  108.90    2.17
  -2  -2   3  109.82    2.27
  -2  -2   3  105.90    2.30
   2  -2  -3  109.88    2.25
   2  -2  -3  105.95    2.30
  -2  -2   3  110.04    2.27
   2  -2  -3  109.50    2.25
  -2  -2   3  111.24    2.14
   2  -2  -3  110.33    2.31
   2  -2  -3  110.85    2.25
  -2   2   3  108.80    2.26
   2   2  -3  110.38    2.12
   2   2  -3  110.06    2.28
   2   2  -3  109.64    2.31
   2   2  -3  110.25    2.14
  -2   2   3  107.88    2.22
  -2   2   3  109.25    2.27
  -2   2   3  108.84    2.25
  -2   2   3  106.80    2.32
   2   2  -3  105.62    2.25
   2   2  -3  108.36    2.31
  -2   2   3  109.59    2.30
   1  -2  -3   28.80    0.74
  -1  -2   3   28.98    0.60
   1  -2  -3   30.17    0.75
  -1  -2   3   29.30    0.73
   1  -2  -3   28.66    0.72
   1  -2  -3   28.75    0.69
  -1  -2   3   29.00    0.76
  -1  -2   3   29.31    0.65
  -1  -2   3   29.06    0.70
   1  -2  -3   29.82    0.68
   1  -2  -3   29.07    0.73
  -1  -2   3   29.70    0.73
  -1   2   3   28.02    0.75
   1   2  -3   28.97    0.71
   1   2  -3   29.32    0.60
   1   2  -3   29.85    0.72
   1   2  -3   29.11    0.73
  -1   2   3   29.30    0.74
  -1   2   3   29.36    0.69
   1   2  -3   28.69    0.76
  -1   2   3   27.45    0.73
  -1   2   3   28.45    0.73
  -1   2   3   29.36    0.68
   1   2  -3   28.79    0.65
   0  -2   3   32.33    0.72
   0  -2  -3   31.29    0.78
   0  -2  -3   31.25    0.70
   0  -2   3   31.71    0.66
   0  -2   3   31.26    0.72
   0  -2  -3   31.91    0.78
   0  -2   3   30.94    0.74
   0  -2   3   30.73    0.73
   0  -2  -3   31.54    0.75
   0  -2  -3   32.58    0.74
   0  -2   3   31.03    0.79
   0  -2  -3   31.18    0.78
   0   2  -3   31.06    0.70
   0   2   3   30.36    0.78
   0   2  -3   30.67    0.72
   0   2  -3   32.01    0.73
   0   2   3   31.48    0.77
   0   2   3   31.62    0.74
   0   2   3   31.75    0.70
   0   2   3   31.36    0.78
   0   2  -3   32.22    0.79
   0   2   3   30.61    0.77
   0   2  -3   31.15    0.74
   1  -2   3   28.57    0.72
  -1  -2  -3   28.71    0.71
   1  -2   3   27.90    0.61
  -1  -2  -3   27.06    0.70
  -1  -2  -3   27.54    0.68
   1  -2   3   28.14    0.63
   1  -2   3   27.52    0.63
   1  -2   3   27.54    0.63
  -1  -2  -3   27.44    0.68
  -1  -2  -3   28.51    0.72
   1   2   3   28.23    0.71
  -1   2  -3   27.98    0.62
   1   2   3   28.49    0.73
   1   2   3   27.86    0.69
   1   2   3   26.75    0.70
  -1   2  -3   27.81    0.71
  -1   2  -3   27.31    0.63
   1   2   3   28.42    0.61
   1   2   3   27.62    0.69
   1   2   3   28.62    0.69
   2  -2   3    2.77    0.12
   2  -2   3    2.95    0.12
  -2  -2  -3    3.04    0.18
  -2  -2  -3    2.99    0.19
   2  -2   3    2.81    0.13
  -2  -2  -3    2.89    0.17
   2  -2   3    2.87    0.12
  -2  -2  -3    2.72    0.18
   2  -2   3    3.02    0.19
  -2   2  -3    2.69    0.12
   2   2   3    3.09    0.11
   2   2   3    3.05    0.18
   2   2   3    3.03    0.19
   2   2   3    2.98    0.19
  -2   2  -3    2.98    0.11
   2   2   3    2.96    0.18
  -2   2  -3    2.97    0.11
   2   2   3    3.12    0.19
  -3  -2  -3  119.43    2.59
   3  -2   3  122.94    2.40
   3  -2   3  127.76    2.46
  -3  -2  -3  123.61    2.52
  -3  -2  -3  127.95    2.58
   3  -2   3  124.65    2.45
  -3  -2  -3  124.38    2.58
   3   2   3  128.19    2.61
   3   2   3  124.91    2.52
   3   2   3  124.32    2.59
  -3   2  -3  125.64    2.48
  -3   2  -3  126.43    2.47
   3   2   3  124.83    2.58
   3   2   3  126.71    2.43
   3   2   3  125.68    2.54
  -4  -2  -3  117.82    2.46
  -4  -2  -3  116.16    2.37
   4  -2   3  114.12    2.29
   4  -2   3  115.59    2.29
   4  -2   3  116.62    2.26
   4  -2   3  114.09    2.53
  -4  -2  -3  117.48    2.43
   4   2   3  116.77    2.46
   4   2   3  118.23    2.41
   4   2   3  116.77    2.45
  -4   2  -3  115.37    2.31
   4   2   3  115.30    2.29
   4   2   3  120.58    2.44
  -4   2  -3  111.39    2.32
   4   2   3  118.76    2.38
  -5  -2  -3  145.99    3.05
   5  -2   3  141.17    3.12
  -5  -2  -3  147.58    3.03
   5  -2   3  143.68    2.84
   5  -2   3  145.33    2.88
   5  -2   3  145.90    2.88
  -5  -2  -3  145.87    2.95
   5   2   3  149.50    2.99
   5   2   3  150.74    3.03
  -5   2  -3  142.50    2.90
  -5   2  -3  145.89    2.92
   5   2   3  144.05    2.94
   5   2   3  149.24    3.09
   5   2   3  145.62    2.88
   6  -2   3   19.56    0.70
  -6  -2  -3   19.51    0.62
   6  -2   3   19.36    0.49
   6  -2   3   19.56    0.48
   6  -2   3   19.03    0.52
  -6  -2  -3   19.92    0.60
  -6  -2  -3   19.93    0.59
   6   2   3   20.58    0.53
   6   2   3   19.73    0.63
  -6   2  -3   20.26    0.43
   6   2   3   18.44    0.68
  -6   2  -3   19.17    0.43
  -6   2  -3   18.90    0.52
   6   2   3   18.58    0.58
   6   2   3   18.72    0.59
   7  -2   3    6.66    0.41
   7  -2   3    5.72    0.28
  -7  -2  -3    6.23    0.32
  -7  -2  -3    6.14    0.35
  -7  -2  -3    6.72    0.33
   7  -2   3    6.75    0.25
   7   2   3    6.55    0.41
  -7   2  -3    6.78    0.21
   7   2   3    6.60    0.29
  -7   2  -3    6.64    0.29
  -7   2  -3    6.72    0.22
   7   2   3    6.39    0.33
   7   2   3    7.13    0.34
   7   2   3    6.34    0.36
  -8  -2  -3    8.35    0.39
  -8  -2  -3    8.81    0.40
  -8  -2  -3    8.43    0.43
   8  -2   3    8.36    0.48
   8  -2   3    7.86    0.35
   8  -2   3    8.26    0.31
   8   2   3    8.55    0.36
   8   2   3    7.57    0.38
   8   2   3    8.02    0.39
   8   2   3    8.32    0.49
  -8   2  -3    8.38    0.36
  -8   2  -3    7.84    0.26
   8   2   3    8.12    0.43
   9  -2   3    1.61    0.20
  -9  -2  -3    1.34    0.20
  -9  -2  -3    1.69    0.22
   9  -2   3    1.75    0.17
   9  -2   3    1.73    0.29
  -9  -2  -3    1.43    0.23
   9   2   3    1.50    0.21
   9   2   3    2.14    0.24
   9   2   3    1.96    0.31
  -9   2  -3    2.29    0.22
   9   2   3    1.57    0.20
   9   2   3    1.76    0.26
  -9   2  -3    1.91    0.15
 -10  -2  -3    1.80    0.24
 -10  -2  -3    2.36    0.30
  10  -2   3    2.17    0.33
 -10   2  -3    2.44    0.25
  10   2   3    1.81    0.32
  10   2   3    2.09    0.24
  10   2   3    1.94    0.25
  10   2   3    2.22    0.26
 -11  -2  -3   12.71    0.61
  11  -2   3   13.23    0.68
  11   2   3   12.49    0.57
 -11   2  -3   11.96    0.51
  11   2   3   13.40    0.55
  11   2   3   12.01    0.70
  12  -2   3    6.94    0.55
 -12  -2  -3    5.64    0.46
  12  -2   3    6.79    0.61
 -12   2  -3    6.38    0.39
  12   2   3    7.25    0.57
  12   2   3    5.66    0.43
  13  -2   3    6.43    0.63
 -13  -2  -3    5.79    0.48
  13  -2   3    5.94    0.57
  13   2   3    6.26    0.46
  13   2   3    6.44    0.62
 -13   2  -3    6.16    0.41
  14  -2   3   -0.07    0.23
  14  -2   3    1.13    0.33
 -14  -2  -3    0.73    0.24
  14   2   3    1.06    0.33
  14   2   3    0.44    0.21
 -14   2  -3    0.91    0.22
  15  -2   3    0.10    0.28
 -15  -2  -3   -0.01    0.20
  15  -2   3   -0.18    0.23
 -15   2  -3    0.03    0.17
  15   2   3    0.13    0.20
  15   2   3    0.05    0.27
 -16  -2  -3    2.23    0.37
  16   2   3    1.32    0.31
 -17  -2  -3   -0.41    0.24
  17  -3  -3    0.32    0.37
  17  -3  -3    0.35    0.32
 -17  -3   3    1.02    0.44
  17   3  -3    0.36    0.32
 -17   3   3    0.76    0.38
  16  -3  -3    1.12    0.35
 -16  -3   3    0.39    0.33
  16  -3  -3    0.34    0.35
 -16   3   3    0.31    0.32
  16   3  -3    0.75    0.33
  15  -3  -3    0.24    0.28
 -15  -3   3    0.56    0.32
  15   3  -3    0.95    0.34
 -15   3   3    0.39    0.28
  14  -3  -3    0.38    0.30
 -14  -3   3    0.62    0.29
 -14   3   3    0.43    0.26
  14   3  -3    0.15    0.25
  14   3  -3    0.50    0.25
  14   3  -3    0.13    0.22
 -13  -3   3    0.31    0.26
 -13  -3   3    0.30    0.24
  13  -3  -3    0.65    0.28
  13   3  -3    0.88    0.24
 -13   3   3    0.36    0.25
  13   3  -3    0.17    0.20
  13   3  -3    0.20    0.22
 -12  -3   3    4.09    0.48
  12  -3  -3    3.79    0.45
  12  -3  -3    4.13    0.43
 -12  -3   3    3.97    0.47
 -12   3   3    4.14    0.44
  12   3  -3    4.49    0.45
  12   3  -3    4.21    0.39
 -12   3   3    3.82    0.46
  12   3  -3    4.43    0.46
  11  -3  -3   16.50    0.72
 -11  -3   3   15.59    0.80
  11  -3  -3   16.82    0.82
 -11  -3   3   17.68    0.83
  11   3  -3   16.93    0.70
  11   3  -3   18.36    0.75
 -11   3   3   17.53    0.78
  11   3  -3   16.33    0.76
 -11   3   3   18.05    0.82
  10  -3  -3   11.32    0.47
  10  -3  -3   12.36    0.68
 -10  -3   3   11.74    0.67
  10  -3  -3   11.14    0.57
 -10  -3   3   11.51    0.64
 -10  -3   3   10.73    0.66
  10   3  -3   11.67    0.55
  10   3  -3   12.87    0.64
 -10   3   3   12.56    0.64
 -10   3   3   11.96    0.62
  10   3  -3   12.32    0.59
  -9  -3   3   45.62    1.43
   9  -3  -3   46.78    1.30
  -9  -3   3   47.69    1.39
   9  -3  -3   45.22    1.36
  -9  -3   3   45.65    1.40
   9  -3  -3   48.16    1.14
   9   3  -3   46.11    1.34
  -9   3   3   48.10    1.36
  -9   3   3   44.29    1.35
   9   3  -3   46.01    1.22
   9   3  -3   45.19    1.26
   8  -3  -3    2.65    0.19
   8  -3  -3    2.21    0.30
  -8  -3   3    1.94    0.29
   8  -3  -3    2.32    0.28
  -8  -3   3    2.06    0.30
  -8  -3   3    2.39    0.33
  -8   3   3    2.40    0.20
   8   3  -3    2.76    0.32
  -8   3   3    2.62    0.32
  -8   3   3    2.29    0.29
   8   3  -3    2.78    0.28
   8   3  -3    2.11    0.24
   7  -3  -3    0.19    0.14
   7  -3  -3    0.00    0.14
  -7  -3   3    0.03    0.16
  -7  -3   3   -0.03    0.14
  -7  -3   3   -0.01    0.15
   7  -3  -3    0.05    0.06
   7  -3  -3    0.06    0.11
   7   3  -3    0.09    0.11
  -7   3   3    0.03    0.13
  -7   3   3    0.00    0.08
  -7   3   3   -0.01    0.13
  -7   3   3    0.15    0.13
   7   3  -3    0.05    0.12
   7   3  -3   -0.13    0.14
  -6  -3   3   42.64    1.24
   6  -3  -3   41.74    1.16
   6  -3  -3   43.17    1.15
  -6  -3   3   39.25    1.18
  -6  -3   3   43.40    1.07
  -6  -3   3   43.37    1.21
   6  -3  -3   42.78    0.95
   6  -3  -3   41.13    1.13
   6   3  -3   43.11    1.07
  -6   3   3   42.82    1.17
  -6   3   3   42.43    1.18
  -6   3   3   40.07    1.17
  -6   3   3   42.97    1.14
  -6   3   3   43.11    0.96
   6   3  -3   42.62    1.16
  -5  -3   3   17.27    0.54
   5  -3  -3   16.32    0.59
   5  -3  -3   15.63    0.58
  -5  -3   3   17.10    0.66
  -5  -3   3   15.51    0.61
   5  -3  -3   16.70    0.43
   5  -3  -3   17.16    0.60
  -5  -3   3   16.02    0.51
  -5  -3   3   15.94    0.62
  -5   3   3   16.63    0.60
  -5   3   3   15.65    0.43
   5   3  -3   15.97    0.58
  -5   3   3   16.79    0.59
  -5   3   3   15.99    0.61
   5   3  -3   16.86    0.53
  -5   3   3   15.99    0.60
  -4  -3   3   74.23    1.68
   4  -3  -3   72.41    1.66
  -4  -3   3   70.67    1.59
   4  -3  -3   72.85    1.65
   4  -3  -3   71.75    1.68
  -4  -3   3   71.54    1.72
  -4  -3   3   71.30    1.69
  -4  -3   3   70.66    1.73
   4  -3  -3   73.86    1.70
  -4  -3   3   72.93    1.55
   4  -3  -3   72.78    1.66
  -4   3   3   71.97    1.68
  -4   3   3   73.13    1.68
   4   3  -3   72.89    1.53
  -4   3   3   69.78    1.65
   4   3  -3   75.10    1.82
  -4   3   3   72.46    1.66
   4   3  -3   72.35    1.69
   4   3  -3   71.29    1.56
  -4   3   3   71.40    1.50
   4   3  -3   70.94    1.67
  -4   3   3   69.51    1.70
   4   3  -3   71.63    1.71
  -3  -3   3   72.09    1.51
  -3  -3   3   72.11    1.62
   3  -3  -3   71.51    1.55
   3  -3  -3   73.76    1.62
   3  -3  -3   70.77    1.65
   3  -3  -3   70.36    1.60
   3  -3  -3   71.81    1.64
   3  -3  -3   70.77    1.60
  -3  -3   3   72.69    1.67
  -3  -3   3   69.59    1.67
  -3  -3   3   71.58    1.65
  -3   3   3   71.20    1.67
  -3   3   3   72.21    1.61
   3   3  -3   71.09    1.67
  -3   3   3   70.43    1.64
  -3   3   3   71.52    1.60
   3   3  -3   69.97    1.62
   3   3  -3   72.36    1.46
   3   3  -3   73.28    1.64
   3   3  -3   70.58    1.66
  -3   3   3   69.52    1.49
   3   3  -3   70.35    1.52
  -3   3   3   70.27    1.63
  -2  -3   3   38.26    0.99
   2  -3  -3   39.59    0.97
  -2  -3   3   39.18    1.02
   2  -3  -3   38.72    0.93
  -2  -3   3   40.00    0.97
  -2  -3   3   40.18    0.90
   2  -3  -3   39.28    1.00
   2  -3  -3   38.83    1.00
   2  -3  -3   40.40    0.99
   2  -3  -3   39.92    0.95
  -2  -3   3   38.86    0.99
  -2   3   3   39.77    0.95
   2   3  -3   39.52    1.02
  -2   3   3   38.45    1.01
   2   3  -3   38.90    0.94
   2   3  -3   39.36    0.91
  -2   3   3   38.08    0.99
  -2   3   3   38.93    1.00
   2   3  -3   39.03    1.00
  -2   3   3   39.52    0.94
  -2   3   3   37.60    0.97
   2   3  -3   38.70    0.80
   2   3  -3   38.09    0.97
   2   3  -3   39.66    0.99
   1  -3  -3   92.80    1.95
  -1  -3   3   92.24    1.96
   1  -3  -3   95.95    1.97
   1  -3  -3   94.31    2.02
  -1  -3   3   90.14    1.99
   1  -3  -3   91.25    2.01
   1  -3  -3   91.17    1.91
  -1  -3   3   91.39    1.96
   1  -3  -3   92.97    1.92
  -1  -3   3   91.96    2.01
  -1  -3   3   92.49    1.88
  -1   3   3   90.16    1.98
  -1   3   3   90.88    2.02
  -1   3   3   90.04    1.96
   1   3  -3   90.97    1.99
  -1   3   3   92.43    1.92
  -1   3   3   92.58    1.92
   1   3  -3   93.16    2.00
   1   3  -3   90.19    1.97
  -1   3   3   92.42    2.01
   1   3  -3   94.99    1.96
   1   3  -3   92.58    1.89
   1   3  -3   90.35    1.90
   0  -3   3  189.24    3.86
   0  -3  -3  193.43    3.80
   0  -3   3  191.94    3.84
   0  -3  -3  191.29    3.76
   0  -3   3  192.16    3.86
   0  -3   3  189.89    3.72
   0  -3   3  187.55    3.77
   0  -3   3  197.17    3.74
   0  -3  -3  188.19    3.91
   0  -3  -3  196.59    3.80
   0  -3   3  192.33    3.58
   0  -3  -3  192.28    3.74
   0  -3  -3  187.07    3.91
   0   3   3  190.62    3.82
   0   3   3  188.71    3.80
   0   3  -3  186.88    3.84
   0   3   3  189.66    3.92
   0   3   3  194.67    3.75
   0   3  -3  192.21    3.87
   0   3   3  193.24    3.81
   0   3   3  191.32    3.77
   0   3  -3  193.38    3.77
   0   3  -3  193.45    3.85
   0   3   3  190.96    3.91
   0   3  -3  190.79    3.73
  -1  -3  -3   -0.01    0.09
   1  -3   3    0.01    0.05
  -1  -3  -3    0.04    0.08
  -1  -3  -3    0.07    0.05
   1  -3   3    0.02    0.06
   1  -3   3    0.10    0.07
  -1  -3  -3    0.55    0.11
  -1  -3  -3    0.07    0.07
   1  -3   3    0.00    0.06
  -1  -3  -3    0.13    0.08
   1  -3   3    0.14    0.07
   1   3   3    0.07    0.04
   1   3   3    0.13    0.08
   1   3   3    0.05    0.09
  -1   3  -3   -0.09    0.05
   1   3   3    0.15    0.08
  -1   3  -3    0.34    0.09
  -1   3  -3    0.08    0.07
  -1   3  -3    0.12    0.07
  -1   3  -3    0.06    0.06
   1   3   3    0.02    0.09
   1   3   3    0.06    0.08
   1   3   3   -0.01    0.08
  -2  -3  -3  227.59    4.57
   2  -3   3  230.30    4.45
   2  -3   3  232.15    4.61
  -2  -3  -3  232.86    4.56
   2  -3   3  233.63    4.48
  -2  -3  -3  232.37    4.54
  -2  -3  -3  235.97    4.69
  -2  -3  -3  228.89    4.70
   2  -3   3  235.33    4.58
   2  -3   3  234.76    4.59
  -2   3  -3  229.54    4.60
  -2   3  -3  227.36    4.59
   2   3   3  231.12    4.57
   2   3   3  232.65    4.41
  -2   3  -3  235.27    4.46
   2   3   3  229.92    4.70
   2   3   3  237.91    4.71
   2   3   3  232.80    4.60
   2   3   3  231.21    4.57
   2   3   3  234.01    4.58
   3  -3   3    0.83    0.10
   3  -3   3    0.94    0.13
  -3  -3  -3    0.96    0.15
   3  -3   3    0.94    0.10
   3  -3   3    0.92    0.10
  -3  -3  -3    0.90    0.15
  -3  -3  -3    2.03    0.20
   3   3   3    0.67    0.13
   3   3   3    0.92    0.14
   3   3   3    0.98    0.16
  -3   3  -3    0.61    0.09
   3   3   3    0.87    0.14
  -3   3  -3    1.05    0.11
   3   3   3    0.60    0.14
  -3   3  -3    1.13    0.11
  -4  -3  -3    0.56    0.14
  -4  -3  -3    0.33    0.12
   4  -3   3    0.69    0.09
   4  -3   3    0.61    0.16
   4  -3   3    0.92    0.11
   4  -3   3    0.76    0.09
   4  -3   3    0.78    0.13
  -4  -3  -3    0.83    0.15
   4   3   3    0.82    0.14
  -4   3  -3    0.76    0.09
   4   3   3    1.24    0.17
   4   3   3    0.56    0.15
  -4   3  -3    0.65    0.10
  -4   3  -3    0.66    0.08
   4   3   3    0.74    0.15
  -5  -3  -3   28.48    0.79
   5  -3   3   27.15    0.65
   5  -3   3   26.33    0.87
  -5  -3  -3   26.88    0.81
   5  -3   3   27.41    0.65
   5  -3   3   27.37    0.67
  -5  -3  -3   27.03    0.78
  -5   3  -3   27.44    0.69
   5   3   3   26.86    0.84
  -5   3  -3   27.80    0.62
   5   3   3   26.66    0.77
   5   3   3   28.49    0.79
   5   3   3   27.61    0.81
  -5   3  -3   26.07    0.62
   6  -3   3    0.14    0.07
   6  -3   3    0.15    0.07
  -6  -3  -3    0.18    0.12
  -6  -3  -3    0.06    0.10
   6  -3   3    0.14    0.15
  -6  -3  -3    0.07    0.10
   6   3   3    0.03    0.10
  -6   3  -3    0.15    0.09
  -6   3  -3    0.12    0.06
   6   3   3    0.06    0.06
  -6   3  -3    0.15    0.06
   6   3   3   -0.13    0.11
   6   3   3    0.18    0.12
   6   3   3    0.01    0.10
  -6   3  -3    0.02    0.03
   7  -3   3    0.47    0.18
   7  -3   3    0.58    0.10
  -7  -3  -3    0.32    0.13
  -7  -3  -3    0.52    0.16
   7  -3   3    0.62    0.12
  -7  -3  -3    0.91    0.18
   7   3   3    0.47    0.14
  -7   3  -3    0.54    0.12
  -7   3  -3    0.75    0.10
   7   3   3    0.50    0.16
   7   3   3    0.99    0.21
   7   3   3    0.40    0.15
   7   3   3    0.59    0.09
  -7   3  -3    0.71    0.09
   8  -3   3    0.02    0.08
  -8  -3  -3    0.00    0.14
   8  -3   3    0.08    0.08
   8  -3   3    0.27    0.18
  -8  -3  -3    0.12    0.13
  -8  -3  -3    0.16    0.12
   8   3   3    0.07    0.15
   8   3   3    0.21    0.14
  -8   3  -3    0.05    0.09
   8   3   3    0.03    0.11
   8   3   3    0.03    0.13
  -8   3  -3    0.02    0.05
   8   3   3    0.17    0.09
  -8   3  -3    0.22    0.08
  -9  -3  -3   -0.07    0.13
   9  -3   3   -0.19    0.16
  -9  -3  -3    0.10    0.12
  -9  -3  -3    0.31    0.16
   9   3   3    0.05    0.10
   9   3   3   -0.15    0.11
  -9   3  -3   -0.01    0.07
   9   3   3   -0.01    0.17
   9   3   3    0.04    0.14
  -9   3  -3    0.01    0.07
  -9   3  -3    0.13    0.11
 -10  -3  -3    4.65    0.43
 -10  -3  -3    4.96    0.38
  10  -3   3    4.90    0.48
 -10   3  -3    4.79    0.32
  10   3   3    5.51    0.51
  10   3   3    5.11    0.39
  10   3   3    5.45    0.32
  10   3   3    4.88    0.39
 -11  -3  -3    8.94    0.55
  11  -3   3    9.17    0.63
  11   3   3    8.05    0.59
  11   3   3    8.93    0.52
 -11   3  -3    8.06    0.43
  12  -3   3    6.36    0.59
 -12  -3  -3    6.46    0.50
  12   3   3    6.69    0.48
 -12   3  -3    7.44    0.43
  12   3   3    7.37    0.60
  13  -3   3    0.57    0.26
 -13  -3  -3    0.89    0.27
  13   3   3    0.67    0.25
  13   3   3    0.56    0.29
 -13   3  -3    0.57    0.18
 -14  -3  -3    0.01    0.20
  14  -3   3    0.02    0.23
  14  -3   3    0.16    0.27
  14   3   3    0.16    0.27
 -14   3  -3    0.21    0.16
  14   3   3    0.19    0.20
  15  -3   3    0.16    0.29
 -15  -3  -3    0.06    0.24
  15  -3   3    0.09    0.29
  15   3   3    0.04    0.27
  15   3   3   -0.11    0.21
 -16  -3  -3   -0.22    0.25
  16  -3   3   -0.20    0.30
  16   3   3   -0.34    0.21
  17  -4  -3    0.01    0.29
  17  -4  -3    0.13    0.42
 -17   4   3   -0.08    0.33
  17   4  -3   -0.19    0.28
 -16  -4   3   -0.39    0.30
  16  -4  -3   -0.03    0.31
 -16   4   3   -0.01    0.29
  16   4  -3    0.04    0.26
 -15  -4   3    0.20    0.30
  15  -4  -3    0.06    0.27
 -15   4   3   -0.29    0.24
  15   4  -3   -0.10    0.23
 -14  -4   3    0.95    0.34
  14  -4  -3    0.76    0.35
  14   4  -3    0.77    0.30
 -14   4   3    0.55    0.28
  14   4  -3    0.65    0.29
  13  -4  -3    1.44    0.35
 -13  -4   3    0.67    0.29
 -13  -4   3    0.94    0.32
 -13   4   3    0.77    0.28
  13   4  -3    1.18    0.31
  13   4  -3    0.90    0.29
  13   4  -3    0.86    0.23
 -12  -4   3   -0.16    0.22
 -12  -4   3   -0.28    0.18
  12  -4  -3    0.06    0.18
  12  -4  -3   -0.05    0.21
 -12   4   3   -0.12    0.18
  12   4  -3    0.01    0.18
  12   4  -3   -0.09    0.15
 -12   4   3    0.19    0.22
  12   4  -3   -0.15    0.17
 -11  -4   3    0.32    0.24
  11  -4  -3    0.30    0.20
 -11  -4   3   -0.26    0.20
  11  -4  -3    0.38    0.24
 -11   4   3   -0.06    0.18
  11   4  -3    0.10    0.21
 -11   4   3    0.17    0.23
  11   4  -3    0.31    0.21
  10  -4  -3    1.64    0.31
 -10  -4   3    1.67    0.32
 -10  -4   3    1.57    0.34
 -10  -4   3    1.63    0.34
  10  -4  -3    1.13    0.27
  10   4  -3    1.46    0.26
 -10   4   3    1.56    0.32
  10   4  -3    1.31    0.30
 -10   4   3    1.11    0.27
  -9  -4   3    1.56    0.32
   9  -4  -3    1.46    0.28
  -9  -4   3    1.36    0.30
  -9  -4   3    1.07    0.26
   9  -4  -3    1.17    0.24
   9  -4  -3    1.18    0.13
   9   4  -3    0.89    0.24
   9   4  -3    1.27    0.25
  -9   4   3    0.77    0.23
  -9   4   3    0.92    0.24
  -8  -4   3    0.65    0.26
   8  -4  -3    0.81    0.22
  -8  -4   3    0.58    0.21
   8  -4  -3    0.76    0.09
  -8  -4   3    0.60    0.22
   8  -4  -3    0.67    0.19
   8   4  -3    0.84    0.19
  -8   4   3    1.06    0.25
   8   4  -3    0.70    0.21
  -8   4   3    0.69    0.20
  -7  -4   3    0.63    0.20
  -7  -4   3    0.15    0.17
  -7  -4   3    0.67    0.23
   7  -4  -3    1.14    0.23
   7  -4  -3    0.51    0.17
  -7   4   3    0.56    0.19
  -7   4   3    0.37    0.17
   7   4  -3    0.59    0.19
  -7   4   3    1.00    0.21
   7   4  -3    0.27    0.13
  -6  -4   3    6.45    0.42
  -6  -4   3    5.99    0.44
   6  -4  -3    6.12    0.38
  -6  -4   3    5.90    0.31
   6  -4  -3    5.69    0.38
  -6  -4   3    6.60    0.42
  -6   4   3    5.96    0.41
   6   4  -3    5.61    0.33
  -6   4   3    5.76    0.20
   6   4  -3    6.08    0.38
  -6   4   3    5.56    0.39
  -6   4   3    5.67    0.40
  -6   4   3    5.95    0.39
  -5  -4   3    2.71    0.29
   5  -4  -3    2.69    0.28
  -5  -4   3    2.59    0.23
  -5  -4   3    2.35    0.29
  -5  -4   3    2.82    0.31
   5  -4  -3    2.77    0.28
   5  -4  -3    2.43    0.25
  -5   4   3    2.69    0.13
   5   4  -3    2.21    0.22
  -5   4   3    3.60    0.33
   5   4  -3    2.74    0.28
  -5   4   3    2.97    0.31
  -5   4   3    2.75    0.29
  -5   4   3    2.20    0.25
  -4  -4   3    0.77    0.18
  -4  -4   3    0.47    0.18
  -4  -4   3    0.59    0.12
   4  -4  -3    0.88    0.18
  -4  -4   3    0.62    0.17
   4  -4  -3    0.57    0.16
   4  -4  -3    0.58    0.15
  -4   4   3    0.92    0.18
  -4   4   3    0.68    0.17
  -4   4   3    0.53    0.17
  -4   4   3    0.63    0.08
   4   4  -3    0.76    0.17
   4   4  -3    0.55    0.13
   4   4  -3    0.70    0.15
  -4   4   3    0.78    0.16
  -3  -4   3    4.13    0.30
   3  -4  -3    4.51    0.29
  -3  -4   3    3.73    0.31
   3  -4  -3    3.94    0.30
   3  -4  -3    4.17    0.29
  -3  -4   3    3.94    0.29
   3  -4  -3    3.96    0.28
   3  -4  -3    3.42    0.26
  -3  -4   3    4.27    0.25
  -3   4   3    4.16    0.29
  -3   4   3    3.49    0.29
   3   4  -3    3.15    0.24
   3   4  -3    4.35    0.30
  -3   4   3    4.14    0.30
   3   4  -3    4.32    0.27
   3   4  -3    4.13    0.27
  -3   4   3    3.95    0.29
   2  -4  -3   17.05    0.55
   2  -4  -3   17.52    0.60
  -2  -4   3   17.34    0.53
   2  -4  -3   18.52    0.58
  -2  -4   3   17.11    0.60
  -2  -4   3   17.90    0.62
   2  -4  -3   17.61    0.59
   2  -4  -3   17.21    0.55
  -2  -4   3   17.36    0.60
   2  -4  -3   17.39    0.60
  -2   4   3   16.88    0.59
  -2   4   3   16.49    0.57
  -2   4   3   17.56    0.56
   2   4  -3   16.77    0.57
  -2   4   3   17.01    0.61
  -2   4   3   17.67    0.61
  -2   4   3   17.73    0.55
   2   4  -3   18.07    0.61
   2   4  -3   16.99    0.59
   2   4  -3   17.21    0.37
   2   4  -3   17.80    0.54
   2   4  -3   17.52    0.37
   2   4  -3   17.23    0.56
  -1  -4   3   13.75    0.51
   1  -4  -3   14.74    0.49
  -1  -4   3   15.15    0.48
  -1  -4   3   14.18    0.51
   1  -4  -3   14.61    0.49
  -1  -4   3   14.25    0.52
   1  -4  -3   14.24    0.52
   1  -4  -3   14.04    0.45
   1  -4  -3   13.99    0.53
   1  -4  -3   13.78    0.51
  -1   4   3   14.66    0.54
  -1   4   3   14.04    0.51
   1   4  -3   14.36    0.52
  -1   4   3   14.12    0.53
   1   4  -3   14.19    0.48
  -1   4   3   14.82    0.52
  -1   4   3   14.74    0.50
   1   4  -3   14.78    0.57
   1   4  -3   14.21    0.50
  -1   4   3   14.55    0.46
  -1   4   3   14.60    0.53
   1   4  -3   14.46    0.48
   1   4  -3   13.84    0.51
   0  -4  -3    4.98    0.27
   0  -4  -3    5.54    0.23
   0  -4  -3    5.27    0.31
   0  -4   3    5.92    0.28
   0  -4   3    5.54    0.28
   0  -4   3    5.47    0.29
   0  -4  -3    5.49    0.31
   0  -4   3    4.58    0.27
   0  -4   3    5.47    0.30
   0   4  -3    5.53    0.29
   0   4   3    5.79    0.31
   0   4   3    5.35    0.35
   0   4   3    5.41    0.30
   0   4  -3    4.59    0.27
   0   4  -3    5.10    0.26
   0   4  -3    4.99    0.28
   0   4   3    5.55    0.32
   0   4   3    5.61    0.24
   0   4   3    5.48    0.30
   0   4  -3    5.52    0.29
   1  -4   3   81.75    1.79
  -1  -4  -3   82.64    1.88
  -1  -4  -3   82.45    1.68
  -1  -4  -3   83.75    1.82
   1  -4   3   83.67    1.62
  -1  -4  -3   80.93    1.89
   1  -4   3   83.14    1.75
   1  -4   3   82.75    1.81
   1  -4   3   83.99    1.80
   1  -4   3   80.86    1.81
   1  -4   3   82.10    1.79
  -1   4  -3   83.05    1.78
   1   4   3   84.20    1.86
   1   4   3   81.46    1.83
   1   4   3   83.68    1.69
  -1   4  -3   80.11    1.80
   1   4   3   81.92    1.83
   1   4   3   83.26    1.90
  -1   4  -3   83.24    1.83
  -1   4  -3   79.76    1.74
   1   4   3   81.63    1.84
  -1   4  -3   82.91    1.80
   2  -4   3   63.43    1.42
  -2  -4  -3   63.50    1.50
   2  -4   3   61.98    1.37
  -2  -4  -3   60.59    1.47
  -2  -4  -3   62.04    1.51
   2  -4   3   62.16    1.40
  -2  -4  -3   61.66    1.24
   2  -4   3   62.48    1.32
   2  -4   3   62.67    1.41
   2  -4   3   62.52    1.39
   2   4   3   60.71    1.47
  -2   4  -3   62.15    1.36
  -2   4  -3   63.25    1.42
  -2   4  -3   63.52    1.39
   2   4   3   62.79    1.51
   2   4   3   63.73    1.50
   2   4   3   62.50    1.48
  -2   4  -3   62.70    1.42
  -2   4  -3   63.26    1.40
   2   4   3   61.39    1.47
   3  -4   3    5.33    0.26
  -3  -4  -3    5.36    0.34
   3  -4   3    5.06    0.25
  -3  -4  -3    5.30    0.33
   3  -4   3    5.53    0.27
   3  -4   3    4.32    0.34
  -3  -4  -3    5.23    0.32
   3  -4   3    5.63    0.27
   3   4   3    5.36    0.33
  -3   4  -3    5.26    0.27
  -3   4  -3    5.80    0.27
  -3   4  -3    5.16    0.24
   3   4   3    4.59    0.31
  -3   4  -3    5.18    0.27
   3   4   3    4.97    0.32
   3   4   3    4.82    0.31
   3   4   3    5.39    0.32
   4  -4   3    3.85    0.22
   4  -4   3    3.63    0.22
  -4  -4  -3    3.47    0.29
  -4  -4  -3    3.97    0.30
   4  -4   3    4.41    0.35
   4  -4   3    3.97    0.24
  -4  -4  -3    4.68    0.30
   4   4   3    4.09    0.30
   4   4   3    3.62    0.29
   4   4   3    4.27    0.31
   4   4   3    3.52    0.28
  -4   4  -3    4.07    0.22
   4   4   3    3.83    0.29
  -4   4  -3    3.62    0.23
  -4   4  -3    3.97    0.23
  -5  -4  -3    2.31    0.26
   5  -4   3    2.36    0.19
  -5  -4  -3    2.56    0.26
   5  -4   3    2.28    0.29
  -5  -4  -3    2.52    0.28
   5  -4   3    2.68    0.19
   5  -4   3    2.38    0.18
   5   4   3    2.63    0.29
   5   4   3    2.34    0.26
  -5   4  -3    2.46    0.21
   5   4   3    2.47    0.26
   5   4   3    2.32    0.24
  -5   4  -3    2.59    0.20
   5   4   3    2.75    0.28
   6  -4   3    0.47    0.18
   6  -4   3    0.32    0.09
  -6  -4  -3    0.31    0.17
  -6  -4  -3    0.17    0.14
   6  -4   3    0.21    0.10
   6  -4   3    0.40    0.11
  -6  -4  -3    0.10    0.13
   6   4   3    0.36    0.15
  -6   4  -3    0.28    0.10
   6   4   3   -0.09    0.12
   6   4   3    0.03    0.13
  -6   4  -3    0.18    0.08
  -6   4  -3    0.26    0.11
   6   4   3    0.33    0.14
  -7  -4  -3    4.28    0.36
  -7  -4  -3    4.29    0.36
   7  -4   3    4.05    0.41
  -7  -4  -3    5.13    0.35
   7  -4   3    4.70    0.27
   7  -4   3    4.81    0.25
   7  -4   3    5.09    0.29
   7   4   3    5.15    0.40
  -7   4  -3    5.04    0.24
  -7   4  -3    4.35    0.26
   7   4   3    4.17    0.36
  -7   4  -3    4.99    0.29
   7   4   3    3.96    0.35
   7   4   3    4.80    0.38
  -8  -4  -3    0.53    0.18
   8  -4   3    0.65    0.14
  -8  -4  -3    0.66    0.19
   8  -4   3    0.79    0.23
  -8  -4  -3    0.71    0.20
  -8   4  -3    0.74    0.14
   8   4   3    0.57    0.19
  -8   4  -3    0.53    0.15
   8   4   3    0.51    0.18
  -8   4  -3    0.54    0.11
   8   4   3    0.42    0.20
   8   4   3    0.58    0.21
  -9  -4  -3   15.42    0.69
   9  -4   3   13.42    0.72
  -9  -4  -3   15.13    0.65
  -9   4  -3   14.66    0.55
   9   4   3   14.42    0.72
   9   4   3   15.60    0.65
   9   4   3   15.00    0.64
 -10  -4  -3   15.93    0.74
  10  -4   3   16.11    0.81
  10   4   3   16.12    0.69
  10   4   3   15.16    0.78
 -10   4  -3   15.15    0.59
  11  -4   3    0.64    0.29
 -11  -4  -3    0.30    0.22
 -11   4  -3    0.92    0.20
  11   4   3    1.09    0.26
  11   4   3    0.35    0.26
 -12  -4  -3    0.71    0.27
  12  -4   3    1.12    0.33
  12   4   3    0.83    0.32
 -12   4  -3    1.05    0.22
  12   4   3    0.82    0.25
 -13  -4  -3    0.49    0.26
  13  -4   3    0.21    0.27
  13   4   3    0.08    0.21
 -13   4  -3    0.32    0.16
  13   4   3    0.75    0.31
 -14  -4  -3    1.82    0.37
  14  -4   3    1.26    0.38
 -14   4  -3    1.58    0.27
  14   4   3    0.91    0.36
  14   4   3    2.09    0.35
  15  -4   3    0.24    0.32
  15  -4   3    0.20    0.30
 -15  -4  -3    0.51    0.30
  15   4   3    0.59    0.37
  15   4   3    0.31    0.28
 -16  -4  -3    0.36    0.33
  16  -4   3    0.17    0.36
  16  -5  -3    0.24    0.37
 -16  -5   3    0.35    0.42
  16   5  -3    0.30    0.29
 -16   5   3    0.22    0.34
  16   5  -3   -0.21    0.26
  15  -5  -3    0.18    0.34
 -15  -5   3    0.13    0.31
  15   5  -3   -0.17    0.23
 -15   5   3   -0.04    0.25
  14  -5  -3    0.16    0.32
 -14  -5   3    0.46    0.31
  14   5  -3   -0.02    0.25
  14   5  -3    0.01    0.24
 -14   5   3    0.20    0.25
 -13  -5   3    0.01    0.29
 -13  -5   3    0.05    0.23
  13  -5  -3    0.36    0.30
 -13   5   3    0.56    0.28
  13   5  -3    0.22    0.23
  13   5  -3    0.10    0.24
  12  -5  -3    1.66    0.37
 -12  -5   3    1.70    0.40
 -12  -5   3    0.94    0.31
  12   5  -3    1.79    0.32
  12   5  -3    1.26    0.34
 -12   5   3    1.59    0.35
  11  -5  -3    4.50    0.44
 -11  -5   3    3.01    0.43
  11  -5  -3    3.58    0.45
 -11  -5   3    3.66    0.48
  11   5  -3    4.21    0.48
 -11   5   3    3.17    0.40
 -11   5   3    3.72    0.46
  11   5  -3    3.18    0.39
 -10  -5   3   13.61    0.81
  10  -5  -3   13.88    0.68
  10  -5  -3   14.05    0.76
 -10  -5   3   13.90    0.76
 -10  -5   3   13.40    0.77
 -10   5   3   13.81    0.71
  10   5  -3   14.25    0.72
  10   5  -3   14.44    0.67
 -10   5   3   15.23    0.75
  -9  -5   3    9.56    0.62
   9  -5  -3   11.23    0.63
  -9  -5   3    8.71    0.64
   9  -5  -3   10.19    0.57
  -9  -5   3    9.66    0.64
   9   5  -3   10.15    0.56
  -9   5   3   10.97    0.60
  -9   5   3   10.84    0.62
   9   5  -3    9.54    0.59
  -8  -5   3    0.90    0.29
   8  -5  -3    0.47    0.21
  -8  -5   3    0.65    0.23
   8  -5  -3    0.50    0.19
  -8  -5   3    0.93    0.26
   8   5  -3    0.75    0.20
  -8   5   3    0.55    0.20
   8   5  -3    0.50    0.21
  -8   5   3    0.69    0.23
   7  -5  -3    5.81    0.42
  -7  -5   3    6.01    0.50
  -7  -5   3    5.83    0.46
   7  -5  -3    5.66    0.43
  -7  -5   3    6.48    0.48
   7   5  -3    5.93    0.41
   7   5  -3    6.64    0.45
  -7   5   3    6.09    0.42
  -7   5   3    5.96    0.44
  -7   5   3    5.79    0.43
   7   5  -3    5.26    0.37
   6  -5  -3   16.66    0.69
  -6  -5   3   16.08    0.74
  -6  -5   3   16.06    0.71
   6  -5  -3   15.39    0.64
  -6  -5   3   16.86    0.73
   6   5  -3   15.68    0.67
   6   5  -3   16.49    0.66
  -6   5   3   16.02    0.69
   6   5  -3   16.38    0.62
  -6   5   3   16.55    0.68
  -6   5   3   18.47    0.72
  -5  -5   3    9.54    0.52
   5  -5  -3    8.96    0.46
  -5  -5   3    9.85    0.52
   5  -5  -3    9.10    0.47
  -5  -5   3    8.87    0.43
  -5  -5   3    8.65    0.52
  -5   5   3    8.41    0.46
   5   5  -3    8.77    0.43
  -5   5   3    9.26    0.49
  -5   5   3    9.84    0.51
  -5   5   3    9.11    0.23
   5   5  -3    8.63    0.45
   4  -5  -3   13.05    0.57
  -4  -5   3   12.30    0.59
  -4  -5   3   13.22    0.59
  -4  -5   3   13.43    0.59
   4  -5  -3   12.63    0.54
  -4   5   3   13.23    0.55
  -4   5   3   13.64    0.37
   4   5  -3   12.90    0.52
  -4   5   3   13.86    0.58
   4   5  -3   13.39    0.55
   4   5  -3   13.59    0.57
  -4   5   3   13.09    0.59
  -3  -5   3    9.38    0.49
  -3  -5   3    9.35    0.48
   3  -5  -3   10.03    0.44
  -3  -5   3    9.49    0.48
   3  -5  -3   10.06    0.48
   3   5  -3    9.99    0.43
   3   5  -3    9.40    0.28
  -3   5   3    9.57    0.45
   3   5  -3    9.48    0.46
   3   5  -3    9.42    0.44
  -3   5   3    9.08    0.46
  -3   5   3    9.28    0.48
  -2  -5   3   62.78    1.54
   2  -5  -3   60.84    1.54
  -2  -5   3   60.57    1.53
   2  -5  -3   59.79    1.44
  -2  -5   3   61.38    1.54
  -2   5   3   60.43    1.52
  -2   5   3   62.57    1.46
   2   5  -3   63.22    1.55
  -2   5   3   60.45    1.55
   2   5  -3   60.08    1.17
   2   5  -3   61.49    1.17
   2   5  -3   61.74    1.47
  -2   5   3   61.75    1.48
   2   5  -3   60.52    1.44
   2   5  -3   60.33    1.51
  -2   5   3   60.48    1.47
  -1  -5   3   64.11    1.56
   1  -5  -3   63.45    1.57
   1  -5  -3   62.86    1.45
  -1  -5   3   64.50    1.56
   1  -5  -3   62.00    1.58
  -1  -5   3   65.70    1.49
  -1  -5   3   63.42    1.56
   1   5  -3   64.47    1.57
   1   5  -3   63.48    1.54
   1   5  -3   66.36    1.51
  -1   5   3   62.12    1.59
  -1   5   3   65.80    1.47
  -1   5   3   63.02    1.51
  -1   5   3   63.81    1.57
   1   5  -3   60.64    1.48
   1   5  -3   64.67    1.55
  -1   5   3   63.04    1.52
   0  -5  -3    1.21    0.20
   0  -5  -3    2.28    0.25
   0  -5   3    2.12    0.23
   0  -5   3    2.11    0.24
   0  -5  -3    1.85    0.17
   0  -5   3    1.53    0.20
   0  -5   3    1.79    0.20
   0   5   3    1.91    0.17
   0   5  -3    1.78    0.21
   0   5  -3    1.91    0.22
   0   5   3    1.65    0.23
   0   5  -3    1.46    0.19
   0   5   3    1.78    0.24
   0   5   3    1.56    0.22
   0   5   3    1.79    0.21
   0   5  -3    1.64    0.20
   1  -5   3   24.20    0.74
   1  -5   3   23.86    0.53
   1  -5   3   24.50    0.70
   1  -5   3   24.73    0.73
   1  -5   3   23.46    0.71
  -1  -5  -3   23.96    0.60
  -1  -5  -3   23.53    0.79
   1   5   3   23.04    0.75
  -1   5  -3   23.22    0.69
   1   5   3   23.89    0.73
   1   5   3   22.15    0.75
  -1   5  -3   23.60    0.72
  -1   5  -3   23.77    0.73
   1   5   3   22.49    0.78
  -1   5  -3   24.78    0.71
   2  -5   3   27.72    0.66
   2  -5   3   27.04    0.75
   2  -5   3   28.20    0.79
   2  -5   3   26.85    0.79
  -2  -5  -3   27.17    0.62
   2  -5   3   27.29    0.76
  -2  -5  -3   26.88    0.86
  -2  -5  -3   27.30    0.87
   2   5   3   27.60    0.82
  -2   5  -3   27.53    0.76
   2   5   3   28.53    0.86
  -2   5  -3   28.47    0.76
   2   5   3   27.41    0.85
  -2   5  -3   27.10    0.79
  -2   5  -3   28.04    0.80
   2   5   3   26.55    0.85
   3  -5   3    7.75    0.36
  -3  -5  -3    8.38    0.43
   3  -5   3    7.93    0.34
   3  -5   3    7.07    0.44
   3  -5   3    7.92    0.33
   3  -5   3    8.13    0.35
   3  -5   3    7.81    0.36
  -3  -5  -3    7.56    0.44
   3   5   3    8.35    0.44
   3   5   3    8.00    0.42
  -3   5  -3    8.00    0.37
  -3   5  -3    8.63    0.38
   3   5   3    7.25    0.40
   3   5   3    7.48    0.43
  -3   5  -3    8.08    0.35
   4  -5   3    2.75    0.24
  -4  -5  -3    2.47    0.29
  -4  -5  -3    2.23    0.27
   4  -5   3    2.61    0.23
   4  -5   3    1.78    0.27
   4  -5   3    2.19    0.19
   4  -5   3    2.30    0.23
  -4   5  -3    2.35    0.21
   4   5   3    2.67    0.29
  -4   5  -3    2.58    0.23
  -4   5  -3    2.75    0.24
   4   5   3    2.44    0.28
   4   5   3    2.57    0.27
   4   5   3    2.18    0.26
   5  -5   3    0.37    0.17
  -5  -5  -3    0.23    0.16
   5  -5   3    0.46    0.11
   5  -5   3    0.20    0.10
   5  -5   3    0.32    0.11
  -5  -5  -3    0.16    0.16
   5   5   3    0.25    0.15
   5   5   3    0.46    0.16
  -5   5  -3    0.27    0.12
   5   5   3    0.51    0.17
  -5   5  -3    0.22    0.12
  -5   5  -3    0.24    0.10
   5   5   3    0.32    0.15
   6  -5   3   -0.01    0.09
   6  -5   3    0.20    0.17
  -6  -5  -3   -0.25    0.11
   6  -5   3    0.11    0.10
  -6  -5  -3    0.05    0.15
   6  -5   3   -0.06    0.07
   6   5   3    0.21    0.17
  -6   5  -3    0.06    0.07
  -6   5  -3   -0.08    0.09
  -6   5  -3    0.09    0.11
   6   5   3    0.04    0.13
   6   5   3    0.25    0.14
   6   5   3    0.01    0.13
   7  -5   3    9.78    0.38
   7  -5   3    9.18    0.41
   7  -5   3    9.52    0.58
  -7  -5  -3    9.58    0.55
   7  -5   3    9.11    0.39
  -7  -5  -3    9.10    0.51
   7   5   3    8.97    0.50
   7   5   3   10.29    0.53
   7   5   3    9.64    0.55
  -7   5  -3    9.20    0.41
  -7   5  -3    9.40    0.44
  -8  -5  -3   16.48    0.75
   8  -5   3   17.25    0.82
  -8  -5  -3   17.14    0.72
   8  -5   3   17.50    0.56
  -8   5  -3   16.65    0.61
   8   5   3   17.04    0.78
   8   5   3   16.55    0.71
   8   5   3   17.43    0.72
   9  -5   3    4.23    0.28
  -9  -5  -3    4.39    0.45
  -9  -5  -3    4.46    0.43
   9  -5   3    3.96    0.47
  -9   5  -3    4.31    0.33
   9   5   3    4.05    0.40
   9   5   3    4.21    0.41
   9   5   3    4.34    0.46
  10  -5   3    1.20    0.33
 -10  -5  -3    0.53    0.23
 -10   5  -3    0.90    0.20
  10   5   3    0.25    0.24
  10   5   3    0.79    0.24
  11  -5   3    0.09    0.25
 -11  -5  -3    0.50    0.26
  11   5   3    0.68    0.25
  11   5   3    0.47    0.27
 -11   5  -3    0.54    0.18
 -12  -5  -3    1.46    0.35
  12  -5   3    0.84    0.36
 -12   5  -3    1.51    0.25
  12   5   3    1.27    0.32
  12   5   3    1.25    0.36
  13  -5   3    1.52    0.38
 -13  -5  -3    0.52    0.29
  13   5   3    0.30    0.30
  13   5   3    0.76    0.29
 -13   5  -3    1.07    0.23
  14  -5   3    0.40    0.33
 -14  -5  -3   -0.33    0.23
  14   5   3   -0.11    0.28
  14   5   3    0.02    0.24
  15  -5   3   -0.15    0.29
 -15  -5  -3    0.65    0.34
  15   5   3   -0.40    0.23
 -16   6   3    2.47    0.49
  16   6  -3    1.67    0.48
  15  -6  -3    0.51    0.41
 -15  -6   3    0.43    0.37
  15   6  -3    0.31    0.34
 -15   6   3    0.49    0.32
  15   6  -3    0.15    0.30
  14  -6  -3   -0.29    0.25
 -14  -6   3    0.12    0.32
  14   6  -3   -0.30    0.23
  14   6  -3    0.13    0.27
 -14   6   3    0.20    0.26
 -13  -6   3    0.97    0.38
 -13  -6   3    0.78    0.33
  13  -6  -3    0.30    0.31
  13   6  -3    1.21    0.33
  13   6  -3    1.10    0.37
 -13   6   3    0.85    0.31
  13   6  -3    0.96    0.34
  12  -6  -3   -0.12    0.24
 -12  -6   3    0.43    0.31
 -12  -6   3    0.19    0.28
  12   6  -3    0.41    0.29
  12   6  -3    0.19    0.23
 -12   6   3    0.24    0.24
  12   6  -3    0.49    0.29
  11  -6  -3    0.29    0.26
 -11  -6   3    0.22    0.27
 -11  -6   3    0.51    0.31
  11  -6  -3    0.24    0.22
 -11   6   3    0.27    0.22
  11   6  -3    0.03    0.24
  11   6  -3   -0.14    0.20
 -11   6   3    0.50    0.27
  11   6  -3    0.04    0.20
 -10  -6   3    0.24    0.24
  10  -6  -3   -0.29    0.19
 -10  -6   3    0.33    0.29
  10  -6  -3    0.04    0.19
  10   6  -3   -0.01    0.18
  10   6  -3    0.47    0.24
  10   6  -3   -0.09    0.20
 -10   6   3    0.32    0.23
 -10   6   3    0.39    0.24
  -9  -6   3   32.67    1.26
  -9  -6   3   33.85    1.24
  -9  -6   3   32.02    1.22
   9  -6  -3   31.99    1.17
   9  -6  -3   31.25    1.09
  -9   6   3   32.49    1.17
  -9   6   3   33.34    1.15
   9   6  -3   29.98    1.14
   9   6  -3   30.63    1.07
   9   6  -3   33.51    1.15
  -8  -6   3   33.44    1.21
   8  -6  -3   33.78    1.12
  -8  -6   3   33.12    1.25
  -8  -6   3   35.51    1.24
   8  -6  -3   33.47    1.18
   8   6  -3   33.47    1.14
  -8   6   3   33.65    1.15
  -8   6   3   34.56    1.18
   8   6  -3   33.18    1.08
   8   6  -3   33.43    1.17
   7  -6  -3    2.08    0.32
  -7  -6   3    2.69    0.38
  -7  -6   3    2.04    0.33
  -7  -6   3    2.12    0.38
   7  -6  -3    2.31    0.31
  -7   6   3    2.94    0.38
   7   6  -3    2.26    0.32
   7   6  -3    2.57    0.36
   7   6  -3    2.30    0.30
  -7   6   3    1.92    0.30
  -7   6   3    2.38    0.33
  -6  -6   3    3.23    0.40
   6  -6  -3    3.08    0.34
   6  -6  -3    2.87    0.34
  -6  -6   3    3.56    0.42
  -6  -6   3    4.05    0.43
   6   6  -3    3.16    0.33
  -6   6   3    2.98    0.37
   6   6  -3    3.24    0.35
   6   6  -3    3.37    0.38
  -6   6   3    3.82    0.39
  -6   6   3    3.19    0.37
  -5  -6   3   29.65    1.03
   5  -6  -3   30.18    0.98
  -5  -6   3   29.25    1.03
   5  -6  -3   29.36    0.98
  -5  -6   3   29.15    1.05
   5   6  -3   30.15    1.00
   5   6  -3   29.95    0.94
  -5   6   3   28.38    1.00
  -5   6   3   29.86    1.00
  -5   6   3   28.27    0.95
   5   6  -3   29.42    0.96
  -4  -6   3    1.07    0.24
  -4  -6   3    0.53    0.21
   4  -6  -3    0.67    0.18
   4  -6  -3    0.81    0.21
  -4  -6   3    0.78    0.21
  -4   6   3    0.55    0.19
   4   6  -3    0.74    0.19
   4   6  -3    0.71    0.19
  -4   6   3    0.54    0.19
   4   6  -3    0.71    0.10
  -4   6   3    0.59    0.20
  -4   6   3    0.78    0.11
   4   6  -3    0.70    0.20
  -3  -6   3   28.76    0.96
   3  -6  -3   29.51    0.95
  -3  -6   3   28.61    0.97
  -3  -6   3   27.97    0.97
   3  -6  -3   28.62    0.89
  -3   6   3   28.38    0.95
  -3   6   3   29.54    0.75
   3   6  -3   29.54    0.65
  -3   6   3   31.05    1.00
  -3   6   3   28.63    0.89
   3   6  -3   28.25    0.93
   3   6  -3   28.93    0.91
   3   6  -3   29.51    0.90
   2  -6  -3   13.51    0.61
   2  -6  -3   13.69    0.54
  -2  -6   3   13.78    0.60
  -2  -6   3   14.16    0.62
  -2  -6   3   14.72    0.63
  -2   6   3   12.80    0.55
  -2   6   3   14.16    0.62
  -2   6   3   13.50    0.61
   2   6  -3   14.21    0.58
   2   6  -3   12.52    0.57
  -2   6   3   14.82    0.49
  -2   6   3   13.51    0.58
   2   6  -3   13.96    0.57
  -1  -6   3   51.73    1.39
  -1  -6   3   52.29    1.39
   1  -6  -3   52.63    1.43
  -1  -6   3   50.96    1.37
   1  -6  -3   50.54    1.27
  -1   6   3   50.77    1.42
  -1   6   3   52.85    1.29
  -1   6   3   51.04    1.36
  -1   6   3   52.31    1.41
  -1   6   3   52.78    1.33
   1   6  -3   50.80    1.37
   1   6  -3   54.35    1.35
   1   6  -3   52.72    1.40
  -1   6   3   53.73    1.29
   1   6  -3   51.77    1.33
   0  -6  -3    9.15    0.49
   0  -6   3    7.70    0.42
   0  -6   3    8.61    0.44
   0  -6   3    7.63    0.44
   0  -6  -3    8.60    0.36
   0  -6   3    8.84    0.42
   0   6  -3    8.77    0.43
   0   6   3    8.58    0.42
   0   6   3    8.32    0.47
   0   6   3    8.22    0.47
   0   6  -3    8.13    0.43
   0   6  -3    8.43    0.44
   0   6   3    8.46    0.46
   0   6  -3    7.95    0.40
   1  -6   3    5.07    0.33
   1  -6   3    4.27    0.31
  -1  -6  -3    4.92    0.39
   1  -6   3    4.76    0.33
   1  -6   3    5.35    0.32
  -1  -6  -3    5.02    0.24
   1  -6   3    4.93    0.17
   1   6   3    4.31    0.35
   1   6   3    4.95    0.33
  -1   6  -3    5.43    0.35
  -1   6  -3    5.30    0.33
   1   6   3    4.52    0.36
  -1   6  -3    4.79    0.29
  -1   6  -3    4.89    0.33
   1   6   3    4.46    0.35
   2  -6   3    9.39    0.41
  -2  -6  -3    9.39    0.49
   2  -6   3    8.24    0.43
   2  -6   3    8.92    0.30
   2  -6   3    9.18    0.41
  -2  -6  -3    8.75    0.30
   2  -6   3    9.10    0.43
   2  -6   3    8.92    0.50
  -2  -6  -3    7.93    0.49
  -2   6  -3    8.49    0.37
   2   6   3    8.80    0.44
   2   6   3    8.35    0.48
  -2   6  -3    8.37    0.41
  -2   6  -3    9.36    0.45
  -2   6  -3    9.08    0.44
   2   6   3    9.11    0.49
   2   6   3    8.46    0.49
   3  -6   3   14.88    0.54
   3  -6   3   13.97    0.49
  -3  -6  -3   14.16    0.34
  -3  -6  -3   14.47    0.65
   3  -6   3   13.79    0.56
   3  -6   3   14.04    0.55
  -3  -6  -3   13.93    0.63
   3  -6   3   14.47    0.46
   3  -6   3   13.59    0.65
   3   6   3   14.02    0.63
   3   6   3   13.79    0.62
  -3   6  -3   13.97    0.53
   3   6   3   13.80    0.58
  -3   6  -3   14.52    0.57
  -3   6  -3   14.40    0.48
   3   6   3   14.67    0.64
  -3   6  -3   14.73    0.57
   4  -6   3    4.50    0.30
   4  -6   3    5.82    0.32
  -4  -6  -3    4.93    0.39
   4  -6   3    5.10    0.31
  -4  -6  -3    5.34    0.42
   4  -6   3    4.24    0.41
   4  -6   3    5.31    0.28
   4   6   3    5.43    0.37
   4   6   3    4.59    0.41
  -4   6  -3    5.07    0.31
  -4   6  -3    4.78    0.33
   4   6   3    4.65    0.38
   4   6   3    5.97    0.40
  -4   6  -3    5.25    0.34
   5  -6   3    3.77    0.41
   5  -6   3    3.62    0.23
  -5  -6  -3    4.23    0.40
  -5  -6  -3    3.38    0.36
   5  -6   3    3.57    0.28
   5  -6   3    3.62    0.28
   5   6   3    4.02    0.40
  -5   6  -3    3.75    0.32
  -5   6  -3    4.11    0.32
  -5   6  -3    3.70    0.28
   5   6   3    4.24    0.41
   5   6   3    3.38    0.35
   5   6   3    4.23    0.38
   6  -6   3    0.78    0.17
   6  -6   3    0.54    0.22
  -6  -6  -3    0.62    0.22
   6  -6   3    0.76    0.16
   6  -6   3    0.62    0.12
  -6  -6  -3    0.45    0.19
  -6   6  -3    0.46    0.13
  -6   6  -3    0.79    0.18
   6   6   3    0.78    0.23
   6   6   3    0.83    0.22
   6   6   3    0.64    0.20
  -6   6  -3    0.57    0.18
   6   6   3    0.53    0.20
   7  -6   3    2.22    0.18
  -7  -6  -3    2.01    0.34
   7  -6   3    1.74    0.24
  -7  -6  -3    2.02    0.30
   7  -6   3    1.98    0.33
  -7   6  -3    2.16    0.23
   7   6   3    1.39    0.27
   7   6   3    1.57    0.29
   7   6   3    2.13    0.34
   7   6   3    2.86    0.35
  -7   6  -3    2.05    0.26
  -8  -6  -3    1.19    0.30
   8  -6   3    0.93    0.29
  -8  -6  -3    1.20    0.26
  -8   6  -3    1.24    0.22
   8   6   3    1.32    0.27
   8   6   3    1.73    0.29
   8   6   3    0.90    0.24
   8   6   3    1.28    0.31
  -9  -6  -3    0.87    0.27
   9  -6   3    0.88    0.29
  -9  -6  -3    0.67    0.24
   9   6   3    0.90    0.25
   9   6   3    1.00    0.30
  -9   6  -3    0.53    0.18
   9   6   3    0.51    0.24
   9   6   3    1.09    0.28
  10  -6   3    1.45    0.34
 -10  -6  -3    1.77    0.36
  10   6   3    1.03    0.28
 -10   6  -3    2.44    0.30
  10   6   3    1.51    0.36
  11  -6   3    0.71    0.31
 -11  -6  -3    0.25    0.25
  11   6   3    0.64    0.27
  11   6   3    0.47    0.28
 -11   6  -3    0.26    0.17
 -12  -6  -3    2.78    0.45
  12  -6   3    1.73    0.41
 -12   6  -3    2.13    0.29
  12   6   3    2.20    0.39
  12   6   3    3.48    0.52
  13  -6   3    0.02    0.27
 -13  -6  -3    0.09    0.27
  13   6   3   -0.07    0.24
  13   6   3    0.33    0.31
 -13   6  -3    0.04    0.18
  14  -6   3    0.53    0.36
 -14  -6  -3    0.41    0.33
  14   6   3    0.17    0.28
  14   6   3    0.41    0.34
  15  -7  -3    0.36    0.42
 -15   7   3    0.91    0.39
  15   7  -3    0.31    0.34
 -14  -7   3    0.12    0.33
  14  -7  -3   -0.31    0.34
  14   7  -3    0.01    0.26
 -14   7   3    0.20    0.29
  14   7  -3   -0.12    0.28
 -13  -7   3    4.75    0.64
  13  -7  -3    4.17    0.58
 -13  -7   3    5.07    0.63
  13   7  -3    4.72    0.56
  13   7  -3    5.22    0.60
  13   7  -3    4.48    0.58
 -13   7   3    3.40    0.50
 -12  -7   3    0.21    0.26
 -12  -7   3   -0.26    0.28
  12  -7  -3    0.01    0.26
  12   7  -3    0.34    0.29
  12   7  -3    0.41    0.31
  12   7  -3    0.02    0.25
 -12   7   3    0.47    0.29
  11  -7  -3    0.97    0.33
 -11  -7   3    1.42    0.40
 -11  -7   3    1.67    0.39
 -11   7   3    1.67    0.38
  11   7  -3    1.76    0.40
  11   7  -3    1.05    0.32
  11   7  -3    1.12    0.33
  10  -7  -3    1.74    0.32
 -10  -7   3    0.86    0.32
 -10  -7   3    1.89    0.40
  10  -7  -3    1.39    0.35
  10   7  -3    1.61    0.36
 -10   7   3    1.41    0.34
 -10   7   3    1.46    0.33
  10   7  -3    1.13    0.29
  10   7  -3    1.40    0.35
   9  -7  -3    4.61    0.46
  -9  -7   3    4.59    0.55
  -9  -7   3    5.19    0.55
   9  -7  -3    4.92    0.52
  -9  -7   3    4.94    0.57
   9   7  -3    5.23    0.49
  -9   7   3    4.48    0.52
   9   7  -3    5.51    0.54
  -9   7   3    3.38    0.45
   9   7  -3    5.25    0.54
  -8  -7   3    3.72    0.50
  -8  -7   3    4.28    0.52
   8  -7  -3    4.41    0.46
   8  -7  -3    3.56    0.44
  -8  -7   3    3.60    0.46
   8   7  -3    4.13    0.45
   8   7  -3    4.40    0.50
  -8   7   3    3.62    0.46
   8   7  -3    3.37    0.40
  -8   7   3    4.81    0.50
   7  -7  -3   23.74    0.96
   7  -7  -3   24.77    0.95
  -7  -7   3   23.09    1.04
  -7  -7   3   25.43    1.05
  -7  -7   3   24.95    1.03
   7   7  -3   25.10    1.01
  -7   7   3   23.91    1.00
  -7   7   3   23.77    0.94
  -7   7   3   24.19    0.97
   7   7  -3   25.97    0.99
   7   7  -3   24.88    0.94
   6  -7  -3   33.94    1.15
   6  -7  -3   35.07    1.16
  -6  -7   3   35.80    1.23
  -6  -7   3   33.46    1.26
  -6  -7   3   33.96    1.22
  -6   7   3   33.97    1.20
  -6   7   3   34.98    1.17
  -6   7   3   33.77    1.12
   6   7  -3   34.82    1.16
   6   7  -3   35.07    1.11
   6   7  -3   35.07    0.92
   6   7  -3   35.06    1.20
  -5  -7   3    4.67    0.48
   5  -7  -3    4.49    0.41
   5  -7  -3    2.97    0.36
  -5  -7   3    3.72    0.43
  -5  -7   3    4.58    0.47
   5   7  -3    4.47    0.42
  -5   7   3    4.40    0.46
  -5   7   3    4.14    0.39
   5   7  -3    4.24    0.44
  -5   7   3    4.40    0.44
   5   7  -3    3.52    0.37
   5   7  -3    4.24    0.25
  -4  -7   3    0.22    0.22
   4  -7  -3    0.55    0.20
  -4  -7   3    0.44    0.19
  -4  -7   3    0.45    0.21
   4  -7  -3    0.39    0.21
   4   7  -3    0.24    0.08
  -4   7   3    0.25    0.18
  -4   7   3    0.06    0.19
   4   7  -3    0.46    0.20
   4   7  -3    0.55    0.20
   4   7  -3    0.38    0.22
  -4   7   3    0.72    0.22
  -4   7   3    0.27    0.10
  -3  -7   3    2.00    0.31
  -3  -7   3    1.88    0.30
  -3  -7   3    1.39    0.27
   3  -7  -3    1.62    0.28
   3  -7  -3    1.73    0.24
  -3   7   3    1.94    0.32
   3   7  -3    1.84    0.27
   3   7  -3    1.74    0.12
  -3   7   3    1.56    0.25
  -3   7   3    1.90    0.20
  -3   7   3    1.59    0.27
   3   7  -3    1.40    0.26
   3   7  -3    2.09    0.31
   2  -7  -3    7.63    0.42
   2  -7  -3    7.88    0.49
  -2  -7   3    8.48    0.51
  -2  -7   3    8.64    0.52
  -2  -7   3    7.36    0.48
   2   7  -3    8.02    0.47
  -2   7   3    8.75    0.40
   2   7  -3    7.86    0.47
  -2   7   3    8.35    0.51
  -2   7   3    7.96    0.50
  -2   7   3    8.43    0.45
   2   7  -3    8.41    0.47
  -2   7   3    8.28    0.50
  -1  -7   3    0.51    0.18
  -1  -7   3    0.27    0.16
   1  -7  -3   -0.06    0.10
  -1  -7   3    0.49    0.21
   1  -7  -3    0.23    0.17
   1   7  -3    0.03    0.13
  -1   7   3    0.07    0.14
  -1   7   3    0.11    0.16
  -1   7   3    0.30    0.19
  -1   7   3    0.13    0.17
   1   7  -3    0.15    0.16
   1   7  -3    0.05    0.14
   0  -7   3    0.43    0.18
   0  -7   3    0.24    0.16
   0  -7  -3    0.37    0.12
   0  -7  -3    0.14    0.19
   0  -7   3    0.14    0.15
   0   7   3    0.27    0.18
   0   7  -3    0.32    0.16
   0   7   3    0.17    0.19
   0   7   3    0.01    0.16
   0   7  -3    0.40    0.18
   0   7   3    0.14    0.12
  -1  -7  -3    9.76    0.39
   1  -7   3    9.54    0.52
   1  -7   3   10.57    0.49
   1  -7   3    9.25    0.49
   1  -7   3    9.19    0.52
   1  -7   3    9.69    0.26
  -1  -7  -3    9.68    0.56
   1   7   3   10.16    0.48
  -1   7  -3   10.25    0.52
   1   7   3   10.41    0.56
  -1   7  -3   10.12    0.49
   1   7   3   10.84    0.57
  -1   7  -3   10.80    0.53
   1   7   3   10.61    0.59
   2  -7   3    3.65    0.29
   2  -7   3    3.43    0.33
   2  -7   3    3.06    0.33
  -2  -7  -3    2.75    0.35
   2  -7   3    3.17    0.18
  -2  -7  -3    3.13    0.36
  -2  -7  -3    3.20    0.20
   2  -7   3    3.50    0.37
   2  -7   3    3.88    0.34
  -2   7  -3    3.52    0.33
   2   7   3    2.74    0.29
  -2   7  -3    3.39    0.34
   2   7   3    3.29    0.37
  -2   7  -3    3.65    0.36
   2   7   3    3.78    0.41
  -2   7  -3    3.31    0.25
   2   7   3    4.92    0.45
  -3  -7  -3    0.03    0.15
   3  -7   3   -0.15    0.11
   3  -7   3   -0.21    0.10
  -3  -7  -3    0.03    0.06
  -3  -7  -3   -0.21    0.15
   3  -7   3   -0.01    0.08
   3  -7   3    0.01    0.13
   3  -7   3   -0.05    0.14
   3   7   3   -0.04    0.11
   3   7   3   -0.08    0.15
  -3   7  -3   -0.02    0.08
   3   7   3   -0.03    0.18
  -3   7  -3    0.06    0.14
  -3   7  -3   -0.01    0.10
  -3   7  -3   -0.23    0.11
   3   7   3   -0.28    0.13
   4  -7   3    0.83    0.15
   4  -7   3    0.67    0.16
   4  -7   3    0.68    0.23
   4  -7   3    0.76    0.19
  -4  -7  -3    0.72    0.24
   4  -7   3    0.76    0.18
  -4  -7  -3    0.81    0.23
   4   7   3    1.11    0.24
   4   7   3    0.91    0.26
  -4   7  -3    1.12    0.21
   4   7   3    0.94    0.25
  -4   7  -3    0.90    0.19
  -4   7  -3    1.07    0.22
   4   7   3    1.12    0.25
  -5  -7  -3   -0.03    0.16
   5  -7   3   -0.06    0.12
   5  -7   3    0.12    0.10
  -5  -7  -3    0.12    0.20
   5  -7   3    0.08    0.19
   5   7   3    0.15    0.21
   5   7   3    0.10    0.20
   5   7   3   -0.06    0.14
  -5   7  -3    0.02    0.12
  -5   7  -3   -0.01    0.13
   5   7   3    0.09    0.14
  -5   7  -3    0.12    0.16
  -6  -7  -3    0.25    0.21
   6  -7   3    0.40    0.15
  -6  -7  -3    0.34    0.21
   6  -7   3    0.26    0.20
   6   7   3    0.23    0.22
   6   7   3    0.17    0.16
  -6   7  -3    0.40    0.15
  -6   7  -3    0.29    0.17
   6   7   3    0.24    0.21
   6   7   3    0.60    0.23
  -7  -7  -3    0.04    0.20
   7  -7   3    0.02    0.18
  -7  -7  -3    0.11    0.17
   7   7   3   -0.13    0.17
   7   7   3   -0.27    0.19
   7   7   3    0.05    0.19
  -7   7  -3    0.04    0.15
   7   7   3   -0.06    0.17
   8  -7   3    4.32    0.51
  -8  -7  -3    4.96    0.48
  -8  -7  -3    5.95    0.57
   8   7   3    4.27    0.46
   8   7   3    4.77    0.48
   8   7   3    4.90    0.52
   8   7   3    5.58    0.52
  -8   7  -3    5.25    0.41
   9  -7   3    0.16    0.25
  -9  -7  -3    0.84    0.26
  -9  -7  -3    0.66    0.28
   9   7   3    1.00    0.31
   9   7   3    1.29    0.29
  -9   7  -3    0.61    0.22
   9   7   3    0.47    0.24
   9   7   3    0.45    0.23
  10  -7   3    0.93    0.34
 -10  -7  -3    1.15    0.34
  10   7   3    0.69    0.27
  10   7   3    1.08    0.31
 -10   7  -3    1.10    0.24
  10   7   3    1.26    0.35
 -11  -7  -3    1.29    0.36
  11  -7   3    0.85    0.34
  11   7   3    0.92    0.33
  11   7   3    0.51    0.28
  11   7   3    0.63    0.28
 -11   7  -3    0.57    0.23
  12  -7   3   -0.11    0.32
 -12  -7  -3   -0.27    0.23
 -12   7  -3    0.01    0.18
  12   7   3   -0.24    0.25
  12   7   3   -0.02    0.27
  12   7   3   -0.20    0.24
  13  -7   3    0.25    0.32
 -13  -7  -3    0.48    0.36
  13   7   3    0.09    0.31
  13   7   3    0.49    0.31
 -13   7  -3    0.14    0.20
  13   7   3   -0.13    0.28
  14   7   3    0.37    0.33
  14  -8  -3    0.11    0.37
 -14  -8   3    0.75    0.37
  14   8  -3   -0.20    0.26
 -14   8   3   -0.23    0.29
  14   8  -3   -0.19    0.28
  13  -8  -3    0.55    0.37
 -13  -8   3    1.05    0.44
 -13  -8   3    0.80    0.40
  13   8  -3    0.50    0.34
 -13   8   3    0.53    0.34
  13   8  -3    1.03    0.35
  13   8  -3    1.34    0.39
 -12  -8   3    1.89    0.47
 -12  -8   3    2.01    0.46
  12  -8  -3    1.31    0.39
 -12   8   3    1.80    0.41
  12   8  -3    1.44    0.36
  12   8  -3    2.17    0.43
  12   8  -3    1.45    0.41
 -11  -8   3    0.25    0.30
 -11  -8   3    0.27    0.29
  11  -8  -3    0.43    0.31
 -11   8   3    0.72    0.32
  11   8  -3   -0.15    0.25
  11   8  -3    0.23    0.27
  11   8  -3    0.58    0.31
 -10  -8   3    4.26    0.56
  10  -8  -3    3.61    0.50
 -10  -8   3    3.94    0.55
  10   8  -3    3.78    0.53
 -10   8   3    4.13    0.52
  10   8  -3    4.36    0.50
  10   8  -3    4.44    0.55
  -9  -8   3    0.19    0.28
  -9  -8   3   -0.03    0.25
   9  -8  -3   -0.05    0.21
   9  -8  -3   -0.19    0.21
   9   8  -3   -0.15    0.21
   9   8  -3   -0.30    0.20
   9   8  -3    0.01    0.26
  -9   8   3    0.46    0.27
  -9   8   3    0.09    0.22
   8  -8  -3   15.12    0.81
  -8  -8   3   14.57    0.85
   8  -8  -3   13.72    0.74
  -8  -8   3   12.87    0.83
  -8  -8   3   13.82    0.85
  -8   8   3   14.39    0.77
   8   8  -3   14.82    0.77
   8   8  -3   14.51    0.79
   8   8  -3   13.69    0.77
   8   8  -3   14.05    0.59
  -8   8   3   12.95    0.78
   7  -8  -3   -0.06    0.19
  -7  -8   3    0.00    0.23
  -7  -8   3    0.26    0.27
  -7  -8   3   -0.13    0.24
   7  -8  -3    0.14    0.21
   7   8  -3    0.03    0.24
  -7   8   3   -0.15    0.20
   7   8  -3    0.04    0.13
   7   8  -3    0.08    0.23
  -7   8   3   -0.16    0.21
   7   8  -3    0.29    0.23
  -7   8   3   -0.11    0.18
  -6  -8   3    8.92    0.63
  -6  -8   3    8.45    0.68
   6  -8  -3    7.04    0.54
   6  -8  -3    8.40    0.57
  -6  -8   3    8.67    0.65
   6   8  -3    8.06    0.58
   6   8  -3    7.76    0.56
  -6   8   3    8.13    0.62
   6   8  -3    8.42    0.62
  -6   8   3    8.52    0.60
   6   8  -3    8.00    0.38
  -6   8   3    7.69    0.55
  -5  -8   3    2.93    0.43
  -5  -8   3    3.05    0.43
  -5  -8   3    3.03    0.44
   5  -8  -3    2.87    0.37
   5  -8  -3    2.71    0.39
  -5   8   3    2.99    0.36
   5   8  -3    3.18    0.40
  -5   8   3    3.48    0.46
   5   8  -3    2.59    0.36
  -5   8   3    3.40    0.44
   5   8  -3    2.56    0.22
   5   8  -3    3.49    0.45
   4  -8  -3    3.31    0.42
   4  -8  -3    3.41    0.38
  -4  -8   3    3.35    0.43
  -4  -8   3    3.13    0.44
  -4  -8   3    3.75    0.47
   4   8  -3    3.58    0.41
   4   8  -3    3.69    0.41
  -4   8   3    3.39    0.42
  -4   8   3    3.38    0.38
  -4   8   3    2.89    0.41
   4   8  -3    3.43    0.42
   4   8  -3    3.33    0.20
  -3  -8   3   14.28    0.71
   3  -8  -3   13.77    0.63
  -3  -8   3   14.09    0.71
  -3  -8   3   14.59    0.75
   3  -8  -3   13.66    0.70
  -3   8   3   13.66    0.74
  -3   8   3   14.40    0.65
   3   8  -3   13.71    0.37
  -3   8   3   12.46    0.69
   3   8  -3   13.55    0.67
   3   8  -3   12.88    0.67
  -3   8   3   13.39    0.51
   3   8  -3   13.39    0.69
   2  -8  -3    3.22    0.39
  -2  -8   3    3.66    0.43
   2  -8  -3    3.23    0.34
  -2  -8   3    3.93    0.43
  -2  -8   3    3.13    0.39
  -2   8   3    3.91    0.38
  -2   8   3    3.43    0.42
   2   8  -3    3.41    0.38
  -2   8   3    2.84    0.38
   2   8  -3    3.21    0.37
  -2   8   3    3.50    0.34
   2   8  -3    3.66    0.41
  -2   8   3    3.23    0.40
  -1  -8   3    9.27    0.56
   1  -8  -3    8.11    0.58
   1  -8  -3   10.44    0.50
  -1  -8   3    9.45    0.58
  -1  -8   3   10.23    0.60
   1   8  -3    9.93    0.59
  -1   8   3   10.72    0.62
   1   8  -3    9.30    0.56
  -1   8   3   10.04    0.59
   1   8  -3    8.66    0.54
  -1   8   3   10.60    0.53
  -1   8   3   10.08    0.62
   0  -8   3   10.45    0.57
   0  -8   3    8.85    0.53
   0  -8   3    9.58    0.56
   0  -8   3    9.30    0.56
   0  -8  -3    9.34    0.60
   0  -8  -3    8.93    0.45
   0   8  -3    9.30    0.53
   0   8   3    9.41    0.59
   0   8   3    9.68    0.50
   0   8   3    8.96    0.57
   0   8   3    8.38    0.58
   0   8  -3    9.58    0.57
   1  -8   3    2.01    0.31
   1  -8   3    2.81    0.34
   1  -8   3    2.26    0.29
  -1  -8  -3    2.01    0.36
  -1  -8  -3    2.76    0.25
   1  -8   3    1.87    0.30
  -1   8  -3    2.34    0.30
   1   8   3    2.06    0.34
  -1   8  -3    2.38    0.33
   1   8   3    2.21    0.37
   1   8   3    2.22    0.37
   1   8   3    2.55    0.30
   2  -8   3   11.38    0.51
  -2  -8  -3   10.03    0.65
  -2  -8  -3   11.23    0.42
   2  -8   3   11.28    0.63
   2  -8   3   10.36    0.57
   2  -8   3   10.45    0.56
   2   8   3   10.78    0.62
   2   8   3   10.73    0.63
  -2   8  -3   10.89    0.59
   2   8   3   10.88    0.54
   2   8   3   11.33    0.65
  -2   8  -3   11.22    0.56
  -3  -8  -3   -0.15    0.20
   3  -8   3   -0.04    0.13
  -3  -8  -3    0.06    0.08
  -3  -8  -3    0.01    0.17
   3  -8   3   -0.24    0.14
   3  -8   3    0.01    0.15
  -3   8  -3   -0.34    0.13
   3   8   3   -0.19    0.18
  -3   8  -3   -0.16    0.13
   3   8   3    0.01    0.13
   3   8   3   -0.12    0.19
   3   8   3   -0.16    0.16
  -4  -8  -3    0.28    0.21
  -4  -8  -3    0.09    0.21
   4  -8   3    0.70    0.15
   4  -8   3    1.02    0.21
   4  -8   3    0.17    0.21
   4   8   3    0.39    0.25
   4   8   3    0.41    0.18
   4   8   3    0.15    0.22
  -4   8  -3    0.27    0.15
  -4   8  -3    0.57    0.21
   4   8   3    0.05    0.20
   5  -8   3    7.47    0.46
  -5  -8  -3    7.49    0.57
  -5  -8  -3    6.98    0.53
   5  -8   3    7.38    0.57
   5   8   3    6.54    0.55
   5   8   3    7.60    0.56
  -5   8  -3    7.49    0.49
   5   8   3    7.29    0.54
  -5   8  -3    6.61    0.43
   5   8   3    6.41    0.45
  -6  -8  -3    0.70    0.27
   6  -8   3    0.43    0.26
  -6  -8  -3    0.60    0.25
   6   8   3    0.78    0.27
   6   8   3    1.06    0.25
  -6   8  -3    0.98    0.24
   6   8   3    0.61    0.26
   6   8   3    0.19    0.23
  -7  -8  -3    1.21    0.32
  -7  -8  -3    1.08    0.33
   7  -8   3    0.82    0.30
   7   8   3    0.86    0.25
   7   8   3    0.80    0.31
   7   8   3    0.77    0.28
   7   8   3    0.74    0.27
  -7   8  -3    1.29    0.26
  -8  -8  -3    0.64    0.29
   8  -8   3    0.02    0.27
  -8  -8  -3    0.42    0.24
   8   8   3    0.65    0.30
   8   8   3    0.45    0.28
[truncated: 928,868 more chars]
