# Supplementary material for: Crystal structure, Hirshfeld surface analysis and DFT studies of 1-[r-2,c-6-diphenyl-t-3-(propan-2-yl)piperidin-1-yl]ethan-1-one
Source: Acta Crystallogr E Crystallogr Commun. 2020 Feb 18;76(Pt 3):377–81. doi: 10.1107/S2056989020002042 (PMC7057363; doi:10.1107/S2056989020002042)
Supplement: Supplementary file 2 [file e-76-00377-Isup2.hkl]

data_I                                                                          
_shelx_title ' SIR92 run in space group P 21/n'                                 
_shelx_refln_list_code          4                                               
_shelx_F_calc_maximum      233.94                                               
_exptl_crystal_F_000       696.00                                               
_reflns_d_resolution_high  0.7076                                               
                                                                                
loop_                                                                           
 _space_group_symop_operation_xyz                                               
 'x, y, z'                                                                      
 '-x+1/2, y+1/2, -z+1/2'                                                        
 '-x, -y, -z'                                                                   
 'x-1/2, -y-1/2, z-1/2'                                                         
                                                                                
_cell_length_a    13.3077                                                       
_cell_length_b    10.3009                                                       
_cell_length_c    13.9338                                                       
_cell_angle_alpha  90.000                                                       
_cell_angle_beta  104.657                                                       
_cell_angle_gamma  90.000                                                       
                                                                                
_shelx_F_squared_multiplier     1.000                                           
                                                                                
loop_                                                                           
 _refln_index_h                                                                 
 _refln_index_k                                                                 
 _refln_index_l                                                                 
 _refln_F_squared_calc                                                          
 _refln_F_squared_meas                                                          
 _refln_F_squared_sigma                                                         
 _refln_observed_status                                                         
   2   0   0          3.18         -0.64         0.64 o                         
   4   0   0       6056.30       6857.84        44.00 o                         
   6   0   0          4.93         11.89         0.61 o                         
   8   0   0         19.63         31.28         1.42 o                         
  10   0   0        242.93        216.17         3.21 o                         
  12   0   0         39.82         34.62         2.55 o                         
  14   0   0         57.89         55.92         4.95 o                         
  16   0   0         11.26         11.51         5.44 o                         
   1   1   0       9084.35      10717.04       146.87 o                         
   2   1   0         41.28         32.01         0.36 o                         
   3   1   0        228.58        233.54         1.36 o                         
   4   1   0       2649.37       2639.01        11.69 o                         
   5   1   0        687.94        767.48         3.98 o                         
   6   1   0         56.55         74.86         0.89 o                         
   7   1   0          3.12          4.74         0.39 o                         
   8   1   0          1.33          2.25         0.39 o                         
   9   1   0         36.42         37.29         1.06 o                         
  10   1   0        135.23        139.05         1.84 o                         
  11   1   0        302.52        286.13         3.32 o                         
  12   1   0          0.17         -0.70         0.70 o                         
  13   1   0          0.00         -0.89         0.89 o                         
  14   1   0          3.05          2.77         1.14 o                         
  15   1   0          1.49          0.00         1.26 o                         
  16   1   0          0.31         -1.37         1.37 o                         
  17   1   0          4.77          7.00         2.11 o                         
  18   1   0          4.68          9.64         4.63 o                         
   0   2   0       5509.22       5847.39        29.87 o                         
   1   2   0      11195.43      13179.89        56.15 o                         
   2   2   0       2762.07       3153.33        13.44 o                         
   3   2   0        130.31        141.03         1.04 o                         
   4   2   0       1225.15       1374.22         6.25 o                         
   5   2   0        755.56        845.60         4.16 o                         
   6   2   0          5.38          8.07         0.41 o                         
   7   2   0         23.36         23.07         0.70 o                         
   8   2   0         29.95         30.72         0.81 o                         
   9   2   0         22.07         20.88         0.79 o                         
  10   2   0        373.47        362.85         3.25 o                         
  11   2   0         16.54         17.79         1.07 o                         
  12   2   0          3.49          1.74         0.95 o                         
  13   2   0          2.99          1.49         1.05 o                         
  14   2   0          1.55          1.54         1.32 o                         
  15   2   0         33.22         32.69         2.43 o                         
  16   2   0         15.07         16.32         2.73 o                         
  17   2   0          0.13         -0.08         2.06 o                         
   1   3   0        200.16        230.17         1.24 o                         
   2   3   0        499.47        429.81         2.05 o                         
   3   3   0        909.92       1014.65         4.72 o                         
   4   3   0        154.58        138.40         1.04 o                         
   5   3   0        749.19        768.40         4.46 o                         
   6   3   0        218.79        202.12         1.75 o                         
   7   3   0         63.16         66.90         1.01 o                         
   8   3   0         83.59         82.82         1.20 o                         
   9   3   0          0.04         -0.41         0.41 o                         
  10   3   0         17.72         17.34         1.17 o                         
  11   3   0         49.23         41.24         1.52 o                         
  12   3   0         14.44         17.91         1.33 o                         
  13   3   0         34.81         36.80         2.59 o                         
  14   3   0         29.53         31.48         2.58 o                         
  15   3   0         13.24         13.04         1.86 o                         
  16   3   0         23.49         26.28         2.45 o                         
  17   3   0         29.36         30.05         4.81 o                         
   0   4   0       1287.31       1378.92         7.48 o                         
   1   4   0         37.01         33.90         0.49 o                         
   2   4   0        926.43        978.57         4.34 o                         
   3   4   0       1777.42       1821.15         8.99 o                         
   4   4   0        782.12        773.46         4.73 o                         
   5   4   0       1517.45       1565.62         8.75 o                         
   6   4   0        727.43        750.92         5.32 o                         
   7   4   0        551.21        555.49         4.04 o                         
   8   4   0         80.89         82.16         1.30 o                         
   9   4   0         81.75         76.14         1.34 o                         
  10   4   0        132.67        134.78         2.35 o                         
  11   4   0         17.83         17.23         1.21 o                         
  12   4   0         10.90          9.77         1.22 o                         
  13   4   0          9.59          9.87         2.15 o                         
  14   4   0          0.56          0.43         1.32 o                         
  15   4   0          1.92          0.50         1.48 o                         
  16   4   0          0.40         -0.01         1.45 o                         
  17   4   0          0.01          0.01         2.78 o                         
   1   5   0        387.17        401.90         2.46 o                         
   2   5   0        165.71        206.69         1.77 o                         
   3   5   0         14.13         11.13         0.55 o                         
   4   5   0        428.85        460.49         3.56 o                         
   5   5   0         31.53         44.47         1.05 o                         
   6   5   0         91.98         91.14         1.45 o                         
   7   5   0        474.58        465.80         3.93 o                         
   8   5   0         11.33         11.09         0.72 o                         
   9   5   0          2.40          2.06         0.73 o                         
  10   5   0        126.43        126.65         2.88 o                         
  11   5   0          2.50          3.39         1.06 o                         
  12   5   0          2.61          2.53         1.16 o                         
  13   5   0          2.96          1.22         1.72 o                         
  14   5   0          6.44          8.67         1.73 o                         
  15   5   0         30.95         37.86         2.73 o                         
  16   5   0          0.16         -0.82         2.20 o                         
  17   5   0          0.20         -0.25         3.50 o                         
   0   6   0        121.99        157.55         2.07 o                         
   1   6   0        333.01        361.92         2.61 o                         
   2   6   0        250.53        301.46         2.44 o                         
   3   6   0         11.59          6.13         0.45 o                         
   4   6   0         64.79         60.15         1.21 o                         
   5   6   0         57.13         42.52         1.08 o                         
   6   6   0        212.58        234.94         2.67 o                         
   7   6   0         35.78         36.61         1.12 o                         
   8   6   0         41.94         43.20         1.94 o                         
   9   6   0          6.14          7.46         0.95 o                         
  10   6   0         98.60        101.85         2.76 o                         
  11   6   0          0.35          0.62         1.04 o                         
  12   6   0          8.55          8.62         1.66 o                         
  13   6   0         29.07         35.25         3.26 o                         
  14   6   0         12.28         12.54         2.46 o                         
  15   6   0          0.52          0.86         1.63 o                         
  16   6   0          3.70          2.25         3.75 o                         
   1   7   0          3.47          1.92         0.41 o                         
   2   7   0         28.51         18.52         0.72 o                         
   3   7   0          0.01          0.60         0.38 o                         
   4   7   0         24.61         31.23         0.86 o                         
   5   7   0          2.63          1.03         0.54 o                         
   6   7   0         30.49         23.41         1.02 o                         
   7   7   0          5.63          6.73         0.87 o                         
   8   7   0         93.83         83.56         2.03 o                         
   9   7   0         36.03         34.30         1.91 o                         
  10   7   0          1.18          2.48         1.14 o                         
  11   7   0         35.63         38.85         2.14 o                         
  12   7   0         21.42         23.84         2.24 o                         
  13   7   0          4.40          4.96         1.68 o                         
  14   7   0         41.94         47.20         3.09 o                         
  15   7   0         20.70         25.41         5.26 o                         
   0   8   0        271.62        262.47         3.41 o                         
   1   8   0        108.09        101.96         1.53 o                         
   2   8   0        213.12        210.33         2.26 o                         
   3   8   0         12.06          9.21         0.68 o                         
   4   8   0        179.06        166.82         2.64 o                         
   5   8   0          4.11          4.70         0.71 o                         
   6   8   0         28.93         19.66         1.34 o                         
   7   8   0        126.02        115.78         2.65 o                         
   8   8   0          0.35         -0.58         0.94 o                         
   9   8   0         17.53         19.42         1.50 o                         
  10   8   0          4.06          3.70         1.18 o                         
  11   8   0         15.05         16.70         1.57 o                         
  12   8   0         13.63         14.00         2.42 o                         
  13   8   0         16.73         19.46         2.42 o                         
  14   8   0          3.13          8.01         4.00 o                         
   1   9   0         20.74         19.53         1.01 o                         
   2   9   0         58.88         52.46         1.48 o                         
   3   9   0        173.06        170.30         2.45 o                         
   4   9   0         10.23         10.44         0.94 o                         
   5   9   0        365.51        339.28         3.83 o                         
   6   9   0         15.51         15.93         1.20 o                         
   7   9   0        155.75        140.10         3.13 o                         
   8   9   0          1.98          2.05         1.10 o                         
   9   9   0          2.36          3.22         1.17 o                         
  10   9   0          4.46          4.84         1.61 o                         
  11   9   0         11.00         10.38         1.61 o                         
  12   9   0          0.05         -0.71         1.45 o                         
  13   9   0          5.50          3.99         2.85 o                         
   0  10   0         46.23         34.48         1.90 o                         
   1  10   0          7.19          7.54         0.87 o                         
   2  10   0        165.14        166.19         2.82 o                         
   3  10   0         34.15         34.45         1.66 o                         
   4  10   0          3.52          2.41         0.91 o                         
   5  10   0        193.54        196.24         3.24 o                         
   6  10   0          3.01          5.10         1.19 o                         
   7  10   0          1.06         -0.18         1.23 o                         
   8  10   0          7.00          9.45         1.62 o                         
   9  10   0          0.40         -0.55         1.25 o                         
  10  10   0          3.91          3.90         1.52 o                         
  11  10   0          0.32          1.31         1.91 o                         
  12  10   0          0.08          1.25         4.13 o                         
   1  11   0          7.23          6.39         1.14 o                         
   2  11   0          4.52          3.74         0.98 o                         
   3  11   0         35.57         40.57         2.24 o                         
   4  11   0          0.98         -0.63         1.04 o                         
   5  11   0          3.81          3.07         1.31 o                         
   6  11   0         39.65         35.84         2.30 o                         
   7  11   0         45.14         48.01         2.65 o                         
   8  11   0         12.49         12.20         1.82 o                         
   9  11   0         16.46         18.64         2.13 o                         
  10  11   0          9.39         11.88         2.20 o                         
   0  12   0         15.60         11.38         2.13 o                         
   1  12   0          0.78          1.52         1.22 o                         
   2  12   0          4.43          2.61         1.29 o                         
   3  12   0          4.97          3.28         1.35 o                         
   4  12   0          0.43         -1.28         1.28 o                         
   5  12   0         67.93         71.52         3.20 o                         
   6  12   0          1.17          4.16         1.67 o                         
   7  12   0          4.96          6.85         1.73 o                         
   8  12   0         16.16         17.48         2.30 o                         
   9  12   0          2.40          5.97         4.57 o                         
  10  12   0         37.25         47.69         8.51 o                         
   1  13   0         34.38         40.50         2.84 o                         
   2  13   0          3.16          2.44         1.59 o                         
   3  13   0         12.91         19.72         2.27 o                         
   4  13   0          8.96         10.29         1.89 o                         
   5  13   0          0.04         -1.46         1.61 o                         
   6  13   0         10.49          9.40         2.40 o                         
   7  13   0          4.32          4.29         4.69 o                         
   8  13   0          0.59         -1.75         5.01 o                         
   1  14   0         19.33         24.00         4.76 o                         
   2  14   0          0.28         -2.79         3.22 o                         
   3  14   0          2.16          3.52         3.58 o                         
   4  14   0          2.12         -2.96         2.96 o                         
 -17   0   1         16.58         17.66         5.32 o                         
 -15   0   1          8.80          9.64         2.13 o                         
 -13   0   1         14.84         13.79         2.09 o                         
 -11   0   1         47.06         53.71         2.19 o                         
  -9   0   1          7.33          6.99         0.77 o                         
  -7   0   1        288.62        332.21         3.49 o                         
  -5   0   1       1407.40       1597.59        10.53 o                         
  -3   0   1       7985.32       9664.65        58.78 o                         
  -1   0   1       4942.09       1830.01        35.51 o                         
   1   0   1       3198.01       2757.03       206.24 o                         
   3   0   1       6500.92       6875.38        50.08 o                         
   5   0   1          7.46         14.37         0.59 o                         
   7   0   1        290.02        322.56         3.31 o                         
   9   0   1       1199.55       1227.48        10.53 o                         
  11   0   1        368.12        364.09         5.35 o                         
  13   0   1         20.30         21.67         2.27 o                         
  15   0   1          0.10         -2.42         2.42 o                         
  17   0   1          0.67          0.75         3.38 o                         
 -17   1   1          1.42          1.88         1.72 o                         
 -16   1   1          9.52          8.16         1.76 o                         
 -15   1   1          0.83         -0.52         1.17 o                         
 -14   1   1          2.40          1.81         1.46 o                         
 -13   1   1         11.98          9.18         1.43 o                         
 -12   1   1         86.31         79.96         1.87 o                         
 -11   1   1         21.03         18.10         0.97 o                         
 -10   1   1         84.13         75.73         1.42 o                         
  -9   1   1        351.37        351.65         3.09 o                         
  -8   1   1        205.39        198.84         1.99 o                         
  -7   1   1        191.32        175.63         1.68 o                         
  -6   1   1       1426.59       1458.58         7.36 o                         
  -5   1   1       1716.76       1835.48         8.07 o                         
  -4   1   1       1704.06       1702.12         7.24 o                         
  -3   1   1       8183.36       9090.57        36.33 o                         
  -2   1   1         69.73         77.62         0.55 o                         
  -1   1   1       1052.40       1042.04        14.83 o                         
   0   1   1        413.19        383.11         4.87 o                         
   1   1   1        872.52        886.34         4.27 o                         
   2   1   1       5718.39       6322.97        30.24 o                         
   3   1   1       1527.16       1646.02         8.49 o                         
   4   1   1       2624.48       2795.83        13.36 o                         
   5   1   1         33.66         31.25         0.53 o                         
   6   1   1        270.46        280.74         1.96 o                         
   7   1   1         63.89         68.14         0.96 o                         
   8   1   1          1.59          3.29         0.58 o                         
   9   1   1         42.93         39.75         1.01 o                         
  10   1   1          1.97          2.89         0.50 o                         
  11   1   1         57.14         56.00         1.50 o                         
  12   1   1         10.44         10.30         1.24 o                         
  13   1   1          1.31         -0.38         0.94 o                         
  14   1   1         19.79         20.89         1.70 o                         
  15   1   1          1.24          0.33         1.29 o                         
  16   1   1          0.97         -0.55         1.42 o                         
  17   1   1          2.59          2.88         4.38 o                         
 -18   2   1         24.47         18.90         5.88 o                         
 -17   2   1         50.89         62.66         3.76 o                         
 -16   2   1          0.04         -0.60         1.53 o                         
 -15   2   1          3.21          2.06         1.39 o                         
 -14   2   1          6.09          7.22         1.35 o                         
 -13   2   1         24.26         24.52         1.90 o                         
 -12   2   1        271.52        280.61         3.69 o                         
 -11   2   1        126.83        133.40         2.39 o                         
 -10   2   1         75.98         86.53         1.66 o                         
  -9   2   1          0.75          0.71         0.45 o                         
  -8   2   1          0.29          0.39         0.36 o                         
  -7   2   1        322.78        373.78         2.77 o                         
  -6   2   1       1244.13       1281.75         6.99 o                         
  -5   2   1        861.67        852.04         4.14 o                         
  -4   2   1         94.49         96.64         0.84 o                         
  -3   2   1         93.29         62.74         0.60 o                         
  -2   2   1       3428.78       3612.99        15.56 o                         
  -1   2   1       2231.88       2309.56         9.25 o                         
   0   2   1       2437.80       2465.12         9.04 o                         
   1   2   1       6099.20       6334.53        25.18 o                         
   2   2   1       7500.06       8505.58        37.26 o                         
   3   2   1         66.64         82.03         0.78 o                         
   4   2   1          0.29          0.20         0.23 o                         
   5   2   1       1085.35       1150.58         5.98 o                         
   6   2   1        530.77        519.91         3.33 o                         
   7   2   1         43.77         40.77         0.79 o                         
   8   2   1        107.93         96.12         1.23 o                         
   9   2   1         86.65         94.54         1.35 o                         
  10   2   1        184.41        182.54         2.19 o                         
  11   2   1        441.72        455.80         5.37 o                         
  12   2   1         44.75         44.77         2.21 o                         
  13   2   1         37.73         39.03         2.03 o                         
  14   2   1          2.88          1.43         1.22 o                         
  15   2   1          6.50          4.50         1.50 o                         
  16   2   1         27.20         27.37         2.38 o                         
  17   2   1         17.64         19.33         3.30 o                         
 -17   3   1          1.84         -2.00         2.00 o                         
 -16   3   1          0.81          0.30         1.56 o                         
 -15   3   1          0.01         -1.33         1.33 o                         
 -14   3   1         13.67         11.47         1.88 o                         
 -13   3   1          6.52          6.83         1.36 o                         
 -12   3   1         17.45         16.33         1.89 o                         
 -11   3   1        297.62        285.66         3.64 o                         
 -10   3   1          9.20          9.26         0.74 o                         
  -9   3   1        165.79        159.30         2.04 o                         
  -8   3   1        182.29        183.67         1.99 o                         
  -7   3   1        605.21        652.67         4.25 o                         
  -6   3   1        136.14        133.69         1.36 o                         
  -5   3   1        609.63        613.99         3.76 o                         
  -4   3   1        147.02        170.55         1.39 o                         
  -3   3   1       1429.78       1509.33         6.93 o                         
  -2   3   1        630.01        611.33         2.90 o                         
  -1   3   1       1234.55       1208.58         4.85 o                         
   0   3   1        219.16        172.54         0.98 o                         
   1   3   1       2152.47       2246.02         8.57 o                         
   2   3   1        591.24        547.77         2.59 o                         
   3   3   1          4.17          4.00         0.23 o                         
   4   3   1         66.50         68.21         0.74 o                         
   5   3   1        547.28        538.53         3.34 o                         
   6   3   1        229.78        212.99         1.87 o                         
   7   3   1         16.61         19.90         0.59 o                         
   8   3   1         34.26         32.95         0.85 o                         
   9   3   1          9.94         10.39         0.58 o                         
  10   3   1         68.56         64.88         1.55 o                         
  11   3   1         37.97         37.15         2.13 o                         
  12   3   1         86.70         86.92         2.82 o                         
  13   3   1          0.55          2.78         1.43 o                         
  14   3   1         13.17         10.47         1.81 o                         
  15   3   1          0.09          0.00         1.21 o                         
  16   3   1          1.40         -0.50         1.36 o                         
  17   3   1          0.47         -0.51         2.16 o                         
 -17   4   1          0.73         -0.54         2.85 o                         
 -16   4   1          8.56         10.00         1.97 o                         
 -15   4   1          7.61          5.61         2.08 o                         
 -14   4   1          7.02          4.92         1.70 o                         
 -13   4   1         86.23         96.51         3.77 o                         
 -12   4   1          0.77         -0.16         0.88 o                         
 -11   4   1         40.02         39.16         1.76 o                         
 -10   4   1          0.13          0.01         0.70 o                         
  -9   4   1         67.42         75.84         1.42 o                         
  -8   4   1         40.28         30.90         0.91 o                         
  -7   4   1         12.60         11.34         0.70 o                         
  -6   4   1          9.49          5.12         0.52 o                         
  -5   4   1        173.67        148.76         1.70 o                         
  -4   4   1         70.15         68.96         0.97 o                         
  -3   4   1        171.86        165.73         1.30 o                         
  -2   4   1        267.15        266.06         1.55 o                         
  -1   4   1         66.46         55.56         0.62 o                         
   0   4   1          2.31          0.45         0.24 o                         
   1   4   1        258.13        308.39         1.61 o                         
   2   4   1       1123.51       1238.50         5.20 o                         
   3   4   1        286.52        329.26         2.25 o                         
   4   4   1         53.67         51.65         0.76 o                         
   5   4   1        286.21        309.17         2.26 o                         
   6   4   1          9.17         10.60         0.45 o                         
   7   4   1        503.36        506.54         3.62 o                         
   8   4   1         48.12         53.35         1.07 o                         
   9   4   1         10.15         11.43         0.61 o                         
  10   4   1         19.21         18.97         1.14 o                         
  11   4   1          0.21         -0.19         1.08 o                         
  12   4   1          4.93          4.86         1.27 o                         
  13   4   1          1.95         -0.52         1.90 o                         
  14   4   1         14.80         14.57         1.79 o                         
  15   4   1         45.75         54.79         3.39 o                         
  16   4   1          0.47         -0.52         1.54 o                         
 -17   5   1          0.60         -0.88         4.25 o                         
 -16   5   1          8.73          8.17         2.10 o                         
 -15   5   1          3.62          3.71         1.70 o                         
 -14   5   1          0.01         -1.17         1.81 o                         
 -13   5   1         10.64         10.21         2.58 o                         
 -12   5   1         11.97         14.00         1.46 o                         
 -11   5   1        106.62        107.18         2.81 o                         
 -10   5   1          5.13          4.02         0.89 o                         
  -9   5   1         69.89         69.38         1.60 o                         
  -8   5   1         54.78         49.39         1.30 o                         
  -7   5   1         52.84         52.52         1.26 o                         
  -6   5   1        386.42        469.90         3.81 o                         
  -5   5   1         72.69         72.49         1.21 o                         
  -4   5   1        515.35        495.82         3.69 o                         
  -3   5   1        524.44        493.96         3.26 o                         
  -2   5   1        661.10        682.40         4.04 o                         
  -1   5   1         89.78         95.08         1.03 o                         
   0   5   1        891.07        945.85         4.67 o                         
   1   5   1         47.34         54.21         0.74 o                         
   2   5   1        234.54        293.73         2.04 o                         
   3   5   1        290.24        295.03         2.18 o                         
   4   5   1       1209.82       1253.94         7.14 o                         
   5   5   1         70.96         66.72         1.14 o                         
   6   5   1         15.87         13.19         0.63 o                         
   7   5   1        234.24        238.00         2.58 o                         
   8   5   1          3.04          4.96         0.50 o                         
   9   5   1         80.51         79.65         1.79 o                         
  10   5   1         25.99         30.08         1.79 o                         
  11   5   1          0.89          0.24         1.04 o                         
  12   5   1          3.22          5.33         2.03 o                         
  13   5   1          8.94          9.85         1.64 o                         
  14   5   1          1.73          2.66         1.67 o                         
  15   5   1         23.08         22.73         2.60 o                         
  16   5   1          1.43         -0.84         2.48 o                         
 -16   6   1          0.00         -3.25         3.25 o                         
 -15   6   1         11.23         10.15         2.87 o                         
 -14   6   1          2.72          0.07         1.57 o                         
 -13   6   1          1.21          1.81         1.38 o                         
 -12   6   1         13.27         13.89         1.54 o                         
 -11   6   1         50.52         52.70         2.34 o                         
 -10   6   1         21.90         19.47         1.43 o                         
  -9   6   1          0.00          0.73         0.76 o                         
  -8   6   1         16.26         16.09         1.09 o                         
  -7   6   1        207.69        223.77         2.86 o                         
  -6   6   1         87.27         86.98         1.72 o                         
  -5   6   1          0.09         -0.41         0.43 o                         
  -4   6   1         19.97         13.42         0.75 o                         
  -3   6   1        201.89        181.65         1.88 o                         
  -2   6   1          6.27          6.31         0.48 o                         
  -1   6   1        219.83        234.29         2.02 o                         
   0   6   1        247.52        273.10         2.00 o                         
   1   6   1          2.83          3.13         0.34 o                         
   2   6   1        114.55        106.47         1.21 o                         
   3   6   1         47.24         52.18         0.88 o                         
   4   6   1          1.14          0.52         0.36 o                         
   5   6   1          0.02         -0.09         0.33 o                         
   6   6   1         10.10         12.86         0.65 o                         
   7   6   1        186.26        201.64         2.60 o                         
   8   6   1        164.50        163.31         2.69 o                         
   9   6   1         20.82         23.98         1.57 o                         
  10   6   1         36.05         29.99         1.74 o                         
  11   6   1         14.31         15.98         1.50 o                         
  12   6   1          0.66          0.04         1.62 o                         
  13   6   1          4.57          2.96         1.94 o                         
  14   6   1          5.35          3.67         1.67 o                         
  15   6   1         16.03         21.41         2.64 o                         
  16   6   1         11.50         11.64         4.38 o                         
 -15   7   1         21.19         25.27         4.02 o                         
 -14   7   1          2.27          6.23         1.88 o                         
 -13   7   1         29.69         33.56         2.61 o                         
 -12   7   1          8.08          5.49         1.50 o                         
 -11   7   1         35.17         38.29         2.13 o                         
 -10   7   1         28.06         28.09         1.84 o                         
  -9   7   1         51.05         52.64         1.96 o                         
  -8   7   1          0.30          0.43         0.85 o                         
  -7   7   1        200.81        210.24         3.02 o                         
  -6   7   1         14.02         14.85         0.89 o                         
  -5   7   1         47.27         42.08         1.32 o                         
  -4   7   1          1.12          0.02         0.31 o                         
  -3   7   1          5.66          4.59         0.53 o                         
  -2   7   1          3.52          3.20         0.47 o                         
  -1   7   1         30.28         22.10         0.74 o                         
   0   7   1         48.17         42.19         1.02 o                         
   1   7   1        374.24        356.46         2.75 o                         
   2   7   1         36.12         31.40         0.90 o                         
   3   7   1         83.21         84.91         1.37 o                         
   4   7   1          2.91          1.45         0.51 o                         
   5   7   1          4.33          3.88         0.66 o                         
   6   7   1         39.44         44.58         0.95 o                         
   7   7   1         29.47         26.64         1.32 o                         
   8   7   1        102.04        120.40         2.70 o                         
   9   7   1         77.21         81.72         2.41 o                         
  10   7   1          3.13          2.64         1.14 o                         
  11   7   1          8.89          8.45         2.28 o                         
  12   7   1          3.16          2.80         1.46 o                         
  13   7   1         18.24         20.55         2.23 o                         
  14   7   1          1.10          4.18         1.75 o                         
  15   7   1         20.20         28.41         5.13 o                         
 -14   8   1         15.18         14.08         7.45 o                         
 -13   8   1          1.99          0.78         1.65 o                         
 -12   8   1          7.97          7.05         1.61 o                         
 -11   8   1         10.48         10.94         1.61 o                         
 -10   8   1         11.70         10.57         1.34 o                         
  -9   8   1         14.35         16.25         1.40 o                         
  -8   8   1         22.57         28.12         1.44 o                         
  -7   8   1         11.37          8.95         1.00 o                         
  -6   8   1        142.66        127.66         2.42 o                         
  -5   8   1         83.81         91.24         1.93 o                         
  -4   8   1          7.47          6.92         0.64 o                         
  -3   8   1         71.91         84.93         1.54 o                         
  -2   8   1          1.06         -0.12         0.50 o                         
  -1   8   1         66.82         57.61         1.37 o                         
   0   8   1        565.22        541.07         4.25 o                         
   1   8   1         19.38         19.46         0.82 o                         
   2   8   1        115.66         96.15         1.49 o                         
   3   8   1          0.14         -0.14         0.47 o                         
   4   8   1          0.59          0.15         0.55 o                         
   5   8   1          7.71         12.95         0.85 o                         
   6   8   1         91.79         83.55         2.02 o                         
   7   8   1          7.83         12.42         1.26 o                         
   8   8   1          0.59         -0.91         1.04 o                         
   9   8   1         14.31         14.90         1.40 o                         
  10   8   1         42.41         46.38         3.22 o                         
  11   8   1          1.53          0.05         1.35 o                         
  12   8   1          1.68         -0.10         1.56 o                         
  13   8   1          0.71         -0.65         1.44 o                         
  14   8   1          0.13         -0.75         2.39 o                         
 -13   9   1          1.93         -2.58         2.65 o                         
 -12   9   1          2.93          1.84         1.75 o                         
 -11   9   1         62.58         63.12         2.68 o                         
 -10   9   1          0.43          0.93         1.13 o                         
  -9   9   1         23.92         25.13         1.76 o                         
  -8   9   1          0.16          0.60         0.99 o                         
  -7   9   1         12.99         14.41         1.20 o                         
  -6   9   1         48.06         60.35         2.59 o                         
  -5   9   1          2.27          0.80         0.68 o                         
  -4   9   1          8.10          9.13         0.86 o                         
  -3   9   1         43.02         43.05         1.39 o                         
  -2   9   1         17.19         19.55         1.04 o                         
  -1   9   1         32.89         26.20         1.08 o                         
   0   9   1          5.18          2.28         0.64 o                         
   1   9   1         33.49         37.00         1.25 o                         
   2   9   1        520.70        495.41         4.80 o                         
   3   9   1         27.50         23.19         1.17 o                         
   4   9   1         25.51         26.26         1.21 o                         
   5   9   1          5.16          5.24         0.95 o                         
   6   9   1          4.89          4.45         1.06 o                         
   7   9   1          3.67          3.10         1.04 o                         
   8   9   1          1.29         -0.98         0.98 o                         
   9   9   1         25.99         24.28         1.72 o                         
  10   9   1         10.16          9.14         1.39 o                         
  11   9   1          0.00          0.68         1.43 o                         
  12   9   1          2.02          3.95         1.63 o                         
  13   9   1         17.32         12.96         3.44 o                         
  14   9   1          0.23         -2.13         3.75 o                         
 -12  10   1          3.56          4.72         3.22 o                         
 -11  10   1          0.02          0.97         1.60 o                         
 -10  10   1         23.50         24.47         2.16 o                         
  -9  10   1          1.17          0.34         1.35 o                         
  -8  10   1         13.56         13.02         2.06 o                         
  -7  10   1         27.99         25.62         1.97 o                         
  -6  10   1          0.33         -0.84         1.00 o                         
  -5  10   1          3.45          3.40         1.10 o                         
  -4  10   1          0.01         -0.18         0.75 o                         
  -3  10   1          8.71          6.51         0.95 o                         
  -2  10   1         27.50         30.31         1.93 o                         
  -1  10   1        123.11        129.92         2.42 o                         
   0  10   1         47.97         50.22         1.70 o                         
   1  10   1         34.12         34.98         1.53 o                         
   2  10   1         10.74          9.69         0.98 o                         
   3  10   1         22.55         20.56         1.20 o                         
   4  10   1         70.33         58.59         1.99 o                         
   5  10   1          1.16          2.08         1.05 o                         
   6  10   1          3.21          1.56         1.06 o                         
   7  10   1          0.01          0.40         1.06 o                         
   8  10   1          0.91         -0.33         1.09 o                         
   9  10   1          0.91          0.60         1.21 o                         
  10  10   1          0.38          0.19         1.56 o                         
  11  10   1         21.37         20.28         2.54 o                         
  12  10   1          0.09          5.63         4.38 o                         
 -11  11   1         14.62         11.26         5.51 o                         
 -10  11   1          3.77          5.39         1.76 o                         
  -9  11   1          4.24          2.83         1.63 o                         
  -8  11   1          5.26          3.75         1.61 o                         
  -7  11   1         84.79         91.00         3.85 o                         
  -6  11   1          3.82          2.78         1.42 o                         
  -5  11   1         61.32         59.94         2.39 o                         
  -4  11   1         14.35         12.48         1.38 o                         
  -3  11   1          8.41          7.95         1.20 o                         
  -2  11   1          1.08          0.67         0.89 o                         
  -1  11   1         32.27         29.45         1.59 o                         
   0  11   1         20.37         15.19         1.36 o                         
   1  11   1          1.79         -0.05         0.95 o                         
   2  11   1          6.35          3.76         1.18 o                         
   3  11   1         10.53          8.32         1.27 o                         
   4  11   1          5.89          3.65         1.36 o                         
   5  11   1          7.05          6.47         1.48 o                         
   6  11   1          2.92          3.46         1.51 o                         
   7  11   1         35.54         34.98         2.37 o                         
   8  11   1          4.67          7.65         1.67 o                         
   9  11   1          0.43          2.60         1.56 o                         
  10  11   1          8.09         11.64         4.88 o                         
 -10  12   1          0.08         -0.23         3.70 o                         
  -9  12   1          0.18         -0.64         3.05 o                         
  -8  12   1          0.16         -1.57         1.57 o                         
  -7  12   1          5.06          4.26         1.68 o                         
  -6  12   1         73.03         85.80         3.47 o                         
  -5  12   1          0.06          0.24         1.40 o                         
  -4  12   1          1.78          2.22         1.33 o                         
  -3  12   1         10.92         12.54         1.47 o                         
  -2  12   1          1.29         -0.64         1.10 o                         
  -1  12   1         20.43         21.45         1.71 o                         
   0  12   1         25.54         30.37         2.12 o                         
   1  12   1         21.23         19.58         1.89 o                         
   2  12   1          2.19          1.26         1.35 o                         
   3  12   1         16.51         17.53         1.98 o                         
   4  12   1         49.22         59.75         3.02 o                         
   5  12   1          4.53          2.58         1.50 o                         
   6  12   1         26.23         25.43         2.26 o                         
   7  12   1          0.04         -0.19         1.55 o                         
   8  12   1          0.49          1.02         2.02 o                         
   9  12   1          7.52          5.01         5.13 o                         
  -7  13   1          1.44         -1.20         2.67 o                         
  -6  13   1          0.22         -1.99         1.99 o                         
  -5  13   1          0.66          1.12         1.69 o                         
  -4  13   1          0.72          1.57         1.55 o                         
  -3  13   1          3.73          1.34         1.56 o                         
  -2  13   1          2.09          0.32         1.58 o                         
  -1  13   1          4.87          9.37         2.23 o                         
   0  13   1          4.47          6.52         2.09 o                         
   1  13   1         19.40         22.79         2.36 o                         
   2  13   1          4.48          8.41         1.89 o                         
   3  13   1         23.35         33.16         2.63 o                         
   4  13   1          0.09         -0.45         1.63 o                         
   5  13   1          5.22          5.71         2.53 o                         
   6  13   1          4.63          1.63         2.28 o                         
   7  13   1         25.01         27.06         4.93 o                         
  -5  14   1          2.48          1.38         4.63 o                         
  -4  14   1          9.45          5.57         4.44 o                         
  -3  14   1          0.87          6.65         3.76 o                         
  -2  14   1         29.60         29.54         6.88 o                         
   0  14   1          0.03         -0.48         3.23 o                         
   1  14   1          2.75          3.51         3.58 o                         
   2  14   1          0.17          4.09         3.49 o                         
   3  14   1         15.20         14.55         3.92 o                         
   4  14   1         16.46         16.64         5.51 o                         
 -16   0   2         60.54         62.40         8.25 o                         
 -14   0   2         85.39         90.07         4.28 o                         
 -12   0   2         25.55         26.70         1.78 o                         
 -10   0   2          9.17          9.92         1.96 o                         
  -8   0   2        476.96        443.76         4.51 o                         
  -6   0   2       4789.00       5307.31        34.76 o                         
  -4   0   2       1878.25       1825.63        11.25 o                         
  -2   0   2      10563.04      13053.27        99.35 o                         
   0   0   2      14509.84      17874.95       192.53 o                         
   2   0   2      54728.03      25800.33       499.75 o                         
   4   0   2       6503.09       6861.06        53.77 o                         
   6   0   2       1785.75       1911.79        14.85 o                         
   8   0   2        292.16        290.56         3.35 o                         
  10   0   2        313.31        276.36         6.85 o                         
  12   0   2         94.88         95.79         3.68 o                         
  14   0   2          3.29          2.37         1.57 o                         
  16   0   2          1.90          1.92         2.19 o                         
 -17   1   2         39.65         41.39         2.95 o                         
 -16   1   2          2.56          2.66         1.45 o                         
 -15   1   2          0.21          0.43         1.24 o                         
 -14   1   2          0.30         -0.93         1.09 o                         
 -13   1   2          2.01          1.59         0.88 o                         
 -12   1   2          0.02         -0.38         0.68 o                         
 -11   1   2        147.79        140.06         2.33 o                         
 -10   1   2         50.34         55.06         1.42 o                         
  -9   1   2        188.55        205.89         2.37 o                         
  -8   1   2        179.77        195.06         2.03 o                         
  -7   1   2          8.54          7.38         0.45 o                         
  -6   1   2        217.41        209.52         1.68 o                         
  -5   1   2       1353.90       1378.84         6.27 o                         
  -4   1   2       3777.45       3815.95        14.97 o                         
  -3   1   2       2809.05       2871.37        11.29 o                         
  -2   1   2          0.90          0.87         0.17 o                         
  -1   1   2        248.56        249.01         1.22 o                         
   0   1   2          7.44          4.26         0.18 o                         
   1   1   2       3600.22       3769.68        16.99 o                         
   2   1   2         34.92         10.12         0.34 o                         
   3   1   2       1572.83       1474.84         7.09 o                         
   4   1   2       2529.79       2498.31        13.13 o                         
   5   1   2         42.21         42.45         0.67 o                         
   6   1   2          1.29          3.30         0.32 o                         
   7   1   2         36.32         50.16         0.89 o                         
   8   1   2        398.86        415.38         3.17 o                         
   9   1   2        289.07        302.38         2.76 o                         
  10   1   2          0.18          0.98         0.44 o                         
  11   1   2         64.56         61.45         2.13 o                         
  12   1   2          1.00          0.24         0.99 o                         
  13   1   2          0.00          0.09         0.93 o                         
  14   1   2          0.55         -0.35         1.45 o                         
  15   1   2          0.56         -0.45         1.21 o                         
  16   1   2          0.05          0.11         1.49 o                         
  17   1   2         13.22         16.40         3.14 o                         
 -18   2   2          0.56         -2.63         4.00 o                         
 -17   2   2          0.33         -0.60         1.70 o                         
 -16   2   2         75.27         77.71         3.59 o                         
 -15   2   2         17.42         17.76         1.77 o                         
 -14   2   2          1.36         -0.81         1.07 o                         
 -13   2   2         17.02         17.54         1.41 o                         
 -12   2   2         43.37         42.09         1.73 o                         
 -11   2   2          2.57          2.63         0.80 o                         
 -10   2   2        306.18        311.06         3.35 o                         
  -9   2   2          0.22         -0.30         0.43 o                         
  -8   2   2        533.76        549.03         4.17 o                         
  -7   2   2        335.47        340.37         2.48 o                         
  -6   2   2         46.31         31.92         0.83 o                         
  -5   2   2        848.69        928.89         4.29 o                         
  -4   2   2       1061.59       1048.66         4.66 o                         
  -3   2   2       2025.70       2227.52         9.32 o                         
  -2   2   2       2871.51       3045.17        12.45 o                         
  -1   2   2        278.55        269.30         1.39 o                         
   0   2   2       1043.97       1129.46         4.60 o                         
   1   2   2          5.77         10.77         0.24 o                         
   2   2   2        384.71        375.81         2.09 o                         
   3   2   2       1564.54       1630.82         8.22 o                         
   4   2   2        482.93        608.33         3.44 o                         
   5   2   2          0.85          1.30         0.31 o                         
   6   2   2         15.73         17.75         0.55 o                         
   7   2   2         24.42         23.35         0.67 o                         
   8   2   2          0.13          0.44         0.30 o                         
   9   2   2        182.67        174.48         1.91 o                         
  10   2   2        227.23        221.84         2.97 o                         
  11   2   2         59.96         51.44         2.54 o                         
  12   2   2          6.29          9.75         1.26 o                         
  13   2   2         92.09         96.60         3.17 o                         
  14   2   2          0.60         -0.58         1.06 o                         
  15   2   2          9.85         12.40         1.74 o                         
  16   2   2         12.50         11.45         1.65 o                         
  17   2   2          4.48          9.50         2.79 o                         
 -17   3   2         18.11         19.05         2.42 o                         
 -16   3   2          3.09          3.30         1.71 o                         
 -15   3   2          2.25          2.14         1.69 o                         
 -14   3   2          3.49          3.63         1.38 o                         
 -13   3   2          3.30          1.88         1.04 o                         
 -12   3   2          5.72          4.96         0.92 o                         
 -11   3   2        206.24        200.58         3.04 o                         
 -10   3   2        673.25        666.33         5.81 o                         
  -9   3   2        245.89        238.64         2.52 o                         
  -8   3   2        180.79        171.85         1.91 o                         
  -7   3   2         20.41         19.72         0.70 o                         
  -6   3   2        344.62        385.08         3.05 o                         
  -5   3   2         99.58         99.80         1.03 o                         
  -4   3   2          7.64          7.79         0.48 o                         
  -3   3   2         95.63        108.90         0.95 o                         
  -2   3   2        973.15        967.73         4.63 o                         
  -1   3   2         99.42         91.38         0.75 o                         
   0   3   2       4371.65       4631.96        17.55 o                         
   1   3   2         84.54         67.70         0.58 o                         
   2   3   2       1281.08       1132.92         5.22 o                         
   3   3   2       2553.02       2693.85        11.99 o                         
   4   3   2        381.25        449.99         2.90 o                         
   5   3   2         11.35         17.97         0.56 o                         
   6   3   2         84.74         87.30         1.14 o                         
   7   3   2        141.93        134.66         1.54 o                         
   8   3   2         37.13         34.54         0.87 o                         
   9   3   2          4.91          4.04         0.42 o                         
  10   3   2         92.83         85.12         1.97 o                         
  11   3   2         26.76         30.02         1.60 o                         
  12   3   2         23.21         26.68         1.84 o                         
  13   3   2         60.26         58.57         2.65 o                         
  14   3   2         28.37         28.15         1.96 o                         
  15   3   2         33.98         37.86         3.00 o                         
  16   3   2         23.82         29.38         2.58 o                         
  17   3   2          5.75         -3.38         4.25 o                         
 -17   4   2          6.56          3.63         2.48 o                         
 -16   4   2          3.38          2.28         2.19 o                         
 -15   4   2          3.28          1.01         1.68 o                         
 -14   4   2          1.75          1.12         1.50 o                         
 -13   4   2          0.64          0.02         0.98 o                         
 -12   4   2          3.55          4.67         1.14 o                         
 -11   4   2         82.65         82.41         2.05 o                         
 -10   4   2        267.32        271.10         6.20 o                         
  -9   4   2        626.15        619.93         5.44 o                         
  -8   4   2         77.15         69.71         1.57 o                         
  -7   4   2        142.47        151.45         1.98 o                         
  -6   4   2        981.14       1014.85         6.69 o                         
  -5   4   2        856.16        890.02         5.70 o                         
  -4   4   2        512.62        557.26         3.62 o                         
  -3   4   2        733.59        763.24         4.19 o                         
  -2   4   2        256.89        229.36         1.46 o                         
  -1   4   2        298.51        300.38         1.75 o                         
   0   4   2         88.97         79.37         0.71 o                         
   1   4   2       1998.96       2154.58         8.74 o                         
   2   4   2        196.84        171.43         1.22 o                         
   3   4   2        139.25        177.01         1.56 o                         
   4   4   2       3666.06       4051.95        20.06 o                         
   5   4   2       1711.19       1831.16         9.99 o                         
   6   4   2          1.63          0.06         0.34 o                         
   7   4   2         31.10         31.37         0.84 o                         
   8   4   2        117.05        125.66         1.68 o                         
   9   4   2         23.93         24.58         0.97 o                         
  10   4   2          8.37          8.15         1.04 o                         
  11   4   2         97.33         96.86         3.40 o                         
  12   4   2         10.09         10.49         1.50 o                         
  13   4   2         13.84         13.73         1.66 o                         
  14   4   2         14.43         16.64         1.96 o                         
  15   4   2          1.38         -0.49         1.79 o                         
  16   4   2          6.78          5.66         2.34 o                         
 -16   5   2          0.48         -0.23         1.79 o                         
 -15   5   2          0.87          1.41         1.56 o                         
 -14   5   2          5.35          3.43         1.51 o                         
 -13   5   2          0.07          1.23         1.10 o                         
 -12   5   2         40.01         41.93         2.11 o                         
 -11   5   2        135.25        131.12         2.67 o                         
 -10   5   2        253.10        229.70         3.43 o                         
  -9   5   2         23.02         23.99         1.29 o                         
  -8   5   2         46.10         45.58         1.40 o                         
  -7   5   2        211.94        209.22         2.59 o                         
  -6   5   2         19.92         24.13         0.90 o                         
  -5   5   2        395.36        366.57         3.18 o                         
  -4   5   2        196.77        197.88         2.15 o                         
  -3   5   2        687.31        752.43         4.71 o                         
  -2   5   2         10.23         11.61         0.45 o                         
  -1   5   2         38.11         30.47         0.62 o                         
   0   5   2        390.34        383.31         2.44 o                         
   1   5   2       1717.27       1801.18         8.88 o                         
   2   5   2         95.17         93.54         1.14 o                         
   3   5   2        257.69        261.39         2.33 o                         
   4   5   2          0.01          0.20         0.35 o                         
   5   5   2          2.79          2.90         0.42 o                         
   6   5   2        174.73        162.36         1.89 o                         
   7   5   2          0.88          0.87         0.44 o                         
   8   5   2         54.81         57.12         1.30 o                         
   9   5   2         85.86         85.93         1.98 o                         
  10   5   2         16.17         13.06         1.26 o                         
  11   5   2         87.84         90.59         3.06 o                         
  12   5   2         28.39         21.23         1.86 o                         
  13   5   2         65.36         73.36         3.17 o                         
  14   5   2         11.82         19.21         2.02 o                         
  15   5   2         12.07         11.82         1.94 o                         
 -16   6   2          4.74          4.94         3.10 o                         
 -15   6   2          0.01         -1.63         1.63 o                         
 -14   6   2         32.78         30.77         2.54 o                         
 -13   6   2         10.74         10.16         1.87 o                         
 -12   6   2         23.65         31.46         1.96 o                         
 -11   6   2         94.85        114.93         3.08 o                         
 -10   6   2          3.76          2.96         0.94 o                         
  -9   6   2         93.67         83.58         2.79 o                         
  -8   6   2         88.96         92.80         1.99 o                         
  -7   6   2         32.02         37.61         1.30 o                         
  -6   6   2         29.23         28.34         1.07 o                         
  -5   6   2        181.43        200.33         2.40 o                         
  -4   6   2        137.86        125.03         1.57 o                         
  -3   6   2          2.55          2.17         0.42 o                         
  -2   6   2          4.33          4.31         0.43 o                         
  -1   6   2        280.45        257.23         2.20 o                         
   0   6   2        200.15        220.35         1.72 o                         
   1   6   2          4.37          1.92         0.33 o                         
   2   6   2         20.89         23.43         0.65 o                         
   3   6   2         75.21         59.25         0.95 o                         
   4   6   2        241.47        259.01         2.05 o                         
   5   6   2        114.47        132.51         1.69 o                         
   6   6   2        255.86        294.57         2.75 o                         
   7   6   2         14.28         11.14         0.81 o                         
   8   6   2         42.93         47.76         1.96 o                         
   9   6   2         19.51         17.75         1.43 o                         
  10   6   2         22.25         20.54         1.53 o                         
  11   6   2          7.24          5.97         1.40 o                         
  12   6   2         12.71         16.19         2.52 o                         
  13   6   2          0.96         -0.23         1.37 o                         
  14   6   2          5.35          7.17         1.75 o                         
  15   6   2          3.87          4.91         3.27 o                         
 -15   7   2         57.84         65.22         5.62 o                         
 -14   7   2          0.99          1.00         1.64 o                         
 -13   7   2         39.43         48.21         2.76 o                         
 -12   7   2         88.67         95.39         3.22 o                         
 -11   7   2         17.61         21.81         1.77 o                         
 -10   7   2        348.00        352.92         5.45 o                         
  -9   7   2         41.70         47.37         1.90 o                         
  -8   7   2        124.03        124.93         2.62 o                         
  -7   7   2          2.79          2.72         0.89 o                         
  -6   7   2         65.63         55.22         1.67 o                         
  -5   7   2         86.51         83.00         1.66 o                         
  -4   7   2         17.14         18.57         0.77 o                         
  -3   7   2         18.84         14.46         0.72 o                         
  -2   7   2         43.85         54.24         1.12 o                         
  -1   7   2          7.85          7.58         0.56 o                         
   0   7   2         14.95         10.23         0.60 o                         
   1   7   2          0.29          0.41         0.37 o                         
   2   7   2         11.11          9.43         0.54 o                         
   3   7   2         19.87         18.81         0.78 o                         
   4   7   2          9.00          7.51         0.53 o                         
   5   7   2         16.47         14.65         0.88 o                         
   6   7   2        142.36        130.83         2.28 o                         
   7   7   2          0.00          0.87         0.69 o                         
   8   7   2         17.61          9.15         1.13 o                         
   9   7   2          3.22          1.74         1.08 o                         
  10   7   2          0.39          0.04         0.98 o                         
  11   7   2         19.40         18.02         1.76 o                         
  12   7   2          2.85          1.77         1.58 o                         
  13   7   2          0.18         -0.52         1.46 o                         
  14   7   2          3.87          1.90         1.88 o                         
 -14   8   2          3.05          1.09         2.20 o                         
 -13   8   2         10.81         12.93         2.15 o                         
 -12   8   2          2.91          6.17         1.53 o                         
 -11   8   2         11.55         13.15         1.65 o                         
 -10   8   2          1.46          4.26         1.31 o                         
  -9   8   2         57.65         65.77         2.14 o                         
  -8   8   2          0.17          0.09         0.82 o                         
  -7   8   2         63.29         70.81         2.04 o                         
  -6   8   2         20.65         14.69         1.31 o                         
  -5   8   2         42.88         40.77         1.37 o                         
  -4   8   2        850.81        774.72         5.73 o                         
  -3   8   2        135.28        129.31         1.92 o                         
  -2   8   2        490.48        444.86         3.83 o                         
  -1   8   2        152.94        142.44         1.88 o                         
   0   8   2        482.59        457.31         3.74 o                         
   1   8   2        253.48        257.04         2.58 o                         
   2   8   2          9.08          8.19         0.68 o                         
   3   8   2        144.32        131.80         1.91 o                         
   4   8   2          0.30         -0.50         0.52 o                         
   5   8   2          9.94         10.06         1.70 o                         
   6   8   2          0.93          0.23         0.72 o                         
   7   8   2         10.00          5.55         1.05 o                         
   8   8   2         18.87         16.06         1.36 o                         
   9   8   2         30.10         25.80         1.69 o                         
  10   8   2          2.35          3.92         1.28 o                         
  11   8   2         34.55         37.63         2.38 o                         
  12   8   2         10.45          9.19         1.71 o                         
  13   8   2          4.58          4.85         1.59 o                         
  14   8   2          1.60          1.67         2.49 o                         
 -13   9   2          4.14          3.51         2.27 o                         
 -12   9   2         14.92         12.23         2.09 o                         
 -11   9   2         12.06         12.74         1.77 o                         
 -10   9   2         40.60         41.57         2.42 o                         
  -9   9   2        123.01        133.13         4.41 o                         
  -8   9   2         22.24         26.71         1.52 o                         
  -7   9   2          0.00         -0.79         0.79 o                         
  -6   9   2          9.80          9.54         1.00 o                         
  -5   9   2        376.28        358.98         4.03 o                         
  -4   9   2         78.61         80.89         2.76 o                         
  -3   9   2        147.34        139.48         2.17 o                         
  -2   9   2         15.52         12.17         0.84 o                         
  -1   9   2        149.50        153.46         2.07 o                         
   0   9   2         55.06         68.76         1.80 o                         
   1   9   2        119.42         99.14         2.03 o                         
   2   9   2         26.11         27.36         1.25 o                         
   3   9   2         55.57         56.71         1.64 o                         
   4   9   2          0.13          1.25         0.79 o                         
   5   9   2         68.20         62.54         2.01 o                         
   6   9   2         18.13         16.47         1.57 o                         
   7   9   2         31.19         22.08         1.58 o                         
   8   9   2          0.14         -0.60         1.07 o                         
   9   9   2          1.38          0.06         1.09 o                         
  10   9   2         27.70         33.68         2.88 o                         
  11   9   2          2.79          0.06         1.46 o                         
  12   9   2          0.62          0.77         1.88 o                         
  13   9   2          5.23          3.25         2.82 o                         
 -12  10   2          4.06          0.54         3.62 o                         
 -11  10   2          2.05          2.20         1.59 o                         
 -10  10   2          7.50          6.43         1.69 o                         
  -9  10   2         21.96         22.25         2.04 o                         
  -8  10   2         16.94         17.29         1.83 o                         
  -7  10   2          0.00          0.52         1.04 o                         
  -6  10   2          0.38         -0.96         0.96 o                         
  -5  10   2         88.11         90.41         2.26 o                         
  -4  10   2          6.71          2.77         0.85 o                         
  -3  10   2          0.19          0.39         0.76 o                         
  -2  10   2          2.68          2.09         0.84 o                         
  -1  10   2         81.84         76.64         1.98 o                         
   0  10   2          4.35          2.52         0.81 o                         
   1  10   2         43.64         39.79         1.55 o                         
   2  10   2          1.22         -0.34         0.78 o                         
   3  10   2          1.05          0.16         0.84 o                         
   4  10   2        123.34        129.42         3.06 o                         
   5  10   2         82.85         91.27         2.89 o                         
   6  10   2          1.27         -0.01         1.04 o                         
   7  10   2          1.69         -1.16         1.16 o                         
   8  10   2          0.49          1.38         1.44 o                         
   9  10   2          0.09         -1.05         1.30 o                         
  10  10   2         23.34         24.28         2.82 o                         
  11  10   2         32.19         36.64         5.07 o                         
  12  10   2          0.06          2.63         3.63 o                         
 -11  11   2          7.79          6.74         3.67 o                         
 -10  11   2          7.46          6.41         2.68 o                         
  -9  11   2         61.00         79.40         5.61 o                         
  -8  11   2          0.95          1.15         1.51 o                         
  -7  11   2         21.74         22.09         2.00 o                         
  -6  11   2         26.84         23.00         1.85 o                         
  -5  11   2          3.43          3.57         1.18 o                         
  -4  11   2          0.00         -1.02         1.02 o                         
  -3  11   2          2.61          4.21         1.02 o                         
  -2  11   2          3.29          4.16         1.04 o                         
  -1  11   2          0.79          1.38         0.97 o                         
   0  11   2         10.33          8.27         1.11 o                         
   1  11   2          0.96         -0.13         1.03 o                         
   2  11   2         14.81         14.82         1.48 o                         
   3  11   2         25.59         25.08         2.09 o                         
   4  11   2         11.67         14.51         1.71 o                         
   5  11   2         34.03         33.17         2.22 o                         
   6  11   2          7.66          4.50         1.49 o                         
   7  11   2          0.05         -1.30         1.30 o                         
   8  11   2          0.78         -0.56         1.51 o                         
   9  11   2         14.00         14.68         2.40 o                         
  10  11   2          6.79          4.25         4.51 o                         
 -10  12   2          0.38          0.20         3.49 o                         
  -9  12   2          0.43         -1.90         1.90 o                         
  -8  12   2          4.56          2.93         1.73 o                         
  -7  12   2         18.11         31.79         2.47 o                         
  -6  12   2          9.49          9.41         1.82 o                         
  -5  12   2         14.61         13.62         1.79 o                         
  -4  12   2         12.07         12.15         1.53 o                         
  -3  12   2         18.05         19.99         1.69 o                         
  -2  12   2          8.20          5.20         1.17 o                         
  -1  12   2         10.76          8.52         1.31 o                         
   0  12   2          0.04         -0.06         1.17 o                         
   1  12   2          1.76         -0.84         1.32 o                         
   2  12   2          0.34         -1.37         1.37 o                         
   3  12   2          0.06         -0.35         1.43 o                         
   4  12   2         13.20         11.50         1.90 o                         
   5  12   2         21.18         22.30         2.92 o                         
   6  12   2          2.28          1.74         1.52 o                         
   7  12   2          5.65          7.42         1.85 o                         
   8  12   2         22.41         27.60         4.64 o                         
  -7  13   2          0.51         -0.49         2.54 o                         
  -6  13   2         36.51         41.99         3.09 o                         
  -5  13   2          0.46         -1.36         1.65 o                         
  -4  13   2          5.46          3.75         1.59 o                         
  -3  13   2          6.07          7.87         1.80 o                         
  -2  13   2          6.80          9.47         1.87 o                         
  -1  13   2         16.02         15.45         2.44 o                         
   0  13   2          9.91         13.70         2.17 o                         
   1  13   2         14.06         12.08         1.96 o                         
   2  13   2         15.72         14.76         2.07 o                         
   3  13   2          0.08          0.62         1.65 o                         
   4  13   2          4.88          2.93         1.87 o                         
   5  13   2          2.60          2.86         2.39 o                         
   6  13   2          2.18         -1.38         5.01 o                         
   7  13   2          0.07         -2.25         5.63 o                         
  -4  14   2          0.79         -0.94         3.44 o                         
  -3  14   2          1.06          3.25         5.13 o                         
  -1  14   2          8.80          6.76         3.81 o                         
   0  14   2          0.22          0.55         3.35 o                         
   1  14   2          2.29          4.14         3.50 o                         
   2  14   2         24.97         30.16         6.57 o                         
   3  14   2          9.64         15.39         5.26 o                         
 -17   0   3         13.38         14.01         2.80 o                         
 -15   0   3         26.71         32.90         3.10 o                         
 -13   0   3          5.23          5.72         1.29 o                         
 -11   0   3         53.41         49.36         2.26 o                         
  -9   0   3         37.72         29.78         1.45 o                         
  -7   0   3        434.55        374.35         3.70 o                         
  -5   0   3       4147.31       4588.42        27.27 o                         
  -3   0   3        266.82        257.26         2.17 o                         
  -1   0   3        329.45        361.44         2.57 o                         
   1   0   3       1024.62       1138.94         8.48 o                         
   3   0   3       6425.08       7114.56        58.36 o                         
   5   0   3       1502.90       1383.17        10.68 o                         
   7   0   3        204.77        226.67         2.61 o                         
   9   0   3        316.96        320.82         7.44 o                         
  11   0   3        139.67        145.71         4.20 o                         
  13   0   3          5.61          2.84         1.51 o                         
  15   0   3          2.37          4.33         1.99 o                         
 -18   1   3          0.20         -2.18         2.74 o                         
 -17   1   3          0.81         -1.98         2.12 o                         
 -16   1   3         17.23         22.61         2.06 o                         
 -15   1   3         85.19         87.51         3.23 o                         
 -14   1   3          3.21          4.49         1.27 o                         
 -13   1   3          0.03          0.40         0.76 o                         
 -12   1   3         89.61         75.35         1.96 o                         
 -11   1   3          1.08          1.17         0.74 o                         
 -10   1   3         41.20         37.22         1.35 o                         
  -9   1   3         14.06         16.38         0.87 o                         
  -8   1   3        366.49        369.97         3.07 o                         
  -7   1   3        739.75        750.77         4.66 o                         
  -6   1   3         10.11         11.42         0.53 o                         
  -5   1   3        312.49        358.84         2.04 o                         
  -4   1   3       1389.30       1446.74         6.22 o                         
  -3   1   3       6637.69       7560.74        28.47 o                         
  -2   1   3       4053.25       4234.42        16.05 o                         
  -1   1   3       5986.76       6687.71        26.67 o                         
   0   1   3       6700.89       7373.79        30.71 o                         
   1   1   3       6641.43       6896.68        31.87 o                         
   2   1   3        998.95       1016.52         6.61 o                         
   3   1   3        157.38        170.97         1.58 o                         
   4   1   3        491.54        468.15         2.80 o                         
   5   1   3       1973.77       2000.20        10.72 o                         
   6   1   3       3144.16       3328.11        18.93 o                         
   7   1   3        252.02        245.67         2.20 o                         
   8   1   3        436.00        454.30         3.78 o                         
   9   1   3         79.15         84.49         1.20 o                         
  10   1   3        125.00        124.23         2.39 o                         
  11   1   3         64.70         62.19         2.11 o                         
  12   1   3          0.33          0.41         0.87 o                         
  13   1   3          1.97         -0.01         1.43 o                         
  14   1   3          1.76          2.77         1.23 o                         
  15   1   3          1.39          0.81         1.40 o                         
  16   1   3          0.24          1.88         1.77 o                         
  17   1   3          2.55          3.88         3.00 o                         
 -18   2   3         11.89          2.75         5.26 o                         
 -17   2   3         33.20         36.93         2.87 o                         
 -16   2   3          0.03         -1.28         1.46 o                         
 -15   2   3          0.69         -1.23         1.23 o                         
 -14   2   3          5.61          6.05         1.33 o                         
 -13   2   3          5.34          3.97         0.94 o                         
 -12   2   3          6.11          8.53         1.01 o                         
 -11   2   3          0.00          0.48         0.72 o                         
 -10   2   3          0.19          0.04         0.61 o                         
  -9   2   3         53.15         58.73         1.34 o                         
  -8   2   3        561.82        578.85         4.21 o                         
  -7   2   3        169.40        169.40         1.81 o                         
  -6   2   3        110.20        128.08         1.23 o                         
  -5   2   3        678.79        723.17         3.53 o                         
  -4   2   3         89.99        121.81         0.97 o                         
  -3   2   3       1935.52       1927.99         8.02 o                         
  -2   2   3       1318.72       1406.67         5.91 o                         
  -1   2   3        434.30        367.71         1.81 o                         
   0   2   3        391.83        396.76         1.95 o                         
   1   2   3        374.49        352.04         1.89 o                         
   2   2   3         21.94         36.70         0.42 o                         
   3   2   3       1654.27       1611.67         8.37 o                         
   4   2   3       1426.42       1487.33         7.84 o                         
   5   2   3       1747.60       1869.25        10.14 o                         
   6   2   3        254.25        244.45         1.76 o                         
   7   2   3         72.92         82.29         0.99 o                         
   8   2   3        102.66        102.60         1.29 o                         
   9   2   3         23.33         22.20         0.78 o                         
  10   2   3         25.30         26.58         1.18 o                         
  11   2   3        163.13        158.41         3.03 o                         
  12   2   3         77.24         79.73         3.10 o                         
  13   2   3         76.17         77.01         2.60 o                         
  14   2   3          8.22          8.53         1.96 o                         
  15   2   3          0.32          0.24         1.10 o                         
  16   2   3         17.70         22.70         5.69 o                         
  17   2   3          0.28         -3.00         3.00 o                         
 -17   3   3          7.01          6.68         2.01 o                         
 -16   3   3         12.60          7.30         1.88 o                         
 -15   3   3          6.87          6.44         1.89 o                         
 -14   3   3          4.02          4.45         1.32 o                         
 -13   3   3          3.84          5.15         1.12 o                         
 -12   3   3         48.64         51.78         1.86 o                         
 -11   3   3        224.15        214.56         3.23 o                         
 -10   3   3        146.78        148.11         2.27 o                         
  -9   3   3        552.40        583.10         4.99 o                         
  -8   3   3         34.37         30.29         0.96 o                         
  -7   3   3          0.14          0.44         0.37 o                         
  -6   3   3        502.04        534.05         3.64 o                         
  -5   3   3        186.13        205.20         1.74 o                         
  -4   3   3        892.73        914.82         4.38 o                         
  -3   3   3        865.05        906.05         4.25 o                         
  -2   3   3        497.73        494.35         2.48 o                         
  -1   3   3       1186.77       1179.11         5.23 o                         
   0   3   3       2373.07       2504.89         9.95 o                         
   1   3   3          9.08          1.10         0.21 o                         
   2   3   3       2943.64       3050.35        13.43 o                         
   3   3   3          6.88         12.07         0.62 o                         
   4   3   3          8.19          9.35         0.46 o                         
   5   3   3        326.90        342.61         2.44 o                         
   6   3   3          1.32          1.05         0.22 o                         
   7   3   3          3.99          7.87         0.53 o                         
   8   3   3          2.17          1.18         0.32 o                         
   9   3   3          0.98          0.20         0.40 o                         
  10   3   3         71.20         63.19         1.72 o                         
  11   3   3        108.93        107.53         2.97 o                         
  12   3   3         82.58         86.77         2.84 o                         
  13   3   3          9.51          8.12         1.34 o                         
  14   3   3          0.25          1.60         1.08 o                         
  15   3   3          0.04          0.47         1.42 o                         
  16   3   3          0.07         -1.77         1.77 o                         
 -17   4   3          3.49         -0.58         1.99 o                         
 -16   4   3          1.46         -1.15         1.80 o                         
 -15   4   3          0.03         -0.61         1.60 o                         
 -14   4   3         11.02          9.10         1.73 o                         
 -13   4   3         12.43         12.15         1.37 o                         
 -12   4   3          0.45         -0.77         0.77 o                         
 -11   4   3          5.56          1.81         0.93 o                         
 -10   4   3         19.25         18.21         1.25 o                         
  -9   4   3         12.99         14.71         0.90 o                         
  -8   4   3          8.62          9.40         0.70 o                         
  -7   4   3          2.85          7.52         0.91 o                         
  -6   4   3         85.14         74.03         1.21 o                         
  -5   4   3         29.65         33.39         0.82 o                         
  -4   4   3          5.31          8.37         0.47 o                         
  -3   4   3         52.58         50.10         0.86 o                         
  -2   4   3        226.33        218.42         1.43 o                         
  -1   4   3        154.06        180.17         1.32 o                         
   0   4   3         43.89         67.27         0.79 o                         
   1   4   3       1011.08       1047.88         4.86 o                         
   2   4   3        672.32        789.23         4.01 o                         
   3   4   3         44.10         65.63         0.88 o                         
   4   4   3         32.65         49.09         0.89 o                         
   5   4   3         34.86         31.07         0.78 o                         
   6   4   3          3.08          2.96         0.41 o                         
   7   4   3         52.86         59.00         1.29 o                         
   8   4   3          8.01          7.62         0.60 o                         
   9   4   3        180.86        186.30         3.09 o                         
  10   4   3        193.27        196.25         3.97 o                         
  11   4   3         10.67          8.97         1.80 o                         
  12   4   3          8.35         11.59         1.50 o                         
  13   4   3          4.47          4.29         1.25 o                         
  14   4   3         23.71         20.41         2.24 o                         
  15   4   3          5.07          4.53         1.73 o                         
  16   4   3          2.61          3.37         3.04 o                         
 -16   5   3          1.83          1.92         1.80 o                         
 -15   5   3          0.25          0.04         1.70 o                         
 -14   5   3          0.55          1.86         1.50 o                         
 -13   5   3          5.14          2.60         1.31 o                         
 -12   5   3         19.35         19.15         1.76 o                         
 -11   5   3         50.70         45.73         1.94 o                         
 -10   5   3        182.20        176.67         3.06 o                         
  -9   5   3        126.98        127.30         2.84 o                         
  -8   5   3          4.71          8.17         0.91 o                         
  -7   5   3         64.44         74.33         1.64 o                         
  -6   5   3        217.35        206.01         2.59 o                         
  -5   5   3        139.66        113.74         1.52 o                         
  -4   5   3        191.48        166.16         1.94 o                         
  -3   5   3         96.86        119.58         1.56 o                         
  -2   5   3        778.84        772.90         4.56 o                         
  -1   5   3        845.72        807.21         4.70 o                         
   0   5   3         23.00         22.40         0.65 o                         
   1   5   3        291.81        298.19         2.27 o                         
   2   5   3        310.83        345.38         2.44 o                         
   3   5   3         91.74         99.30         1.24 o                         
   4   5   3         41.18         30.56         0.82 o                         
   5   5   3          4.74          3.86         0.45 o                         
   6   5   3          0.00          0.37         0.36 o                         
   7   5   3        123.95        117.99         1.74 o                         
   8   5   3        192.51        213.48         3.07 o                         
   9   5   3         55.67         53.21         1.71 o                         
  10   5   3          8.12          9.35         1.71 o                         
  11   5   3          5.19          5.78         1.31 o                         
  12   5   3         20.31         16.70         1.78 o                         
  13   5   3         10.10         10.98         2.36 o                         
  14   5   3          0.23         -0.44         1.64 o                         
  15   5   3          4.17         -0.40         3.44 o                         
 -16   6   3         23.83         26.77         5.01 o                         
 -15   6   3          4.42          4.60         1.91 o                         
 -14   6   3          0.28         -0.55         1.46 o                         
 -13   6   3         11.66         11.02         1.59 o                         
 -12   6   3          3.16          3.08         1.25 o                         
 -11   6   3          3.27          2.44         0.99 o                         
 -10   6   3          3.08          1.60         0.97 o                         
  -9   6   3        398.28        403.65         4.61 o                         
  -8   6   3        413.55        423.92         4.64 o                         
  -7   6   3         32.56         29.16         1.26 o                         
  -6   6   3         47.81         41.47         1.40 o                         
  -5   6   3        386.30        369.80         3.75 o                         
  -4   6   3          7.75          9.05         0.58 o                         
  -3   6   3        343.54        365.38         3.07 o                         
  -2   6   3        218.70        173.53         2.01 o                         
  -1   6   3        713.80        657.63         4.42 o                         
   0   6   3         75.55        105.18         1.44 o                         
   1   6   3         57.42         61.39         0.96 o                         
   2   6   3        135.03        110.73         1.26 o                         
   3   6   3        155.82        178.12         1.63 o                         
   4   6   3         67.57         64.15         1.37 o                         
   5   6   3         43.99         47.36         1.12 o                         
   6   6   3          5.42          8.15         0.61 o                         
   7   6   3         20.24         25.78         1.01 o                         
   8   6   3         14.26         15.70         1.18 o                         
   9   6   3          6.96          9.97         1.09 o                         
  10   6   3         23.88         22.38         2.56 o                         
  11   6   3          1.44          5.44         1.34 o                         
  12   6   3         29.22         30.45         3.29 o                         
  13   6   3          0.43          0.86         1.35 o                         
  14   6   3          5.08          4.60         2.02 o                         
 -15   7   3          9.89          6.51         2.74 o                         
 -14   7   3          0.10         -0.18         1.65 o                         
 -13   7   3         60.45         56.95         2.74 o                         
 -12   7   3          2.38          2.03         1.30 o                         
 -11   7   3         13.90         17.49         1.70 o                         
 -10   7   3         21.07         18.22         1.40 o                         
  -9   7   3         68.47         60.49         2.04 o                         
  -8   7   3         46.64         50.03         1.84 o                         
  -7   7   3        302.97        307.96         3.73 o                         
  -6   7   3        416.04        434.90         4.16 o                         
  -5   7   3         54.36         52.09         1.41 o                         
  -4   7   3          2.90          4.51         0.55 o                         
  -3   7   3         24.98         21.95         0.81 o                         
  -2   7   3        111.04        102.47         1.64 o                         
  -1   7   3          0.43          2.03         0.54 o                         
   0   7   3          3.53          2.98         0.59 o                         
   1   7   3        121.97        125.20         1.65 o                         
   2   7   3         46.87         42.34         1.05 o                         
   3   7   3          0.03         -0.33         0.33 o                         
   4   7   3          9.50         11.12         0.69 o                         
   5   7   3          1.07          0.59         0.52 o                         
   6   7   3          5.66          3.97         0.73 o                         
   7   7   3          0.77         -0.29         0.78 o                         
   8   7   3         56.79         62.87         2.16 o                         
   9   7   3         13.31          8.72         1.28 o                         
  10   7   3         11.39         13.03         1.53 o                         
  11   7   3         10.09          9.71         1.50 o                         
  12   7   3          0.08         -1.21         1.21 o                         
  13   7   3          4.27          2.52         1.44 o                         
  14   7   3          0.06          4.63         4.13 o                         
 -14   8   3          0.68          0.06         1.86 o                         
 -13   8   3         10.20         10.31         1.76 o                         
 -12   8   3         20.96         21.78         1.96 o                         
 -11   8   3          4.34          3.91         1.37 o                         
 -10   8   3         46.08         51.16         2.50 o                         
  -9   8   3          0.44         -0.21         0.96 o                         
  -8   8   3        174.80        176.38         2.89 o                         
  -7   8   3          0.01          0.15         0.73 o                         
  -6   8   3         91.68        101.88         2.03 o                         
  -5   8   3         30.72         36.94         1.34 o                         
  -4   8   3         47.19         42.34         1.33 o                         
  -3   8   3        194.60        171.48         2.14 o                         
  -2   8   3         54.82         42.85         1.34 o                         
  -1   8   3        128.77        122.71         2.41 o                         
   0   8   3        114.82        116.83         1.97 o                         
   1   8   3         30.77         29.46         1.14 o                         
   2   8   3        156.62        137.02         2.04 o                         
   3   8   3          0.06         -0.49         0.49 o                         
   4   8   3          3.18          5.37         0.94 o                         
   5   8   3         94.89         89.05         2.01 o                         
   6   8   3         10.32          8.73         1.12 o                         
   7   8   3         13.06         12.23         1.27 o                         
   8   8   3          5.04          5.25         1.10 o                         
   9   8   3          0.04         -0.82         1.01 o                         
  10   8   3         27.49         26.47         2.01 o                         
  11   8   3          4.25          3.67         1.39 o                         
  12   8   3          0.19         -1.34         1.34 o                         
  13   8   3          2.42          1.75         3.75 o                         
 -14   9   3          7.59          8.63         5.26 o                         
 -13   9   3          6.09          3.99         1.96 o                         
 -12   9   3          0.03         -0.02         1.44 o                         
 -11   9   3         16.33         15.81         1.84 o                         
 -10   9   3          0.24          1.04         1.35 o                         
  -9   9   3         20.99         21.51         1.84 o                         
  -8   9   3          6.22          6.54         1.37 o                         
  -7   9   3         86.66         88.94         2.62 o                         
  -6   9   3         95.58         97.49         2.87 o                         
  -5   9   3        232.73        254.29         3.50 o                         
  -4   9   3         79.83         75.18         2.23 o                         
  -3   9   3          0.52         -0.34         0.74 o                         
  -2   9   3        165.56        169.39         2.69 o                         
  -1   9   3          0.22         -0.66         0.66 o                         
   0   9   3         47.39         44.58         1.49 o                         
   1   9   3          6.56          8.58         0.85 o                         
   2   9   3         13.13          9.00         0.84 o                         
   3   9   3          0.07          0.17         0.71 o                         
   4   9   3        191.39        187.53         3.03 o                         
   5   9   3          0.24         -0.29         1.03 o                         
   6   9   3         33.42         35.20         2.23 o                         
   7   9   3          0.33          0.73         1.01 o                         
   8   9   3          1.04          0.49         1.06 o                         
   9   9   3         32.60         38.63         2.42 o                         
  10   9   3          1.86         -0.74         1.31 o                         
  11   9   3          5.20          4.43         2.09 o                         
  12   9   3         13.23         11.85         2.89 o                         
  13   9   3          0.00          0.75         3.63 o                         
 -12  10   3         13.29         16.05         2.49 o                         
 -11  10   3         15.61         14.52         1.97 o                         
 -10  10   3        100.35        108.00         3.78 o                         
  -9  10   3          0.09         -0.15         1.93 o                         
  -8  10   3         32.03         34.79         2.20 o                         
  -7  10   3         37.92         39.91         1.89 o                         
  -6  10   3          0.73         -0.31         0.94 o                         
  -5  10   3          3.92          1.57         0.94 o                         
  -4  10   3          8.40          7.07         1.09 o                         
  -3  10   3          6.47          5.10         0.90 o                         
  -2  10   3        120.76        121.09         2.33 o                         
  -1  10   3          0.25         -0.01         0.73 o                         
   0  10   3         28.90         30.24         1.36 o                         
   1  10   3         56.56         56.46         1.69 o                         
   2  10   3          0.51         -0.12         0.96 o                         
   3  10   3         28.69         27.85         1.89 o                         
   4  10   3         69.27         62.42         2.72 o                         
   5  10   3          0.13          2.73         1.12 o                         
   6  10   3          8.59         12.59         1.77 o                         
   7  10   3          9.67          8.47         1.40 o                         
   8  10   3          2.68          1.73         1.21 o                         
   9  10   3          0.01          0.19         1.42 o                         
  10  10   3          1.24         -0.22         1.53 o                         
  11  10   3         18.67         19.78         4.00 o                         
  12  10   3          4.34          0.76         2.79 o                         
 -12  11   3          1.37          5.68         4.03 o                         
 -11  11   3          6.32          4.54         2.75 o                         
 -10  11   3          3.40          1.84         1.74 o                         
  -9  11   3          2.11          1.82         1.59 o                         
  -8  11   3          2.49          2.48         1.54 o                         
  -7  11   3         78.82         87.54         3.40 o                         
  -6  11   3          2.85          3.87         1.14 o                         
  -5  11   3          0.62          0.16         0.98 o                         
  -4  11   3         23.74         25.71         1.77 o                         
  -3  11   3         35.70         37.17         1.67 o                         
  -2  11   3          0.08         -0.83         0.83 o                         
  -1  11   3         11.66         12.39         1.14 o                         
   0  11   3          3.23          2.17         0.99 o                         
   1  11   3         64.91         70.63         2.45 o                         
   2  11   3         10.26         10.29         1.50 o                         
   3  11   3         21.85         18.80         1.75 o                         
   4  11   3         37.51         34.93         2.20 o                         
   5  11   3         11.53          8.32         1.49 o                         
   6  11   3          5.54          6.95         1.56 o                         
   7  11   3          4.60          4.76         1.53 o                         
   8  11   3          3.15          0.87         1.69 o                         
   9  11   3          1.69          5.26         4.00 o                         
  10  11   3         14.55         15.27         4.76 o                         
 -10  12   3         11.46          9.64         5.38 o                         
  -9  12   3          5.05          2.00         1.91 o                         
  -8  12   3          9.61          8.71         1.96 o                         
  -7  12   3         18.34         20.54         2.12 o                         
  -6  12   3          1.00          0.78         1.52 o                         
  -5  12   3          0.00          1.65         1.26 o                         
  -4  12   3         50.45         57.07         2.45 o                         
  -3  12   3          2.78          2.89         1.24 o                         
  -2  12   3          0.14          0.32         1.09 o                         
  -1  12   3          2.63          1.85         1.30 o                         
   0  12   3         54.98         60.06         2.80 o                         
   1  12   3          0.11         -0.69         1.41 o                         
   2  12   3          5.85          6.20         2.04 o                         
   3  12   3         22.94         20.64         3.09 o                         
   4  12   3         33.43         40.42         2.73 o                         
   5  12   3          0.74         -1.41         1.45 o                         
   6  12   3          0.06         -1.15         1.61 o                         
   7  12   3          6.39          2.21         2.18 o                         
   8  12   3          0.36         -1.38         4.00 o                         
  -7  13   3          0.62         -1.38         2.45 o                         
  -6  13   3          0.00          2.67         2.06 o                         
  -5  13   3         10.79         13.76         2.12 o                         
  -4  13   3          1.70          1.28         1.46 o                         
  -3  13   3          0.38          4.17         1.69 o                         
  -2  13   3          1.44         -1.76         1.76 o                         
  -1  13   3          2.47          2.24         1.96 o                         
   0  13   3          7.89          7.84         2.09 o                         
   1  13   3         15.53         12.18         2.05 o                         
   2  13   3          1.06          1.75         1.72 o                         
   3  13   3          1.34          1.05         1.73 o                         
   4  13   3          2.00          1.55         2.32 o                         
   5  13   3         14.97         19.57        12.83 o                         
   6  13   3          2.22         -3.00         5.13 o                         
  -2  14   3         15.86         12.70         4.10 o                         
  -1  14   3          0.00         -2.87         3.06 o                         
   0  14   3          0.65          2.30         5.13 o                         
   1  14   3          0.22         -1.63         4.63 o                         
   2  14   3          3.09          2.13         4.63 o                         
   3  14   3         15.26          7.76         5.01 o                         
 -18   0   4          2.30          1.95         2.99 o                         
 -16   0   4         12.62         15.09         2.72 o                         
 -14   0   4         42.16         41.65         3.51 o                         
 -12   0   4          0.39          1.08         0.97 o                         
 -10   0   4         10.79          6.52         1.00 o                         
  -8   0   4          0.28          1.41         0.73 o                         
  -6   0   4       3665.83       4115.10        29.20 o                         
  -4   0   4       4887.33       5267.83        29.74 o                         
  -2   0   4        283.17        323.28         2.46 o                         
   0   0   4       1079.43       1118.81         7.24 o                         
   2   0   4          5.94          7.31         0.32 o                         
   4   0   4        283.65        253.00         2.27 o                         
   6   0   4          1.44          1.00         0.36 o                         
   8   0   4        891.40        903.54         8.59 o                         
  10   0   4         23.68         25.84         1.96 o                         
  12   0   4          1.50          1.37         1.23 o                         
  14   0   4         25.02         27.31         3.03 o                         
 -18   1   4          5.84          7.40         2.69 o                         
 -17   1   4          9.27         10.77         1.89 o                         
 -16   1   4          5.22          7.39         1.57 o                         
 -15   1   4        136.52        142.42         3.79 o                         
 -14   1   4          0.63          0.07         0.93 o                         
 -13   1   4          5.78          4.11         0.90 o                         
 -12   1   4          7.40          5.55         0.83 o                         
 -11   1   4          9.73          9.11         0.98 o                         
 -10   1   4        182.42        181.92         2.53 o                         
  -9   1   4        113.87        106.67         1.82 o                         
  -8   1   4         16.03         12.99         0.76 o                         
  -7   1   4       2105.46       2308.86        14.66 o                         
  -6   1   4       1809.34       2073.81        11.64 o                         
  -5   1   4        165.85        150.48         1.20 o                         
  -4   1   4         36.63         30.02         0.73 o                         
  -3   1   4        982.72       1058.48         4.76 o                         
  -2   1   4        692.48        745.12         3.34 o                         
  -1   1   4         54.11         53.16         0.58 o                         
   0   1   4         32.87         56.39         0.54 o                         
   1   1   4        354.66        304.76         1.71 o                         
   2   1   4        549.12        641.80         4.17 o                         
   3   1   4        719.72        761.88         9.38 o                         
   4   1   4       1889.14       1971.71        13.85 o                         
   5   1   4         64.15         63.02         0.85 o                         
   6   1   4        398.46        412.18         2.65 o                         
   7   1   4        400.99        409.44         2.75 o                         
   8   1   4        133.90        139.85         1.51 o                         
   9   1   4        307.99        288.79         2.60 o                         
  10   1   4          1.11          1.04         0.76 o                         
  11   1   4         10.14          9.96         0.95 o                         
  12   1   4          4.96          5.18         0.93 o                         
  13   1   4          0.54         -0.83         1.06 o                         
  14   1   4          4.16          4.82         1.33 o                         
  15   1   4          1.10          1.09         1.42 o                         
  16   1   4          0.44          4.13         2.63 o                         
 -18   2   4          3.69          0.18         3.37 o                         
 -17   2   4          6.20          1.71         2.68 o                         
 -16   2   4         13.09         13.09         2.13 o                         
 -15   2   4          6.70          5.14         1.71 o                         
 -14   2   4         90.78         95.06         2.70 o                         
 -13   2   4         37.65         36.17         1.70 o                         
 -12   2   4         54.90         48.36         1.72 o                         
 -11   2   4          6.11          3.81         0.81 o                         
 -10   2   4         94.16        103.75         1.93 o                         
  -9   2   4        173.81        176.87         2.37 o                         
  -8   2   4        586.68        592.03         4.68 o                         
  -7   2   4        746.51        746.72         5.24 o                         
  -6   2   4        208.88        194.00         1.73 o                         
  -5   2   4         10.02          4.93         0.35 o                         
  -4   2   4         59.66         61.05         0.81 o                         
  -3   2   4       2008.29       2081.96         8.66 o                         
  -2   2   4        771.28        796.63         3.53 o                         
  -1   2   4        543.08        557.94         2.69 o                         
   0   2   4        142.95        176.35         1.13 o                         
   1   2   4        163.94        163.42         1.14 o                         
   2   2   4         99.65        141.80         1.05 o                         
   3   2   4         56.12         76.86         0.76 o                         
   4   2   4        150.63        141.14         1.30 o                         
   5   2   4         60.81         70.34         0.89 o                         
   6   2   4          7.67          6.58         0.38 o                         
   7   2   4        156.16        148.54         1.35 o                         
   8   2   4         15.91         20.52         0.63 o                         
   9   2   4         68.21         64.72         1.36 o                         
  10   2   4        116.14        122.83         2.48 o                         
  11   2   4         13.40         16.92         1.30 o                         
  12   2   4          0.38          0.42         0.86 o                         
  13   2   4          2.21          0.66         0.93 o                         
  14   2   4          0.71          0.28         1.17 o                         
  15   2   4          0.04         -1.26         1.26 o                         
  16   2   4          8.68          9.01         3.25 o                         
 -17   3   4          0.19         -0.21         1.73 o                         
 -16   3   4          1.00          0.13         1.69 o                         
 -15   3   4          2.80          1.06         1.44 o                         
 -14   3   4          2.05         -0.49         1.14 o                         
 -13   3   4          2.31          1.25         0.89 o                         
 -12   3   4         56.78         63.26         1.99 o                         
 -11   3   4        299.44        296.77         3.73 o                         
 -10   3   4        144.88        132.54         2.04 o                         
  -9   3   4         66.30         70.93         1.48 o                         
  -8   3   4       1109.70       1197.81         8.13 o                         
  -7   3   4        301.94        298.87         2.87 o                         
  -6   3   4       1768.92       1832.37        10.47 o                         
  -5   3   4         62.12         62.10         1.00 o                         
  -4   3   4       1918.84       2087.78        10.20 o                         
  -3   3   4        566.68        594.62         3.13 o                         
  -2   3   4          0.78          2.12         0.24 o                         
  -1   3   4       1267.84       1349.48         5.93 o                         
   0   3   4        120.92        125.76         0.95 o                         
   1   3   4       1011.09       1004.42         4.63 o                         
   2   3   4         46.88         46.89         0.65 o                         
   3   3   4          1.06          0.59         0.17 o                         
   4   3   4         12.06          9.48         0.37 o                         
   5   3   4         79.41         90.78         0.93 o                         
   6   3   4         96.83         91.02         1.00 o                         
   7   3   4          7.25          6.26         0.42 o                         
   8   3   4        224.26        227.49         2.07 o                         
   9   3   4        467.25        472.38         4.38 o                         
  10   3   4         76.85         77.47         3.99 o                         
  11   3   4         87.61         93.84         2.67 o                         
  12   3   4          1.11         -0.45         0.91 o                         
  13   3   4          2.46          1.87         1.04 o                         
  14   3   4          9.00          9.26         1.65 o                         
  15   3   4         17.67         19.15         2.06 o                         
  16   3   4          1.12         -2.07         2.07 o                         
 -17   4   4          3.80          0.22         2.08 o                         
 -16   4   4          0.05         -1.41         1.91 o                         
 -15   4   4          6.44          4.60         1.88 o                         
 -14   4   4          4.48          2.08         1.34 o                         
 -13   4   4          0.43         -0.65         1.12 o                         
 -12   4   4          8.40          9.27         1.23 o                         
 -11   4   4        141.32        133.35         3.98 o                         
 -10   4   4         27.90         30.31         1.55 o                         
  -9   4   4        175.24        178.46         2.34 o                         
  -8   4   4        191.93        174.61         2.16 o                         
  -7   4   4        475.32        493.10         4.36 o                         
  -6   4   4          1.59          0.57         0.42 o                         
  -5   4   4          0.00         -0.16         0.41 o                         
  -4   4   4        428.45        400.32         3.14 o                         
  -3   4   4       1720.71       1860.75         9.79 o                         
  -2   4   4          0.63          3.20         0.35 o                         
  -1   4   4         77.09         62.60         0.84 o                         
   0   4   4        520.95        501.57         3.11 o                         
   1   4   4        310.93        301.11         1.97 o                         
   2   4   4        394.05        450.79         2.79 o                         
   3   4   4        115.71        142.36         1.44 o                         
   4   4   4         12.27         23.10         0.65 o                         
   5   4   4        122.29        122.58         1.59 o                         
   6   4   4       1066.88       1046.33         6.10 o                         
   7   4   4          1.69          3.06         0.48 o                         
   8   4   4          0.08         -0.12         0.49 o                         
   9   4   4         21.30         24.14         1.31 o                         
  10   4   4        189.93        201.64         4.95 o                         
  11   4   4         12.68         11.06         1.34 o                         
  12   4   4         12.31         12.44         1.45 o                         
  13   4   4          4.70          6.75         1.93 o                         
  14   4   4          2.45          0.40         1.37 o                         
  15   4   4          1.67         -1.96         2.02 o                         
  16   4   4          1.71          3.75         4.88 o                         
 -17   5   4          0.00          3.13         3.88 o                         
 -16   5   4          5.97          6.34         2.26 o                         
 -15   5   4          5.32          7.98         2.03 o                         
 -14   5   4          1.27          0.17         1.35 o                         
 -13   5   4         34.05         39.16         2.38 o                         
 -12   5   4          3.36          2.09         1.02 o                         
 -11   5   4         35.56         34.90         1.75 o                         
 -10   5   4        167.51        161.31         3.02 o                         
  -9   5   4         40.45         33.08         1.53 o                         
  -8   5   4        195.96        194.27         3.09 o                         
  -7   5   4         11.44         15.42         0.82 o                         
  -6   5   4          2.70          3.75         0.49 o                         
  -5   5   4         13.36         16.14         1.00 o                         
  -4   5   4        118.43        100.38         1.43 o                         
  -3   5   4        522.24        539.67         4.15 o                         
  -2   5   4        407.04        428.31         3.30 o                         
  -1   5   4       1444.36       1545.22         8.99 o                         
   0   5   4        433.88        437.49         3.11 o                         
   1   5   4         31.34         19.52         0.55 o                         
   2   5   4        115.64        139.10         1.43 o                         
   3   5   4         61.38         66.90         1.06 o                         
   4   5   4         20.88         27.71         0.81 o                         
   5   5   4          5.29          8.22         0.53 o                         
   6   5   4         30.04         26.06         0.80 o                         
   7   5   4         30.90         28.23         1.04 o                         
   8   5   4         86.44         79.23         1.94 o                         
   9   5   4         54.37         59.23         1.91 o                         
  10   5   4          3.33          2.66         1.07 o                         
  11   5   4         97.82         96.40         4.56 o                         
  12   5   4          7.52          9.07         1.39 o                         
  13   5   4        106.60        118.24         5.62 o                         
  14   5   4          0.03         -1.59         1.59 o                         
  15   5   4          0.79         -0.91         2.22 o                         
 -16   6   4         12.82         14.45         3.99 o                         
 -15   6   4         13.54         10.97         2.08 o                         
 -14   6   4          8.78          6.37         1.52 o                         
 -13   6   4         22.57         18.57         1.79 o                         
 -12   6   4         57.45         58.31         2.60 o                         
 -11   6   4         14.07         12.26         1.22 o                         
 -10   6   4          0.00         -0.83         0.83 o                         
  -9   6   4          4.73          3.21         0.92 o                         
  -8   6   4        176.48        177.93         2.76 o                         
  -7   6   4        264.37        242.82         3.18 o                         
  -6   6   4          4.96          5.85         0.72 o                         
  -5   6   4          1.07          1.12         0.45 o                         
  -4   6   4          2.25          1.72         0.45 o                         
  -3   6   4        205.52        194.39         2.46 o                         
  -2   6   4        120.56        112.86         1.93 o                         
  -1   6   4         12.45         10.49         0.62 o                         
   0   6   4          9.08          7.89         0.55 o                         
   1   6   4        174.89        166.04         1.83 o                         
   2   6   4         27.69         29.29         0.76 o                         
   3   6   4         26.55         35.63         1.07 o                         
   4   6   4        181.36        170.84         1.90 o                         
   5   6   4         90.07         73.63         1.31 o                         
   6   6   4         36.19         36.78         1.18 o                         
   7   6   4         28.00         32.74         1.32 o                         
   8   6   4         15.10         18.37         1.37 o                         
   9   6   4         54.66         52.40         2.23 o                         
  10   6   4          7.54          8.45         1.44 o                         
  11   6   4         19.93         21.97         1.75 o                         
  12   6   4          3.30          2.85         1.22 o                         
  13   6   4          0.55          0.72         1.82 o                         
  14   6   4         19.52         18.92         2.62 o                         
 -16   7   4          1.80         -3.63         3.88 o                         
 -15   7   4         11.40          8.35         2.52 o                         
 -14   7   4          2.39          2.38         1.54 o                         
 -13   7   4         53.60         58.83         2.84 o                         
 -12   7   4         21.21         21.39         1.87 o                         
 -11   7   4          0.71         -0.97         0.97 o                         
 -10   7   4          0.14         -0.75         0.90 o                         
  -9   7   4          8.24          6.91         1.08 o                         
  -8   7   4        199.93        205.77         3.11 o                         
  -7   7   4         76.55         92.90         2.20 o                         
  -6   7   4        638.51        620.43         5.32 o                         
  -5   7   4        670.87        668.87         4.60 o                         
  -4   7   4        651.09        598.43         4.35 o                         
  -3   7   4         44.37         40.28         1.24 o                         
  -2   7   4         35.13         34.81         1.26 o                         
  -1   7   4         23.12         21.78         0.98 o                         
   0   7   4        290.09        297.70         3.17 o                         
   1   7   4         23.72         19.52         0.86 o                         
   2   7   4         79.65         72.17         1.16 o                         
   3   7   4        103.58         92.44         1.21 o                         
   4   7   4          2.10          0.32         0.52 o                         
   5   7   4         52.81         58.33         1.49 o                         
   6   7   4          1.25         -0.20         0.79 o                         
   7   7   4          1.78          0.46         0.82 o                         
   8   7   4         10.20          8.18         1.08 o                         
   9   7   4          4.42          3.27         1.47 o                         
  10   7   4          7.46          9.51         1.39 o                         
  11   7   4          2.57          3.20         1.24 o                         
  12   7   4          0.19         -0.84         1.46 o                         
  13   7   4          0.42          0.52         1.73 o                         
 -15   8   4          0.47         -4.00         4.00 o                         
 -14   8   4          2.40          1.11         1.86 o                         
 -13   8   4          5.54          7.07         1.69 o                         
 -12   8   4         31.69         36.08         2.39 o                         
 -11   8   4          8.25          7.52         1.52 o                         
 -10   8   4          0.00         -0.99         0.99 o                         
  -9   8   4          8.66          8.84         1.21 o                         
  -8   8   4         37.83         44.17         1.76 o                         
  -7   8   4         28.42         26.39         1.29 o                         
  -6   8   4        144.40        149.53         2.40 o                         
  -5   8   4        399.58        392.02         4.45 o                         
  -4   8   4        242.83        230.84         2.69 o                         
  -3   8   4          0.37         -0.68         0.68 o                         
  -2   8   4        431.75        390.04         3.91 o                         
  -1   8   4        587.92        575.66         5.21 o                         
   0   8   4        249.86        241.66         3.02 o                         
   1   8   4        233.57        222.33         2.69 o                         
   2   8   4        104.74         88.41         1.66 o                         
   3   8   4         41.49         39.95         1.54 o                         
   4   8   4          7.03          4.07         0.91 o                         
   5   8   4          3.37          1.92         0.92 o                         
   6   8   4         32.92         32.88         1.69 o                         
   7   8   4          0.06          0.28         0.88 o                         
   8   8   4         45.52         46.23         2.04 o                         
   9   8   4          4.19          0.89         1.19 o                         
  10   8   4          0.14         -0.78         1.18 o                         
  11   8   4         13.07         15.18         2.31 o                         
  12   8   4          5.08          5.49         1.97 o                         
  13   8   4          8.18          6.38         5.26 o                         
 -14   9   4          1.94         -1.25         4.13 o                         
 -13   9   4          1.62          1.52         1.63 o                         
 -12   9   4         16.73         17.93         2.06 o                         
 -11   9   4          0.00         -1.35         1.35 o                         
 -10   9   4          1.32          1.38         1.40 o                         
  -9   9   4          9.55          8.34         1.33 o                         
  -8   9   4        192.77        204.27         3.36 o                         
  -7   9   4          3.84          2.34         0.96 o                         
  -6   9   4         63.19         59.04         1.97 o                         
  -5   9   4         10.02          6.45         1.00 o                         
  -4   9   4        159.73        175.81         2.88 o                         
  -3   9   4         94.63         92.76         2.10 o                         
  -2   9   4          1.10          1.21         0.75 o                         
  -1   9   4        242.41        237.22         3.17 o                         
   0   9   4         23.74         23.59         1.15 o                         
   1   9   4        145.26        133.98         2.20 o                         
   2   9   4         18.09         20.42         1.07 o                         
   3   9   4        184.65        173.34         3.26 o                         
   4   9   4         53.54         55.54         2.35 o                         
   5   9   4         52.72         55.54         2.39 o                         
   6   9   4          7.82          6.40         1.26 o                         
   7   9   4          4.37          2.97         1.45 o                         
   8   9   4          7.47          9.36         1.56 o                         
   9   9   4          3.54          4.94         1.49 o                         
  10   9   4         13.97         19.37         2.02 o                         
  11   9   4          0.50         -0.72         1.39 o                         
  12   9   4          6.16          4.38         4.51 o                         
 -13  10   4         11.78         13.31         3.53 o                         
 -12  10   4          8.16          1.91         1.99 o                         
 -11  10   4          1.01         -0.69         1.56 o                         
 -10  10   4          4.17          4.36         1.64 o                         
  -9  10   4          2.10          1.01         1.42 o                         
  -8  10   4         47.12         49.60         2.16 o                         
  -7  10   4          0.12         -0.35         0.94 o                         
  -6  10   4         11.32         12.68         1.29 o                         
  -5  10   4          0.64         -0.09         0.88 o                         
  -4  10   4          2.00          0.61         0.86 o                         
  -3  10   4         16.75         16.40         1.20 o                         
  -2  10   4         22.48         25.15         1.29 o                         
  -1  10   4        105.86        104.11         2.32 o                         
   0  10   4         11.90         13.06         1.05 o                         
   1  10   4         30.05         27.41         1.52 o                         
   2  10   4         18.84         20.51         1.55 o                         
   3  10   4          3.00          4.64         1.47 o                         
   4  10   4          4.22          6.15         1.62 o                         
   5  10   4         16.19         14.25         1.60 o                         
   6  10   4         72.42         74.44         3.65 o                         
   7  10   4          0.47         -1.13         1.13 o                         
   8  10   4          0.29         -1.61         1.61 o                         
   9  10   4          2.07          1.78         1.44 o                         
  10  10   4         19.12         14.61         5.26 o                         
  11  10   4          6.98          3.75         4.13 o                         
 -12  11   4          8.97         10.26         5.63 o                         
 -11  11   4         16.65         10.14         2.69 o                         
 -10  11   4          6.18          2.62         1.68 o                         
  -9  11   4         16.93         16.98         2.03 o                         
  -8  11   4         11.26          8.64         1.74 o                         
  -7  11   4         14.63         15.66         1.55 o                         
  -6  11   4         26.44         29.99         1.78 o                         
  -5  11   4         14.72         17.34         1.48 o                         
  -4  11   4          9.24          7.86         1.08 o                         
  -3  11   4          6.42          7.39         1.04 o                         
  -2  11   4          4.29          1.56         0.91 o                         
  -1  11   4          4.29          3.63         0.92 o                         
   0  11   4          2.37          1.76         1.04 o                         
   1  11   4          1.85         -1.00         1.05 o                         
   2  11   4         36.19         34.57         2.14 o                         
   3  11   4          0.40         -0.41         1.19 o                         
   4  11   4         32.68         34.09         2.41 o                         
   5  11   4         41.17         45.31         2.45 o                         
   6  11   4          1.93          0.90         1.27 o                         
   7  11   4          1.41          0.15         1.33 o                         
   8  11   4          0.91         -0.98         1.55 o                         
   9  11   4          2.28          3.13         3.88 o                         
  10  11   4          0.19         -1.00         3.50 o                         
  -9  12   4          0.00         -1.84         1.84 o                         
  -8  12   4          8.80          6.40         1.95 o                         
  -7  12   4         29.38         38.25         2.61 o                         
  -6  12   4          2.33          2.05         1.40 o                         
  -5  12   4         24.10         32.22         2.06 o                         
  -4  12   4          0.89         -0.96         1.16 o                         
  -3  12   4          6.81          9.20         1.38 o                         
  -2  12   4         36.77         36.36         2.20 o                         
  -1  12   4          1.70         -0.73         1.43 o                         
   0  12   4         11.08          9.00         1.70 o                         
   1  12   4          3.53          2.46         1.52 o                         
   2  12   4          0.69         -0.49         1.43 o                         
   3  12   4          0.24          1.78         1.64 o                         
   4  12   4         55.47         72.49         3.50 o                         
   5  12   4          6.45          1.16         1.66 o                         
   6  12   4         16.66         15.85         2.52 o                         
   7  12   4          2.28          0.50         4.13 o                         
   8  12   4          2.81          1.00         4.13 o                         
  -7  13   4         19.22         21.78         3.49 o                         
  -6  13   4         51.87         62.17         4.23 o                         
  -5  13   4          0.99          1.45         1.85 o                         
  -4  13   4          5.76          5.64         1.82 o                         
  -3  13   4          5.50          5.96         2.10 o                         
  -2  13   4          5.54          3.88         2.18 o                         
  -1  13   4          0.14         -0.11         1.65 o                         
   0  13   4          3.65          4.29         1.80 o                         
   1  13   4          0.05         -1.57         1.57 o                         
   2  13   4          2.86          2.18         1.82 o                         
   3  13   4          7.55          8.09         2.32 o                         
   4  13   4          2.79          0.71         3.51 o                         
   5  13   4          0.69         -0.13         5.63 o                         
  -3  14   4          4.32          0.63         4.63 o                         
  -2  14   4          2.32          2.88         3.56 o                         
  -1  14   4          1.32          0.50         4.88 o                         
   0  14   4          1.23          4.63         5.51 o                         
   1  14   4          1.75          3.63         4.38 o                         
   2  14   4          1.83          6.26         5.01 o                         
 -17   0   5         58.92         63.40         5.71 o                         
 -15   0   5         10.86         11.23         2.32 o                         
 -13   0   5        123.81        148.19         3.55 o                         
 -11   0   5        107.29        108.59         3.05 o                         
  -9   0   5         28.50         25.47         1.46 o                         
  -7   0   5        204.60        201.70         3.45 o                         
  -5   0   5        535.55        482.75         4.38 o                         
  -3   0   5        128.73        136.87         1.26 o                         
  -1   0   5        143.37        118.46         1.24 o                         
   1   0   5        963.51        983.82         7.67 o                         
   3   0   5       1031.27       1029.10         7.80 o                         
   5   0   5        283.65        276.04         2.59 o                         
   7   0   5        254.75        206.57         2.12 o                         
   9   0   5          6.21          5.03         0.88 o                         
  11   0   5         20.21         20.96         1.54 o                         
  13   0   5         81.42         88.38         4.25 o                         
  15   0   5          0.77          1.13         3.88 o                         
 -18   1   5          0.97         -0.72         2.19 o                         
 -17   1   5         25.76         21.27         2.17 o                         
 -16   1   5          4.12          3.41         1.45 o                         
 -15   1   5         18.02         16.17         1.68 o                         
 -14   1   5          1.57          0.14         0.91 o                         
 -13   1   5        136.97        138.98         2.57 o                         
 -12   1   5         53.22         55.08         1.67 o                         
 -11   1   5          5.13          4.18         0.74 o                         
 -10   1   5         48.62         48.67         1.48 o                         
  -9   1   5         67.26         63.99         1.55 o                         
  -8   1   5        926.05        951.75         7.44 o                         
  -7   1   5        378.73        351.32         3.08 o                         
  -6   1   5         91.74        114.10         1.51 o                         
  -5   1   5        172.76        177.09         1.61 o                         
  -4   1   5         19.92         18.29         0.45 o                         
  -3   1   5         88.88         86.96         0.81 o                         
  -2   1   5        146.15        155.84         1.01 o                         
  -1   1   5          5.00          7.66         0.27 o                         
   0   1   5         20.56         27.54         0.44 o                         
   1   1   5          7.66         11.55         0.31 o                         
   2   1   5        680.57        699.94         4.18 o                         
   3   1   5        932.31        925.59         7.50 o                         
   4   1   5        569.76        554.59         5.17 o                         
   5   1   5        429.02        400.89         3.06 o                         
   6   1   5          0.03         -0.06         0.29 o                         
   7   1   5        146.58        133.88         1.61 o                         
   8   1   5        184.09        181.62         1.87 o                         
   9   1   5          5.08          4.00         0.55 o                         
  10   1   5         17.72         17.76         1.12 o                         
  11   1   5          0.29         -0.71         0.83 o                         
  12   1   5         25.60         29.34         1.86 o                         
  13   1   5          9.36          9.58         1.41 o                         
  14   1   5          0.00         -1.06         1.20 o                         
  15   1   5          7.23         12.24         3.72 o                         
 -18   2   5          0.70          1.43         2.31 o                         
 -17   2   5         25.02         20.19         3.05 o                         
 -16   2   5          9.14          9.16         1.66 o                         
 -15   2   5          1.84          1.58         1.41 o                         
 -14   2   5         38.71         36.37         1.73 o                         
 -13   2   5         61.70         66.30         2.12 o                         
 -12   2   5        300.24        296.80         3.65 o                         
 -11   2   5         50.08         45.95         1.73 o                         
 -10   2   5         87.40         83.30         1.82 o                         
  -9   2   5          0.11          1.00         0.60 o                         
  -8   2   5         58.43         52.42         1.43 o                         
  -7   2   5         59.65         53.20         1.38 o                         
  -6   2   5        180.42        216.52         2.10 o                         
  -5   2   5       1592.02       1854.24        10.13 o                         
  -4   2   5       1471.47       1607.18         8.02 o                         
  -3   2   5       1070.96       1095.23         4.81 o                         
  -2   2   5       2583.42       2759.13        11.26 o                         
  -1   2   5        247.50        302.62         1.74 o                         
   0   2   5         41.48         43.00         0.58 o                         
   1   2   5        445.68        358.65         2.18 o                         
   2   2   5        130.54        143.92         1.09 o                         
   3   2   5        136.47        131.17         1.41 o                         
   4   2   5         59.83         66.67         1.04 o                         
   5   2   5         66.39         61.81         1.05 o                         
   6   2   5          8.03          7.56         0.49 o                         
   7   2   5        287.58        270.06         2.76 o                         
   8   2   5        122.68        127.42         1.53 o                         
   9   2   5         16.15         15.67         1.01 o                         
  10   2   5          7.68          6.90         0.81 o                         
  11   2   5         40.25         37.25         1.61 o                         
  12   2   5          0.01          0.13         1.06 o                         
  13   2   5         21.02         25.25         1.91 o                         
  14   2   5         22.59         24.38         2.02 o                         
  15   2   5          1.02          1.88         2.75 o                         
 -18   3   5          8.94          3.22         3.00 o                         
 -17   3   5          5.60          3.16         1.92 o                         
 -16   3   5         22.04         17.28         2.20 o                         
 -15   3   5          2.09          0.77         1.35 o                         
 -14   3   5          4.16          3.64         1.24 o                         
 -13   3   5          1.14          0.29         0.86 o                         
 -12   3   5          9.41          8.26         1.04 o                         
 -11   3   5         68.02         60.58         1.81 o                         
 -10   3   5         50.42         44.81         1.37 o                         
  -9   3   5        494.64        496.71         4.35 o                         
  -8   3   5         11.89         11.52         0.75 o                         
  -7   3   5         29.15         26.88         0.97 o                         
  -6   3   5        409.96        442.91         3.38 o                         
  -5   3   5        190.48        201.37         1.94 o                         
  -4   3   5       1329.59       1493.11         8.32 o                         
  -3   3   5         36.88         35.54         0.71 o                         
  -2   3   5          0.15          0.77         0.26 o                         
  -1   3   5        955.00       1116.29         5.43 o                         
   0   3   5       1124.94       1253.82         5.96 o                         
   1   3   5         41.13         38.28         0.60 o                         
   2   3   5        183.37        193.92         1.50 o                         
   3   3   5          9.88         19.23         0.43 o                         
   4   3   5        154.55        192.62         1.75 o                         
   5   3   5          2.40          5.13         0.33 o                         
   6   3   5        197.19        171.65         1.64 o                         
   7   3   5         10.32         12.50         0.71 o                         
   8   3   5          5.28          3.66         0.50 o                         
   9   3   5         21.98         22.29         1.26 o                         
  10   3   5         24.23         23.37         1.34 o                         
  11   3   5         34.96         32.69         1.62 o                         
  12   3   5          2.17          1.83         1.21 o                         
  13   3   5          4.09          2.94         1.32 o                         
  14   3   5          1.51         -0.28         1.31 o                         
  15   3   5          4.48          7.77         2.00 o                         
 -17   4   5          1.16          2.17         2.32 o                         
 -16   4   5          3.66         -1.04         1.82 o                         
 -15   4   5         24.91         19.91         2.24 o                         
 -14   4   5          1.78          0.75         1.32 o                         
 -13   4   5         66.11         68.86         2.42 o                         
 -12   4   5         44.07         43.21         1.88 o                         
 -11   4   5          2.30          3.49         0.95 o                         
 -10   4   5         14.32         16.18         1.07 o                         
  -9   4   5         24.42         20.00         0.96 o                         
  -8   4   5         49.10         45.66         1.39 o                         
  -7   4   5          0.95          0.29         0.51 o                         
  -6   4   5        146.22        149.18         1.94 o                         
  -5   4   5        148.66        116.56         1.54 o                         
  -4   4   5        839.35        885.26         5.67 o                         
  -3   4   5          0.74          1.09         0.31 o                         
  -2   4   5          8.94          6.37         0.36 o                         
  -1   4   5        236.67        262.23         1.95 o                         
   0   4   5        438.00        462.11         2.84 o                         
   1   4   5         12.16         12.92         0.43 o                         
   2   4   5          0.31          0.81         0.22 o                         
   3   4   5          2.86          3.31         0.42 o                         
   4   4   5        198.59        224.09         1.73 o                         
   5   4   5        100.17        102.98         1.20 o                         
   6   4   5         39.92         42.47         1.15 o                         
   7   4   5         24.62         25.89         0.83 o                         
   8   4   5        281.53        287.43         4.67 o                         
   9   4   5        168.07        172.44         3.08 o                         
  10   4   5        147.07        152.02         4.30 o                         
  11   4   5         13.16         14.96         1.38 o                         
  12   4   5         12.00         12.16         2.93 o                         
  13   4   5          2.95          1.97         1.51 o                         
  14   4   5          3.01          2.14         1.58 o                         
  15   4   5          1.95          0.19         2.02 o                         
 -17   5   5         32.16         39.05         6.38 o                         
 -16   5   5          1.60          0.19         2.80 o                         
 -15   5   5          1.59          1.91         1.92 o                         
 -14   5   5          3.32          4.40         1.50 o                         
 -13   5   5          0.00         -1.01         1.04 o                         
 -12   5   5         15.84         21.26         1.52 o                         
 -11   5   5         50.99         46.63         1.95 o                         
 -10   5   5        117.53        111.70         2.56 o                         
  -9   5   5          0.25         -0.62         0.62 o                         
  -8   5   5        403.83        381.62         3.90 o                         
  -7   5   5        161.15        149.95         2.38 o                         
  -6   5   5         24.05         21.36         0.91 o                         
  -5   5   5         13.80         10.17         0.64 o                         
  -4   5   5          1.60          0.47         0.41 o                         
  -3   5   5        199.24        218.24         2.08 o                         
  -2   5   5       1151.66       1175.35         9.03 o                         
  -1   5   5        411.98        402.11         3.26 o                         
   0   5   5          3.92          7.01         0.50 o                         
   1   5   5        808.06        807.77         4.84 o                         
   2   5   5          1.07          4.14         0.64 o                         
   3   5   5        646.97        657.07         5.21 o                         
   4   5   5          1.94          2.75         0.42 o                         
   5   5   5        186.45        181.61         1.94 o                         
   6   5   5        217.78        217.39         3.08 o                         
   7   5   5          5.67          5.66         0.76 o                         
   8   5   5         73.74         78.62         1.84 o                         
   9   5   5         61.13         57.11         1.91 o                         
  10   5   5         19.60         26.35         2.41 o                         
  11   5   5         36.51         41.21         2.49 o                         
  12   5   5         10.29          8.43         1.65 o                         
  13   5   5          3.71          3.59         2.38 o                         
  14   5   5          0.89         -0.24         1.87 o                         
  15   5   5          1.51          8.01         4.00 o                         
 -17   6   5          4.73          2.25         4.63 o                         
 -16   6   5         11.84         19.27         5.51 o                         
 -15   6   5          0.99         -0.74         1.51 o                         
 -14   6   5          0.16         -1.28         1.28 o                         
 -13   6   5          7.11         13.01         1.78 o                         
 -12   6   5         21.84         20.57         1.56 o                         
 -11   6   5         12.57         15.49         1.38 o                         
 -10   6   5         95.90         97.48         2.36 o                         
  -9   6   5        138.60        124.58         2.44 o                         
  -8   6   5         99.87        109.47         2.27 o                         
  -7   6   5        373.71        351.93         3.76 o                         
  -6   6   5       1224.13       1182.03         7.93 o                         
  -5   6   5         20.08         22.64         0.89 o                         
  -4   6   5        426.16        405.37         3.18 o                         
  -3   6   5        726.27        731.16         5.61 o                         
  -2   6   5        404.11        389.19         3.56 o                         
  -1   6   5         44.37         49.79         1.18 o                         
   0   6   5        333.84        297.89         2.75 o                         
   1   6   5          9.92          7.29         0.52 o                         
   2   6   5        136.21        120.08         1.43 o                         
   3   6   5         52.49         48.79         1.21 o                         
   4   6   5         17.33         17.75         0.81 o                         
   5   6   5          0.29         -0.25         0.47 o                         
   6   6   5         38.24         34.03         1.38 o                         
   7   6   5         67.54         73.72         2.25 o                         
   8   6   5         48.35         49.93         2.09 o                         
   9   6   5         15.27         18.99         1.51 o                         
  10   6   5          3.02          4.02         1.10 o                         
  11   6   5         16.53         22.31         2.13 o                         
  12   6   5         27.50         32.92         2.53 o                         
  13   6   5         13.70         14.25         2.24 o                         
  14   6   5          8.59          5.51         4.25 o                         
 -16   7   5          0.10         -3.63         3.63 o                         
 -15   7   5          0.12         -1.04         2.20 o                         
 -14   7   5         11.30         11.86         2.03 o                         
 -13   7   5         16.32         17.48         1.89 o                         
 -12   7   5         10.17         11.98         1.69 o                         
 -11   7   5          1.81          0.50         1.30 o                         
 -10   7   5          3.44         -0.06         0.91 o                         
  -9   7   5         52.95         56.69         1.94 o                         
  -8   7   5         11.71         10.61         1.10 o                         
  -7   7   5       1063.87       1057.37         8.49 o                         
  -6   7   5        192.73        184.19         2.75 o                         
  -5   7   5        208.12        200.90         2.18 o                         
  -4   7   5        124.81        123.64         2.21 o                         
  -3   7   5         35.41         36.27         1.43 o                         
  -2   7   5          1.77          2.08         0.66 o                         
  -1   7   5        207.84        201.60         2.84 o                         
   0   7   5         18.01         16.35         0.83 o                         
   1   7   5        366.62        372.39         3.34 o                         
   2   7   5          7.41          7.44         0.53 o                         
   3   7   5         27.43         27.99         1.21 o                         
   4   7   5         98.11         90.04         1.85 o                         
   5   7   5         15.57         13.90         1.12 o                         
   6   7   5         33.05         35.77         1.57 o                         
   7   7   5          0.01          0.19         0.80 o                         
   8   7   5          0.27         -0.23         0.97 o                         
   9   7   5         21.79         18.21         1.60 o                         
  10   7   5          8.00         10.12         1.47 o                         
  11   7   5          3.37          5.71         1.75 o                         
  12   7   5          0.78         -0.55         1.58 o                         
  13   7   5          6.66          5.70         2.48 o                         
 -15   8   5          0.17         -0.25         3.63 o                         
 -14   8   5          3.51          7.47         1.86 o                         
 -13   8   5          7.09          7.54         1.71 o                         
 -12   8   5          0.16         -1.29         1.29 o                         
 -11   8   5         30.64         34.04         2.23 o                         
 -10   8   5          1.32          0.77         1.03 o                         
  -9   8   5        158.36        153.08         2.92 o                         
  -8   8   5         54.58         51.73         1.91 o                         
  -7   8   5         77.87         76.37         2.16 o                         
  -6   8   5        204.50        202.02         3.72 o                         
  -5   8   5         44.68         41.10         1.66 o                         
  -4   8   5        218.53        219.09         3.07 o                         
  -3   8   5        108.09        120.41         2.25 o                         
  -2   8   5        386.96        376.41         3.86 o                         
  -1   8   5        141.36        132.57         2.33 o                         
   0   8   5         55.48         52.86         2.00 o                         
   1   8   5        131.05        139.62         2.22 o                         
   2   8   5          0.12          0.01         0.58 o                         
   3   8   5         18.10         13.86         0.99 o                         
   4   8   5          7.58          6.16         1.02 o                         
   5   8   5          9.54         11.05         1.30 o                         
   6   8   5          9.54         10.47         1.28 o                         
   7   8   5          1.24         -0.84         0.97 o                         
   8   8   5          0.07         -0.84         1.16 o                         
   9   8   5          0.23          0.55         1.15 o                         
  10   8   5          0.31         -0.71         1.19 o                         
  11   8   5          3.78          3.24         1.74 o                         
  12   8   5          0.61          6.24         3.09 o                         
 -14   9   5          0.47         -3.05         3.61 o                         
 -13   9   5          0.57         -0.21         1.65 o                         
 -12   9   5         32.41         38.90         2.55 o                         
 -11   9   5         40.73         41.21         2.52 o                         
 -10   9   5          2.99          1.96         1.19 o                         
  -9   9   5          4.40          4.03         1.13 o                         
  -8   9   5          0.04          2.11         1.02 o                         
  -7   9   5         10.64         10.90         1.19 o                         
  -6   9   5          4.28          1.85         0.92 o                         
  -5   9   5         46.22         42.81         1.72 o                         
  -4   9   5         88.90         92.26         2.26 o                         
  -3   9   5         32.15         33.14         1.47 o                         
  -2   9   5        111.20        114.24         3.10 o                         
  -1   9   5         82.85         75.87         2.05 o                         
   0   9   5         57.91         56.09         1.69 o                         
   1   9   5         17.33         16.43         1.02 o                         
   2   9   5         64.42         67.54         2.45 o                         
   3   9   5         32.22         40.80         2.07 o                         
   4   9   5         22.33         18.24         1.59 o                         
   5   9   5         36.34         37.84         2.09 o                         
   6   9   5          9.22          8.92         1.40 o                         
   7   9   5         19.06         21.81         1.91 o                         
   8   9   5          3.07          3.96         1.37 o                         
   9   9   5         19.09         21.32         2.02 o                         
  10   9   5          2.17          1.12         1.41 o                         
  11   9   5         10.72         13.14         5.13 o                         
 -13  10   5         19.89         23.30         3.82 o                         
 -12  10   5         18.92         16.92         2.61 o                         
 -11  10   5         13.01         12.15         1.92 o                         
 -10  10   5         76.19         75.62         3.28 o                         
  -9  10   5          0.61         -0.53         1.15 o                         
  -8  10   5          0.24          0.94         1.02 o                         
  -7  10   5          4.76          0.79         1.00 o                         
  -6  10   5         25.01         24.71         1.74 o                         
  -5  10   5          0.02          0.02         0.87 o                         
  -4  10   5          1.64          0.62         0.89 o                         
  -3  10   5          0.53          2.71         0.86 o                         
  -2  10   5          0.74          0.67         0.84 o                         
  -1  10   5         17.87         14.70         1.15 o                         
   0  10   5         56.29         58.62         1.94 o                         
   1  10   5         26.68         24.64         1.93 o                         
   2  10   5          0.25         -0.41         1.02 o                         
   3  10   5         15.07         19.25         1.93 o                         
   4  10   5          5.29          3.80         1.27 o                         
   5  10   5          3.42          4.32         1.33 o                         
   6  10   5          6.63          9.77         1.64 o                         
   7  10   5         28.93         29.72         2.53 o                         
   8  10   5          0.64         -1.27         1.27 o                         
   9  10   5          0.91         -1.32         1.42 o                         
  10  10   5          0.21          3.75         3.63 o                         
  11  10   5          0.21         -3.50         3.88 o                         
 -11  11   5          0.59          2.37         2.29 o                         
 -10  11   5          2.65          2.59         1.81 o                         
  -9  11   5          0.55          0.14         1.53 o                         
  -8  11   5          1.80         -0.42         1.21 o                         
  -7  11   5          0.03         -1.00         1.00 o                         
  -6  11   5          0.46          1.08         1.13 o                         
  -5  11   5         30.31         29.90         1.71 o                         
  -4  11   5          0.90          0.52         0.97 o                         
  -3  11   5         13.23         13.40         1.32 o                         
  -2  11   5         39.76         51.93         1.96 o                         
  -1  11   5         14.62         16.38         1.48 o                         
   0  11   5         10.20         12.93         1.50 o                         
   1  11   5         16.92         16.78         1.58 o                         
   2  11   5         29.21         32.52         2.14 o                         
   3  11   5          0.20         -0.44         1.22 o                         
   4  11   5          0.09         -1.13         1.13 o                         
   5  11   5          5.51          6.78         1.51 o                         
   6  11   5          0.18         -1.08         1.33 o                         
   7  11   5          0.34         -1.43         1.43 o                         
   8  11   5          1.83          0.41         2.34 o                         
   9  11   5          1.44         -0.58         2.94 o                         
 -10  12   5          2.41          2.63         4.51 o                         
  -9  12   5          1.40          0.34         2.24 o                         
  -8  12   5          3.45          0.32         1.81 o                         
  -7  12   5          0.03         -0.39         1.43 o                         
  -6  12   5          3.38          4.98         1.41 o                         
  -5  12   5         12.91         13.40         1.67 o                         
  -4  12   5          2.31          2.00         1.11 o                         
  -3  12   5         30.33         32.01         2.33 o                         
  -2  12   5         19.24         25.68         2.30 o                         
  -1  12   5         10.51          9.52         1.67 o                         
   0  12   5          7.82          2.31         1.49 o                         
   1  12   5          5.29          5.97         1.67 o                         
   2  12   5          6.93          5.42         1.69 o                         
   3  12   5          2.53          2.50         1.70 o                         
   4  12   5          0.86          2.17         1.71 o                         
   5  12   5          3.56          2.80         1.76 o                         
   6  12   5          1.53          2.50         4.00 o                         
   7  12   5          0.40          1.63         4.13 o                         
  -7  13   5          0.12          1.90         2.44 o                         
  -6  13   5          0.17          2.51         2.62 o                         
  -5  13   5          0.05          0.82         2.42 o                         
  -4  13   5          0.04          2.82         5.69 o                         
  -3  13   5          2.43          5.21         2.86 o                         
  -2  13   5          0.90         -0.72         1.82 o                         
  -1  13   5         13.35         17.82         2.56 o                         
   0  13   5          0.31          0.54         1.72 o                         
   1  13   5          8.16          8.88         2.34 o                         
   2  13   5          2.13          0.60         2.14 o                         
   3  13   5         18.69         26.02         8.45 o                         
   4  13   5          2.96         10.64         5.76 o                         
  -2  14   5          0.02         -1.75         5.51 o                         
   0  14   5          1.53          1.38         4.51 o                         
 -18   0   6          3.59          0.88         2.52 o                         
 -16   0   6         55.47         56.48         4.07 o                         
 -14   0   6        264.98        289.85         5.23 o                         
 -12   0   6        112.82         94.26         2.86 o                         
 -10   0   6         10.83         12.36         1.23 o                         
  -8   0   6        345.63        365.16         4.81 o                         
  -6   0   6          2.05          0.49         0.48 o                         
  -4   0   6       1510.44       1658.89        11.19 o                         
  -2   0   6        153.84        180.56         2.00 o                         
   0   0   6        173.56        128.14         1.46 o                         
   2   0   6        287.71        278.42         4.37 o                         
   4   0   6         46.28         35.44         1.16 o                         
   6   0   6        212.54        227.40         2.89 o                         
   8   0   6          0.43          0.08         0.42 o                         
  10   0   6        205.43        204.88         3.74 o                         
  12   0   6          5.21          8.50         3.88 o                         
  14   0   6         48.72         62.71         8.01 o                         
 -18   1   6          2.30         -0.18         1.91 o                         
 -17   1   6         35.06         36.74         3.76 o                         
 -16   1   6          5.23          6.47         1.62 o                         
 -15   1   6          5.28          3.92         1.44 o                         
 -14   1   6          4.33          5.51         1.02 o                         
 -13   1   6        172.22        170.55         2.74 o                         
 -12   1   6          9.93          7.84         0.93 o                         
 -11   1   6         55.96         61.48         1.67 o                         
 -10   1   6        104.41        102.99         2.25 o                         
  -9   1   6         32.83         40.83         1.34 o                         
  -8   1   6         47.75         39.17         1.71 o                         
  -7   1   6        724.95        736.45         5.54 o                         
  -6   1   6         18.77         14.42         0.67 o                         
  -5   1   6        345.49        414.24         2.96 o                         
  -4   1   6        493.95        576.52         3.51 o                         
  -3   1   6        122.36        143.29         1.43 o                         
  -2   1   6         83.35         68.90         0.76 o                         
  -1   1   6       3075.51       3331.33        14.07 o                         
   0   1   6       1013.11       1118.73         5.45 o                         
   1   1   6         29.01         35.26         0.55 o                         
   2   1   6        324.76        425.01         2.58 o                         
   3   1   6        589.97        537.94         4.18 o                         
   4   1   6          4.12         12.76         0.61 o                         
   5   1   6        387.02        385.02         5.32 o                         
   6   1   6        311.68        334.06         2.82 o                         
   7   1   6         36.00         34.30         0.75 o                         
   8   1   6          1.13          1.30         0.40 o                         
   9   1   6         26.80         28.23         1.12 o                         
  10   1   6         17.68         16.75         1.07 o                         
  11   1   6         14.05         13.25         2.25 o                         
  12   1   6          0.02         -0.29         0.76 o                         
  13   1   6         12.89         15.93         2.24 o                         
  14   1   6          0.86         -0.11         2.55 o                         
 -18   2   6         26.59         30.11         3.76 o                         
 -17   2   6          3.99          3.59         1.66 o                         
 -16   2   6          1.42         -0.10         1.38 o                         
 -15   2   6         44.76         48.58         2.27 o                         
 -14   2   6         24.84         21.07         1.38 o                         
 -13   2   6          0.84          0.15         0.86 o                         
 -12   2   6        329.94        300.77         3.77 o                         
 -11   2   6          0.78          1.64         0.79 o                         
 -10   2   6          9.87          9.45         0.89 o                         
  -9   2   6        213.23        213.53         2.66 o                         
  -8   2   6          3.39          4.80         0.63 o                         
  -7   2   6         58.11         74.51         1.37 o                         
  -6   2   6          4.68          3.77         0.49 o                         
  -5   2   6          0.27          2.90         0.34 o                         
  -4   2   6         41.25         42.58         0.74 o                         
  -3   2   6         53.47         64.86         0.87 o                         
  -2   2   6       2170.53       2230.97        10.71 o                         
  -1   2   6         96.56         97.49         0.94 o                         
   0   2   6        171.70        179.05         1.45 o                         
   1   2   6        302.06        285.25         1.91 o                         
   2   2   6         57.74         59.63         0.68 o                         
   3   2   6         54.01         52.11         0.95 o                         
   4   2   6        113.88        102.27         1.76 o                         
   5   2   6          0.04          0.43         0.40 o                         
   6   2   6          0.60         -0.12         0.40 o                         
   7   2   6        180.12        188.51         2.44 o                         
   8   2   6          7.12          8.90         1.41 o                         
   9   2   6          0.22         -0.14         0.70 o                         
  10   2   6          4.63          2.92         1.64 o                         
  11   2   6         32.94         35.02         2.40 o                         
  12   2   6         19.37         25.21         1.79 o                         
  13   2   6          0.57          1.60         1.17 o                         
  14   2   6          1.72         -1.59         1.69 o                         
 -18   3   6          5.86          5.10         7.07 o                         
 -17   3   6         23.88         26.23         2.88 o                         
 -16   3   6         20.79         20.68         2.69 o                         
 -15   3   6          9.08         10.17         1.62 o                         
 -14   3   6         33.66         34.64         1.75 o                         
 -13   3   6        109.27         94.61         2.30 o                         
 -12   3   6         17.11         16.68         1.17 o                         
 -11   3   6          3.17          2.66         0.85 o                         
 -10   3   6        155.39        149.11         2.43 o                         
  -9   3   6         52.34         60.51         1.54 o                         
  -8   3   6        115.82        104.07         1.78 o                         
  -7   3   6        211.71        203.46         2.26 o                         
  -6   3   6          5.19         10.49         0.61 o                         
  -5   3   6       1343.66       1407.76         8.33 o                         
  -4   3   6        895.02       1047.28         5.96 o                         
  -3   3   6        238.22        241.68         1.88 o                         
  -2   3   6       2083.20       2320.27        11.51 o                         
  -1   3   6         58.13         46.94         0.76 o                         
   0   3   6        474.20        496.29         2.93 o                         
   1   3   6          2.42         -0.15         0.24 o                         
   2   3   6          5.17          3.82         0.24 o                         
   3   3   6        110.06        114.99         1.07 o                         
   4   3   6         35.10         51.48         1.40 o                         
   5   3   6         11.15         10.98         0.58 o                         
   6   3   6         49.64         47.65         1.10 o                         
   7   3   6         35.11         33.25         1.41 o                         
   8   3   6         73.32         70.26         2.13 o                         
   9   3   6        271.50        274.87         5.59 o                         
  10   3   6          2.42          1.85         2.19 o                         
  11   3   6         49.01         45.58         2.55 o                         
  12   3   6          0.24         -0.73         1.10 o                         
  13   3   6          0.12         -0.03         1.17 o                         
  14   3   6          3.23          4.99         1.52 o                         
 -18   4   6         14.70         18.27         5.51 o                         
 -17   4   6          0.60         -0.38         2.57 o                         
 -16   4   6         19.10         20.66         2.87 o                         
 -15   4   6          4.28          5.16         1.61 o                         
 -14   4   6          2.51          1.21         1.36 o                         
 -13   4   6         27.12         26.52         1.69 o                         
 -12   4   6         17.50         15.48         1.35 o                         
 -11   4   6          4.14          1.90         0.82 o                         
 -10   4   6        133.15        127.30         2.40 o                         
  -9   4   6        100.32        102.99         2.02 o                         
  -8   4   6          0.03          0.13         0.63 o                         
  -7   4   6        339.75        328.15         3.48 o                         
  -6   4   6        213.67        198.24         2.20 o                         
  -5   4   6          3.57          7.35         0.57 o                         
  -4   4   6        448.08        502.36         3.72 o                         
  -3   4   6        519.71        511.62         3.53 o                         
  -2   4   6        278.12        314.87         2.33 o                         
  -1   4   6         35.54         37.25         0.76 o                         
   0   4   6        269.73        266.36         2.00 o                         
   1   4   6          7.84          8.84         0.60 o                         
   2   4   6         19.53         19.50         0.64 o                         
   3   4   6         67.12         69.53         0.84 o                         
   4   4   6         91.20         90.53         1.09 o                         
   5   4   6        498.20        507.17         3.90 o                         
   6   4   6          0.06         -0.18         0.32 o                         
   7   4   6         46.03         50.20         1.81 o                         
   8   4   6         33.64         25.63         1.62 o                         
   9   4   6          2.76          4.26         1.13 o                         
  10   4   6         11.03          9.34         1.28 o                         
  11   4   6          0.25          0.01         1.19 o                         
  12   4   6          4.70          6.41         1.67 o                         
  13   4   6          0.36          0.11         1.49 o                         
  14   4   6          0.26         -1.62         1.62 o                         
  15   4   6          0.01         -1.35         2.38 o                         
 -17   5   6          0.75          2.00         4.13 o                         
 -16   5   6          1.25          2.93         2.13 o                         
 -15   5   6         30.42         30.63         2.45 o                         
 -14   5   6          1.90          1.39         1.38 o                         
 -13   5   6          1.76          0.00         1.07 o                         
 -12   5   6         20.14         23.97         1.61 o                         
 -11   5   6         64.54         63.98         2.22 o                         
 -10   5   6         11.67          9.68         1.23 o                         
  -9   5   6          2.56          1.81         0.73 o                         
  -8   5   6        321.98        329.83         3.67 o                         
  -7   5   6          1.10         -0.31         0.65 o                         
  -6   5   6         71.58         73.76         1.50 o                         
  -5   5   6        152.53        145.82         1.88 o                         
  -4   5   6          2.96          2.93         0.47 o                         
  -3   5   6         54.94         33.57         0.99 o                         
  -2   5   6        258.40        296.33         3.05 o                         
  -1   5   6        540.79        566.93         4.23 o                         
   0   5   6         12.07         16.48         0.57 o                         
   1   5   6          0.06          0.07         0.34 o                         
   2   5   6          0.59         -0.18         0.31 o                         
   3   5   6          2.76          3.05         0.44 o                         
   4   5   6          0.04         -0.35         0.35 o                         
   5   5   6        242.74        244.19         2.36 o                         
   6   5   6          1.75          1.79         0.58 o                         
   7   5   6        125.92        127.04         2.79 o                         
   8   5   6         66.75         64.82         2.54 o                         
   9   5   6         41.51         40.95         2.36 o                         
  10   5   6        128.64        143.06         3.95 o                         
  11   5   6         17.75         12.06         1.80 o                         
  12   5   6          6.96          6.99         1.64 o                         
  13   5   6         16.48         18.01         2.11 o                         
  14   5   6          5.33          4.75         2.14 o                         
 -17   6   6          2.86          4.13         4.38 o                         
 -16   6   6         14.86          5.51         3.88 o                         
 -15   6   6          0.33         -0.50         1.53 o                         
 -14   6   6          6.56         10.46         1.80 o                         
 -13   6   6         10.77          8.47         1.59 o                         
 -12   6   6         24.16         21.00         1.60 o                         
 -11   6   6         34.97         32.97         1.80 o                         
 -10   6   6         76.34         68.35         2.22 o                         
  -9   6   6         79.85         82.43         2.25 o                         
  -8   6   6        238.42        243.20         3.00 o                         
  -7   6   6        241.55        241.21         2.77 o                         
  -6   6   6          3.01          3.20         0.64 o                         
  -5   6   6          6.25          6.71         0.69 o                         
  -4   6   6        161.43        157.66         2.30 o                         
  -3   6   6        301.61        302.75         3.17 o                         
  -2   6   6          7.29          8.04         0.79 o                         
  -1   6   6        318.72        322.73         3.16 o                         
   0   6   6        351.78        348.04         3.09 o                         
   1   6   6         76.27         74.31         1.07 o                         
   2   6   6         15.55         16.61         0.63 o                         
   3   6   6        362.34        353.05         3.20 o                         
   4   6   6        109.48        105.96         1.98 o                         
   5   6   6          0.06          1.13         0.72 o                         
   6   6   6         27.36         24.31         1.31 o                         
   7   6   6         74.39         69.31         2.53 o                         
   8   6   6          4.93          3.11         1.00 o                         
   9   6   6         17.02         13.76         1.31 o                         
  10   6   6          4.54          6.00         1.68 o                         
  11   6   6          0.54         -1.28         1.28 o                         
  12   6   6          2.72          1.75         1.57 o                         
  13   6   6          0.45          3.93         2.26 o                         
 -16   7   6          5.68          5.51         4.63 o                         
 -15   7   6          2.29         -0.47         1.95 o                         
 -14   7   6          0.09         -1.32         1.47 o                         
 -13   7   6          7.84          9.12         1.53 o                         
 -12   7   6          3.51          2.84         1.12 o                         
 -11   7   6         82.12         92.16         2.76 o                         
 -10   7   6          5.04          3.65         1.00 o                         
  -9   7   6          4.41          4.25         0.95 o                         
  -8   7   6         36.69         41.60         1.69 o                         
  -7   7   6          7.67          5.42         0.98 o                         
  -6   7   6          9.34         16.72         1.02 o                         
  -5   7   6          0.61          0.88         0.43 o                         
  -4   7   6        336.19        313.01         3.39 o                         
  -3   7   6        231.19        237.26         2.90 o                         
  -2   7   6        756.95        721.27         6.04 o                         
  -1   7   6        167.43        160.08         2.38 o                         
   0   7   6       1000.79       1015.35         6.98 o                         
   1   7   6         79.22         80.55         1.59 o                         
   2   7   6         87.42         80.59         1.32 o                         
   3   7   6        477.57        458.98         4.79 o                         
   4   7   6          0.01         -0.89         0.89 o                         
   5   7   6          5.22          3.13         0.95 o                         
   6   7   6          0.09          0.37         0.87 o                         
   7   7   6         12.76          8.81         1.25 o                         
   8   7   6         22.99         22.76         2.05 o                         
   9   7   6          0.78          0.52         0.99 o                         
  10   7   6         12.60         15.76         2.00 o                         
  11   7   6          5.76          5.28         1.73 o                         
  12   7   6          0.07          0.68         1.83 o                         
 -15   8   6          0.15         -2.36         2.79 o                         
 -14   8   6          2.06          0.16         1.87 o                         
 -13   8   6          0.90         -0.23         1.51 o                         
 -12   8   6          0.72         -0.10         1.22 o                         
 -11   8   6          2.00          3.24         1.17 o                         
 -10   8   6         12.54         10.30         1.30 o                         
  -9   8   6          0.45         -0.92         0.92 o                         
  -8   8   6         22.98         25.58         1.51 o                         
  -7   8   6         65.75         60.01         1.98 o                         
  -6   8   6         73.14         71.30         2.08 o                         
  -5   8   6        351.23        333.99         3.70 o                         
  -4   8   6          1.95          1.94         0.94 o                         
  -3   8   6         18.02         19.28         1.20 o                         
  -2   8   6         92.18         88.98         1.98 o                         
  -1   8   6          0.16          0.81         0.73 o                         
   0   8   6          1.17         -0.20         0.72 o                         
   1   8   6        235.93        245.48         3.01 o                         
   2   8   6        376.83        367.62         4.74 o                         
   3   8   6          3.42          2.47         0.88 o                         
   4   8   6          9.37         10.30         1.19 o                         
   5   8   6          8.48          6.26         1.15 o                         
   6   8   6          8.99          7.66         1.24 o                         
   7   8   6         17.63         19.70         1.69 o                         
   8   8   6          0.05          0.17         1.07 o                         
   9   8   6          5.60          6.39         1.45 o                         
  10   8   6         19.18         19.19         2.32 o                         
  11   8   6          5.16          6.69         1.98 o                         
 -14   9   6          5.60          5.31         3.06 o                         
 -13   9   6          6.53          5.35         2.17 o                         
 -12   9   6          6.22          6.81         1.65 o                         
 -11   9   6         21.15         20.05         2.02 o                         
 -10   9   6          2.37          1.41         1.05 o                         
  -9   9   6         40.35         42.41         2.00 o                         
  -8   9   6          8.19          9.46         1.19 o                         
  -7   9   6         41.55         49.89         1.96 o                         
  -6   9   6          2.56          1.63         0.90 o                         
  -5   9   6          2.93          1.44         0.87 o                         
  -4   9   6         48.69         43.17         1.72 o                         
  -3   9   6         23.49         25.51         1.43 o                         
  -2   9   6        208.94        220.22         3.17 o                         
  -1   9   6         47.82         44.82         1.83 o                         
   0   9   6         16.25         17.31         1.27 o                         
   1   9   6         11.87         11.34         1.25 o                         
   2   9   6          0.18         -0.82         0.82 o                         
   3   9   6         72.44         70.08         2.78 o                         
   4   9   6        116.60        131.79         3.33 o                         
   5   9   6          3.66          3.39         1.16 o                         
   6   9   6          0.59         -0.68         1.16 o                         
   7   9   6          3.30          1.19         1.27 o                         
   8   9   6          4.67          5.41         1.43 o                         
   9   9   6          0.00         -0.60         1.61 o                         
  10   9   6          2.26          3.17         2.46 o                         
  11   9   6          0.01         -3.00         3.88 o                         
 -13  10   6          1.67          1.29         3.41 o                         
 -12  10   6          0.54          1.79         2.07 o                         
 -11  10   6          2.00          2.07         1.64 o                         
 -10  10   6          0.12         -1.32         1.32 o                         
  -9  10   6          0.46         -0.44         1.05 o                         
  -8  10   6          2.92          4.01         1.16 o                         
  -7  10   6         10.07          7.46         1.23 o                         
  -6  10   6          2.14          1.77         0.98 o                         
  -5  10   6         30.73         33.11         2.01 o                         
  -4  10   6         39.37         46.36         2.34 o                         
  -3  10   6          0.97          0.53         0.92 o                         
  -2  10   6          6.34          3.89         0.94 o                         
  -1  10   6         27.46         26.30         1.60 o                         
   0  10   6          0.06         -0.36         0.99 o                         
   1  10   6          0.27          0.60         0.95 o                         
   2  10   6         44.48         40.13         2.04 o                         
   3  10   6         28.26         29.13         2.01 o                         
   4  10   6          0.80          0.07         1.19 o                         
   5  10   6          1.04          0.33         1.24 o                         
   6  10   6         11.61         10.92         1.74 o                         
   7  10   6          6.74          5.90         1.59 o                         
   8  10   6         24.10         24.71         2.24 o                         
   9  10   6          0.17          2.75         4.13 o                         
  10  10   6          0.01         -2.75         3.38 o                         
 -11  11   6          0.31         -2.33         2.33 o                         
 -10  11   6         12.16         11.88         2.13 o                         
  -9  11   6          7.52          8.29         1.68 o                         
  -8  11   6          1.80         -0.06         1.13 o                         
  -7  11   6          0.00         -1.09         1.09 o                         
  -6  11   6          1.27         -0.42         1.04 o                         
  -5  11   6          0.28         -0.48         1.03 o                         
  -4  11   6         24.49         26.65         1.81 o                         
  -3  11   6         14.47         18.65         1.58 o                         
  -2  11   6         16.04         15.48         1.94 o                         
  -1  11   6         52.81         64.07         2.47 o                         
   0  11   6         18.26         20.83         1.75 o                         
   1  11   6          0.28          0.72         1.20 o                         
   2  11   6          0.81          0.29         1.16 o                         
   3  11   6          1.02          0.20         1.29 o                         
   4  11   6          8.17          8.03         1.54 o                         
   5  11   6          1.04          1.42         1.38 o                         
   6  11   6          0.61          1.13         1.49 o                         
   7  11   6         18.55         22.43         3.53 o                         
   8  11   6          0.00          0.21         2.40 o                         
   9  11   6          1.36         -3.25         4.38 o                         
 -10  12   6          8.27         13.52         4.88 o                         
  -9  12   6          6.08          3.53         2.28 o                         
  -8  12   6          3.65          1.99         2.15 o                         
  -7  12   6         21.28         21.16         1.80 o                         
  -6  12   6          0.00         -1.11         1.11 o                         
  -5  12   6         16.48         19.73         1.71 o                         
  -4  12   6         16.56         18.82         2.04 o                         
  -3  12   6          4.31          2.38         1.41 o                         
  -2  12   6          4.77          4.45         1.50 o                         
  -1  12   6          4.22          3.12         1.38 o                         
   0  12   6         23.01         24.52         1.97 o                         
   1  12   6          2.49          0.57         1.32 o                         
   2  12   6         16.82         17.94         2.04 o                         
   3  12   6         18.12         16.65         2.17 o                         
   4  12   6         10.99         17.20         2.16 o                         
   5  12   6          0.74          1.75         3.63 o                         
   6  12   6         32.97         48.19         6.63 o                         
   7  12   6          5.19         -1.13         3.75 o                         
  -7  13   6          5.79          9.51         5.51 o                         
  -6  13   6          1.05          4.61         4.32 o                         
  -5  13   6         28.55         23.12         4.59 o                         
  -4  13   6         30.39         34.20         5.27 o                         
  -3  13   6          0.94         -2.08         2.62 o                         
  -2  13   6          0.01          2.21         2.29 o                         
  -1  13   6          0.61          1.79         2.30 o                         
   0  13   6         31.69         38.84         6.73 o                         
   1  13   6          5.79          2.00         2.68 o                         
   2  13   6          1.34         -1.21         3.36 o                         
   3  13   6          5.85          9.51         6.01 o                         
 -17   0   7         12.04          5.85         3.15 o                         
 -15   0   7         72.15         74.23         3.11 o                         
 -13   0   7         86.07         85.02         2.98 o                         
 -11   0   7        394.03        392.52         6.13 o                         
  -9   0   7        188.28        173.80         3.28 o                         
  -7   0   7         92.62         73.38         1.77 o                         
  -5   0   7          2.11          0.55         0.40 o                         
  -3   0   7         28.04         22.47         1.13 o                         
  -1   0   7         24.20         40.38         0.97 o                         
   1   0   7        828.28        967.23         8.99 o                         
   3   0   7         18.92         23.45         0.60 o                         
   5   0   7         19.60         15.17         0.83 o                         
   7   0   7          9.80          7.73         0.76 o                         
   9   0   7        285.77        247.51         7.58 o                         
  11   0   7          9.38         14.98         2.43 o                         
  13   0   7         69.32         71.11         7.89 o                         
 -18   1   7         11.07         10.49         2.70 o                         
 -17   1   7          0.02         -1.39         1.39 o                         
 -16   1   7         26.73         29.28         2.24 o                         
 -15   1   7         41.85         40.93         1.77 o                         
 -14   1   7         23.50         20.62         1.32 o                         
 -13   1   7         17.45         17.39         1.18 o                         
 -12   1   7        104.92         95.79         2.09 o                         
 -11   1   7        227.28        230.16         2.98 o                         
 -10   1   7         18.55         18.89         1.10 o                         
  -9   1   7         21.97         28.55         1.15 o                         
  -8   1   7        142.13        144.69         2.17 o                         
  -7   1   7        141.31        134.49         1.84 o                         
  -6   1   7          5.09          4.78         0.48 o                         
  -5   1   7         83.27         93.78         1.25 o                         
  -4   1   7        124.67        139.94         1.54 o                         
  -3   1   7       1913.28       2067.77        11.19 o                         
  -2   1   7          8.19          5.51         0.35 o                         
  -1   1   7          0.34          0.23         0.23 o                         
   0   1   7        126.32        134.77         1.16 o                         
   1   1   7          8.83          7.75         0.34 o                         
   2   1   7         34.71         37.73         0.61 o                         
   3   1   7          5.08          3.80         0.40 o                         
   4   1   7        106.03        104.77         1.63 o                         
   5   1   7          3.90          4.13         0.44 o                         
   6   1   7          0.04         -0.32         0.32 o                         
   7   1   7         44.19         36.27         1.16 o                         
   8   1   7         15.55         13.82         0.97 o                         
   9   1   7          3.81          2.91         0.57 o                         
  10   1   7        110.98        107.39         2.61 o                         
  11   1   7          9.18          8.36         1.07 o                         
  12   1   7         13.42         15.05         1.72 o                         
  13   1   7          6.59          5.08         2.96 o                         
  14   1   7          0.01         -1.49         2.56 o                         
 -18   2   7          4.17          6.13         3.75 o                         
 -17   2   7         21.75         19.26         2.60 o                         
 -16   2   7          0.49          0.73         1.28 o                         
 -15   2   7         52.19         46.06         1.94 o                         
 -14   2   7        161.42        154.69         3.36 o                         
 -13   2   7          1.39          0.81         0.88 o                         
 -12   2   7        178.43        180.07         2.95 o                         
 -11   2   7        289.69        261.67         3.42 o                         
 -10   2   7        585.27        597.90         5.50 o                         
  -9   2   7        146.35        132.53         2.14 o                         
  -8   2   7        238.11        262.43         2.93 o                         
  -7   2   7        351.56        334.38         3.43 o                         
  -6   2   7        114.94        105.72         1.51 o                         
  -5   2   7         10.50         24.71         0.83 o                         
  -4   2   7         37.66         49.60         0.77 o                         
  -3   2   7        175.92        167.07         1.54 o                         
  -2   2   7        773.45        777.26         4.42 o                         
  -1   2   7        307.07        277.18         2.05 o                         
   0   2   7       1343.22       1439.42         7.89 o                         
   1   2   7         33.49         33.14         0.57 o                         
   2   2   7        273.38        261.32         1.88 o                         
   3   2   7          5.01          5.87         0.44 o                         
   4   2   7        209.85        195.52         2.35 o                         
   5   2   7         21.47         25.18         1.00 o                         
   6   2   7         19.17         17.27         0.80 o                         
   7   2   7         74.35         81.88         2.01 o                         
   8   2   7          0.68          1.07         0.73 o                         
   9   2   7        123.45        117.72         4.26 o                         
  10   2   7          1.69          1.27         0.95 o                         
  11   2   7         11.56          9.16         1.65 o                         
  12   2   7          0.00          0.20         1.00 o                         
  13   2   7          6.24          3.07         2.61 o                         
 -18   3   7          0.62         -2.88         2.88 o                         
 -17   3   7          6.38          1.58         2.13 o                         
 -16   3   7         13.81         11.62         1.78 o                         
 -15   3   7          1.64          3.53         1.32 o                         
 -14   3   7          0.83          0.52         1.02 o                         
 -13   3   7          0.95          1.10         0.88 o                         
 -12   3   7          4.86          4.04         0.92 o                         
 -11   3   7          7.50          7.22         1.02 o                         
 -10   3   7         80.09         76.55         1.91 o                         
  -9   3   7          2.76          1.43         0.71 o                         
  -8   3   7         10.23         11.13         1.10 o                         
  -7   3   7          8.55         14.00         0.87 o                         
  -6   3   7        261.13        249.23         2.48 o                         
  -5   3   7         30.62         39.35         0.88 o                         
  -4   3   7         15.11         12.88         0.53 o                         
  -3   3   7        339.16        407.89         2.86 o                         
  -2   3   7        754.25        743.53         4.35 o                         
  -1   3   7          8.84         26.97         0.76 o                         
   0   3   7         94.28        101.30         1.14 o                         
   1   3   7         93.15         65.87         0.92 o                         
   2   3   7          0.37          0.73         0.25 o                         
   3   3   7        187.08        197.34         1.78 o                         
   4   3   7        249.76        234.22         2.68 o                         
   5   3   7         12.47         15.04         0.73 o                         
   6   3   7          3.43          1.49         0.54 o                         
   7   3   7          1.10          1.16         0.67 o                         
   8   3   7          0.29          2.25         0.95 o                         
   9   3   7         13.34         13.96         2.10 o                         
  10   3   7          2.61          1.25         1.04 o                         
  11   3   7          0.27         -0.50         0.95 o                         
  12   3   7          0.57         -0.38         1.06 o                         
  13   3   7          9.46          6.97         1.74 o                         
 -17   4   7          0.01          1.50         3.00 o                         
 -16   4   7         17.83         16.40         2.34 o                         
 -15   4   7          2.48          1.92         1.43 o                         
 -14   4   7         18.46         21.06         1.68 o                         
 -13   4   7         42.04         38.11         1.94 o                         
 -12   4   7          0.26         -0.90         0.90 o                         
 -11   4   7          0.42         -0.76         0.76 o                         
 -10   4   7          0.04         -0.82         0.82 o                         
  -9   4   7          1.02          2.29         0.77 o                         
  -8   4   7         70.97         74.78         1.77 o                         
  -7   4   7          0.90          0.33         0.58 o                         
  -6   4   7         98.41        105.25         1.61 o                         
  -5   4   7         95.24        108.99         1.56 o                         
  -4   4   7        451.20        480.76         3.76 o                         
  -3   4   7        199.32        239.49         2.12 o                         
  -2   4   7        140.38        156.71         1.59 o                         
  -1   4   7        277.77        292.65         2.64 o                         
   0   4   7         12.93         16.86         0.58 o                         
   1   4   7        188.37        196.61         1.89 o                         
   2   4   7        135.48        131.24         1.33 o                         
   3   4   7          6.31         10.71         0.49 o                         
   4   4   7        238.06        208.03         2.00 o                         
   5   4   7        105.80        113.42         1.51 o                         
   6   4   7        116.37        125.58         2.63 o                         
   7   4   7         28.45         24.97         1.57 o                         
   8   4   7        267.80        265.21         4.79 o                         
   9   4   7         70.99         69.52         2.51 o                         
  10   4   7         15.82         15.38         2.08 o                         
  11   4   7          1.99          0.73         1.20 o                         
  12   4   7          0.28         -0.11         1.16 o                         
  13   4   7          4.49          3.01         1.37 o                         
  14   4   7         10.14          8.29         6.32 o                         
 -16   5   7         13.24         13.62         2.39 o                         
 -15   5   7          0.00         -0.98         1.41 o                         
 -14   5   7          5.34         10.32         1.58 o                         
 -13   5   7          1.74          0.65         1.16 o                         
 -12   5   7         38.36         36.00         1.90 o                         
 -11   5   7         26.08         28.86         1.68 o                         
 -10   5   7          0.91         -0.22         0.72 o                         
  -9   5   7        312.08        290.13         3.57 o                         
  -8   5   7        240.54        242.23         3.16 o                         
  -7   5   7        408.70        396.59         4.10 o                         
  -6   5   7          5.60          1.51         0.59 o                         
  -5   5   7         49.51         50.80         1.27 o                         
  -4   5   7          0.04         -0.15         0.37 o                         
  -3   5   7         15.66         20.57         0.70 o                         
  -2   5   7         72.48         63.39         1.29 o                         
  -1   5   7         12.02         15.20         0.59 o                         
   0   5   7          4.48          5.14         0.46 o                         
   1   5   7        140.09        137.21         1.62 o                         
   2   5   7        125.99        120.28         1.48 o                         
   3   5   7        884.69        863.45         5.66 o                         
   4   5   7          1.74          1.69         0.52 o                         
   5   5   7         66.01         62.58         1.47 o                         
   6   5   7         34.10         29.39         1.00 o                         
   7   5   7         12.02         15.38         1.41 o                         
   8   5   7         43.05         39.01         2.86 o                         
   9   5   7         28.10         26.85         2.06 o                         
  10   5   7          7.97          7.35         1.59 o                         
  11   5   7          8.58         11.10         1.70 o                         
  12   5   7          2.61          3.32         1.54 o                         
  13   5   7          0.67          3.61         1.93 o                         
  14   5   7          3.94          3.38         3.63 o                         
 -16   6   7          5.95          7.76         5.13 o                         
 -15   6   7          0.36         -1.13         1.47 o                         
 -14   6   7          9.53          8.83         1.74 o                         
 -13   6   7         37.51         39.03         2.23 o                         
 -12   6   7         12.07         13.29         1.42 o                         
 -11   6   7          6.72          3.35         1.14 o                         
 -10   6   7          1.08          1.86         1.08 o                         
  -9   6   7          2.23          1.74         0.93 o                         
  -8   6   7        208.87        220.87         3.08 o                         
  -7   6   7        131.32        112.90         2.11 o                         
  -6   6   7        170.90        177.76         2.31 o                         
  -5   6   7        361.85        314.53         3.09 o                         
  -4   6   7         29.13         21.99         1.01 o                         
  -3   6   7         69.45         65.02         1.62 o                         
  -2   6   7          9.68          7.63         0.74 o                         
  -1   6   7        137.90        142.10         2.04 o                         
   0   6   7         53.31         38.43         1.10 o                         
   1   6   7        106.21        104.05         1.27 o                         
   2   6   7         81.42         84.96         1.33 o                         
   3   6   7        354.85        354.04         3.42 o                         
   4   6   7         70.86         72.34         2.09 o                         
   5   6   7         21.84         21.31         1.25 o                         
   6   6   7         86.26         78.46         2.95 o                         
   7   6   7          0.22         -0.70         0.70 o                         
   8   6   7         13.83         14.91         1.72 o                         
   9   6   7          2.57          0.51         1.32 o                         
  10   6   7         18.14         15.89         1.94 o                         
  11   6   7         11.54          8.16         1.78 o                         
  12   6   7          2.61          2.85         1.66 o                         
  13   6   7          7.03         10.31         4.94 o                         
 -15   7   7          7.66          3.34         6.51 o                         
 -14   7   7          6.68          6.16         1.59 o                         
 -13   7   7          2.15          0.42         1.34 o                         
 -12   7   7         15.10         15.91         1.51 o                         
 -11   7   7         53.65         51.10         2.03 o                         
 -10   7   7          0.37          1.86         0.97 o                         
  -9   7   7         11.24         12.83         1.19 o                         
  -8   7   7         86.68         90.43         2.35 o                         
  -7   7   7        374.54        399.73         4.17 o                         
  -6   7   7         34.79         32.05         1.33 o                         
  -5   7   7        261.73        260.16         3.15 o                         
  -4   7   7         58.69         57.25         1.59 o                         
  -3   7   7         17.17         16.77         1.07 o                         
  -2   7   7        177.91        176.95         2.61 o                         
  -1   7   7        224.73        218.95         2.71 o                         
   0   7   7          2.82          3.03         0.71 o                         
   1   7   7         66.78         58.43         1.49 o                         
   2   7   7         16.83         20.42         1.33 o                         
   3   7   7        190.26        197.50         3.22 o                         
   4   7   7         13.64         11.49         1.21 o                         
   5   7   7          3.21          0.81         0.84 o                         
   6   7   7         21.37         26.03         2.24 o                         
   7   7   7          0.21          0.43         0.93 o                         
   8   7   7          4.42          6.62         1.61 o                         
   9   7   7         26.34         22.73         2.20 o                         
  10   7   7          0.03         -1.41         1.41 o                         
  11   7   7         18.58         19.38         2.26 o                         
  12   7   7          2.64          0.38         2.82 o                         
 -15   8   7          0.87         -3.18         3.18 o                         
 -14   8   7          0.29         -1.64         1.80 o                         
 -13   8   7          9.24          8.42         1.70 o                         
 -12   8   7         48.25         53.77         2.46 o                         
 -11   8   7          2.04          2.34         1.19 o                         
 -10   8   7         12.85         10.12         1.27 o                         
  -9   8   7          2.61          2.41         1.01 o                         
  -8   8   7          0.04          0.61         0.90 o                         
  -7   8   7         26.19         25.68         1.46 o                         
  -6   8   7         23.53         22.02         1.34 o                         
  -5   8   7          0.76         -0.02         0.73 o                         
  -4   8   7        239.09        231.41         3.04 o                         
  -3   8   7         50.44         46.10         1.66 o                         
  -2   8   7         58.70         53.96         1.73 o                         
  -1   8   7         16.29         15.42         1.10 o                         
   0   8   7        189.08        198.27         3.38 o                         
   1   8   7          7.90          8.97         1.56 o                         
   2   8   7        376.34        385.65         4.94 o                         
   3   8   7          3.44          3.51         0.97 o                         
   4   8   7          0.34          0.32         0.89 o                         
   5   8   7         23.51         28.09         2.26 o                         
   6   8   7          0.21         -0.59         1.06 o                         
   7   8   7          0.01          0.96         1.08 o                         
   8   8   7          4.77          3.01         1.98 o                         
   9   8   7         20.94         22.34         2.41 o                         
  10   8   7          1.13          0.73         1.72 o                         
  11   8   7          1.88         -0.13         4.25 o                         
 -14   9   7         10.51         16.14         6.13 o                         
 -13   9   7          0.28         -0.58         1.96 o                         
 -12   9   7         52.91         59.78         2.92 o                         
 -11   9   7         12.46         16.68         1.70 o                         
 -10   9   7          0.59         -0.96         1.04 o                         
  -9   9   7          0.69          0.59         1.07 o                         
  -8   9   7          2.62          0.86         1.00 o                         
  -7   9   7          1.05          0.76         0.94 o                         
  -6   9   7         26.33         27.52         1.51 o                         
  -5   9   7          5.94          5.85         0.99 o                         
  -4   9   7          0.10         -0.73         0.73 o                         
  -3   9   7         80.22         72.15         3.70 o                         
  -2   9   7        107.47        109.90         2.33 o                         
  -1   9   7        106.92        105.70         2.55 o                         
   0   9   7         14.53         14.10         1.39 o                         
   1   9   7          2.00          1.13         1.00 o                         
   2   9   7          0.34         -0.45         0.88 o                         
   3   9   7         14.17         14.16         1.36 o                         
   4   9   7         20.88         28.39         1.91 o                         
   5   9   7          2.32          2.76         1.26 o                         
   6   9   7         11.94         16.11         1.76 o                         
   7   9   7          0.34         -0.18         1.24 o                         
   8   9   7         24.92         36.95         5.17 o                         
   9   9   7         22.00         23.53         2.55 o                         
  10   9   7          4.72         14.52         5.26 o                         
 -12  10   7         26.05         29.59         3.35 o                         
 -11  10   7         20.18         20.48         2.05 o                         
 -10  10   7          4.83          3.00         1.27 o                         
  -9  10   7          5.40          4.36         1.22 o                         
  -8  10   7          0.32         -1.01         1.01 o                         
  -7  10   7          1.55          0.26         1.02 o                         
  -6  10   7         10.15         10.11         1.22 o                         
  -5  10   7          0.46          0.22         0.95 o                         
  -4  10   7         41.37         43.77         1.93 o                         
  -3  10   7         11.38          9.08         1.19 o                         
  -2  10   7         12.60         10.82         1.36 o                         
  -1  10   7          6.39          4.39         1.20 o                         
   0  10   7         18.11         18.18         1.57 o                         
   1  10   7          3.25          4.06         1.11 o                         
   2  10   7         10.50         12.47         1.54 o                         
   3  10   7          3.43          4.04         1.31 o                         
   4  10   7         40.46         35.13         2.16 o                         
   5  10   7         28.67         29.15         2.23 o                         
   6  10   7          0.24         -1.18         1.37 o                         
   7  10   7          7.57          8.79         1.76 o                         
   8  10   7          4.79          3.88         3.88 o                         
   9  10   7         12.81         15.14         5.88 o                         
 -11  11   7          2.34          4.25         4.51 o                         
 -10  11   7          3.89          2.67         1.84 o                         
  -9  11   7          4.98          5.09         1.44 o                         
  -8  11   7          4.23          5.92         1.32 o                         
  -7  11   7         24.18         28.23         1.80 o                         
  -6  11   7          2.72          2.03         1.13 o                         
  -5  11   7         13.93         18.07         1.67 o                         
  -4  11   7          4.61          6.73         1.49 o                         
  -3  11   7        124.01        125.56         3.66 o                         
  -2  11   7         31.16         34.69         2.28 o                         
  -1  11   7          5.57          4.60         1.34 o                         
   0  11   7         45.84         53.43         2.45 o                         
   1  11   7          5.42          3.64         1.36 o                         
   2  11   7         22.53         26.75         1.87 o                         
   3  11   7          0.79          0.59         1.32 o                         
   4  11   7          7.03          4.52         1.58 o                         
   5  11   7         15.54         16.07         2.09 o                         
   6  11   7          0.11          0.50         1.99 o                         
   7  11   7          3.55          1.83         2.88 o                         
   8  11   7          1.70         -2.50         4.13 o                         
  -9  12   7          0.61          0.23         2.15 o                         
  -8  12   7         10.91          7.00         1.93 o                         
  -7  12   7          0.27         -1.32         1.55 o                         
  -6  12   7          8.12          9.37         1.60 o                         
  -5  12   7          0.08          0.61         1.59 o                         
  -4  12   7         18.48         18.78         2.05 o                         
  -3  12   7          0.06         -1.44         1.44 o                         
  -2  12   7          0.00         -1.31         1.43 o                         
  -1  12   7         12.99         12.81         1.73 o                         
   0  12   7         17.30         19.46         1.89 o                         
   1  12   7          6.38          2.11         1.44 o                         
   2  12   7          3.40          2.08         1.65 o                         
   3  12   7          2.43         -0.29         1.59 o                         
   4  12   7         36.11         35.50         4.35 o                         
   5  12   7          3.33          5.21         5.51 o                         
   6  12   7          0.92          0.50         3.63 o                         
  -6  13   7          1.12         -1.11         2.68 o                         
  -5  13   7          0.39          5.12         3.58 o                         
  -4  13   7          0.42          2.83         3.53 o                         
  -3  13   7          0.15          1.19         3.44 o                         
  -2  13   7          2.32          0.84         2.68 o                         
  -1  13   7         20.83         27.78         4.04 o                         
   0  13   7          2.53          1.21         3.36 o                         
   1  13   7         12.72         24.03         7.26 o                         
   2  13   7          2.37          1.13         5.26 o                         
 -18   0   8         15.27         10.26         4.88 o                         
 -16   0   8          5.05          7.73         1.82 o                         
 -14   0   8        111.82        115.04         3.49 o                         
 -12   0   8       1180.03       1165.82        12.48 o                         
 -10   0   8         82.41         89.20         3.58 o                         
  -8   0   8        378.28        340.09         6.00 o                         
  -6   0   8         42.03         45.15         1.30 o                         
  -4   0   8        397.50        424.73         5.78 o                         
  -2   0   8        855.56        896.89         8.79 o                         
   0   0   8          0.00         -0.34         0.36 o                         
   2   0   8          9.34         10.95         0.84 o                         
   4   0   8          8.77          6.15         0.67 o                         
   6   0   8          0.02          0.33         0.73 o                         
   8   0   8          1.73          3.39         0.78 o                         
  10   0   8         41.84         49.12         3.94 o                         
  12   0   8         30.98         36.17         6.01 o                         
 -18   1   8          1.99          5.63         4.38 o                         
 -17   1   8          8.21          4.18         2.31 o                         
 -16   1   8          0.43         -0.62         1.08 o                         
 -15   1   8         18.35         13.08         1.26 o                         
 -14   1   8         11.33         11.81         1.36 o                         
 -13   1   8          3.43          5.94         0.94 o                         
 -12   1   8          2.47          0.52         0.82 o                         
 -11   1   8        209.17        204.17         2.86 o                         
 -10   1   8         20.80         16.94         0.99 o                         
  -9   1   8         62.32         79.53         1.73 o                         
  -8   1   8          2.67          0.44         0.62 o                         
  -7   1   8          7.13          9.12         0.67 o                         
  -6   1   8         74.41         83.54         1.47 o                         
  -5   1   8         28.52         21.14         0.79 o                         
  -4   1   8        118.33        128.87         1.53 o                         
  -3   1   8        235.41        289.87         2.57 o                         
  -2   1   8        297.29        290.97         2.37 o                         
  -1   1   8        397.04        385.38         2.84 o                         
   0   1   8        259.47        251.75         2.10 o                         
   1   1   8        466.74        470.84         3.17 o                         
   2   1   8         68.95         83.19         0.94 o                         
   3   1   8         54.32         59.77         1.08 o                         
   4   1   8          5.88          7.01         0.50 o                         
   5   1   8          0.24          0.16         0.32 o                         
   6   1   8          7.15          4.67         0.50 o                         
   7   1   8         30.50         23.25         1.58 o                         
   8   1   8         13.01         11.49         0.85 o                         
   9   1   8         48.61         42.70         1.41 o                         
  10   1   8          4.02          4.17         1.17 o                         
  11   1   8         15.78         11.96         2.19 o                         
  12   1   8          0.25          0.18         2.26 o                         
  13   1   8          0.00          5.24         3.25 o                         
 -18   2   8         39.24         42.43         6.76 o                         
 -17   2   8          0.43          0.25         2.65 o                         
 -16   2   8          0.25          0.65         1.30 o                         
 -15   2   8          0.02         -0.91         0.91 o                         
 -14   2   8         12.75         14.78         1.21 o                         
 -13   2   8         27.01         24.69         1.34 o                         
 -12   2   8        194.49        185.44         3.01 o                         
 -11   2   8        113.42        117.73         2.37 o                         
 -10   2   8         82.30         73.59         1.84 o                         
  -9   2   8         33.88         37.71         1.82 o                         
  -8   2   8        351.16        378.47         3.91 o                         
  -7   2   8         95.93         95.95         1.56 o                         
  -6   2   8        140.19        130.43         1.71 o                         
  -5   2   8        103.35         83.44         1.25 o                         
  -4   2   8         37.77         33.82         0.89 o                         
  -3   2   8         45.60         49.99         1.07 o                         
  -2   2   8        314.61        360.29         2.57 o                         
  -1   2   8         76.54         65.42         0.93 o                         
   0   2   8          0.18         -0.30         0.30 o                         
   1   2   8        286.94        264.81         2.01 o                         
   2   2   8         42.31         46.02         0.70 o                         
   3   2   8          8.29          6.59         0.49 o                         
   4   2   8         70.60         77.50         1.47 o                         
   5   2   8          3.24          2.13         0.49 o                         
   6   2   8          5.66          5.28         0.74 o                         
   7   2   8         10.68          9.78         0.89 o                         
   8   2   8         66.94         57.09         1.94 o                         
   9   2   8          3.27          2.42         0.86 o                         
  10   2   8         14.26         12.50         1.24 o                         
  11   2   8          0.69          2.06         1.16 o                         
  12   2   8          7.79          3.77         1.78 o                         
  13   2   8         20.54         20.13         3.09 o                         
 -17   3   8         24.40         23.84         5.69 o                         
 -16   3   8         24.10         21.49         2.09 o                         
 -15   3   8         21.69         20.72         1.57 o                         
 -14   3   8         41.12         45.05         2.14 o                         
 -13   3   8          0.76         -0.59         0.92 o                         
 -12   3   8          9.87          5.60         1.02 o                         
 -11   3   8         45.26         40.16         1.68 o                         
 -10   3   8          4.03          2.60         0.81 o                         
  -9   3   8         19.07         13.50         1.00 o                         
  -8   3   8        194.16        173.13         2.55 o                         
  -7   3   8        142.27        138.91         2.19 o                         
  -6   3   8         30.22         34.75         0.92 o                         
  -5   3   8        170.10        178.80         1.85 o                         
  -4   3   8         21.61         18.19         0.66 o                         
  -3   3   8        230.68        235.74         2.02 o                         
  -2   3   8         25.12         25.90         0.68 o                         
  -1   3   8          6.31          4.78         0.43 o                         
   0   3   8        153.86        172.62         1.93 o                         
   1   3   8          5.60          4.75         0.38 o                         
   2   3   8        561.41        601.41         3.82 o                         
   3   3   8        283.36        270.23         2.46 o                         
   4   3   8         22.51         22.55         0.92 o                         
   5   3   8         21.23         25.62         1.17 o                         
   6   3   8          3.03          2.72         0.77 o                         
   7   3   8         25.10         24.94         1.89 o                         
   8   3   8         33.67         30.82         1.68 o                         
   9   3   8         25.68         23.61         1.67 o                         
  10   3   8          0.88          0.37         0.88 o                         
  11   3   8          1.92          0.47         1.03 o                         
  12   3   8          2.04          0.55         1.32 o                         
  13   3   8          0.03         -0.18         2.44 o                         
 -17   4   8          0.37          2.88         3.88 o                         
 -16   4   8          1.03          1.58         2.00 o                         
 -15   4   8         14.41         17.17         1.92 o                         
 -14   4   8         22.61         21.26         1.71 o                         
 -13   4   8          0.01         -0.37         1.03 o                         
 -12   4   8         25.81         26.28         1.65 o                         
 -11   4   8         60.11         61.30         1.96 o                         
 -10   4   8         37.64         24.85         1.33 o                         
  -9   4   8        245.04        228.79         3.12 o                         
  -8   4   8        273.57        274.43         3.37 o                         
  -7   4   8         71.37         76.19         1.72 o                         
  -6   4   8         19.00         21.42         0.88 o                         
  -5   4   8         16.74         10.13         0.65 o                         
  -4   4   8        132.76        142.38         1.78 o                         
  -3   4   8         11.15          8.21         0.52 o                         
  -2   4   8         28.39         23.45         0.78 o                         
  -1   4   8         98.49         79.83         1.21 o                         
   0   4   8         30.98         29.50         1.06 o                         
   1   4   8          8.10          5.81         0.45 o                         
   2   4   8         77.01         65.70         1.07 o                         
   3   4   8        148.50        143.34         1.39 o                         
   4   4   8         15.15         14.38         0.85 o                         
   5   4   8        304.22        299.91         4.09 o                         
   6   4   8         50.97         49.17         2.07 o                         
   7   4   8          0.38          0.33         0.89 o                         
   8   4   8         10.28          6.96         1.18 o                         
   9   4   8         13.78         14.72         1.45 o                         
  10   4   8          7.64          8.04         1.41 o                         
  11   4   8          0.48         -0.33         1.42 o                         
  12   4   8          4.55          4.07         1.37 o                         
  13   4   8          3.15          4.75         2.66 o                         
 -16   5   8          0.00          3.90         2.57 o                         
 -15   5   8         11.30         12.19         2.14 o                         
 -14   5   8         15.16         19.61         2.31 o                         
 -13   5   8         39.10         41.63         2.10 o                         
 -12   5   8         26.09         25.45         1.70 o                         
 -11   5   8         10.14          8.80         1.18 o                         
 -10   5   8          4.47          2.96         0.89 o                         
  -9   5   8        202.72        181.38         2.85 o                         
  -8   5   8        114.30         99.49         2.12 o                         
  -7   5   8         34.11         34.57         1.38 o                         
  -6   5   8         19.40         21.84         1.01 o                         
  -5   5   8          0.58          2.26         0.50 o                         
  -4   5   8        159.51        142.39         1.87 o                         
  -3   5   8        183.25        176.91         2.26 o                         
  -2   5   8         25.70         23.78         0.90 o                         
  -1   5   8         72.25         76.72         1.30 o                         
   0   5   8        121.61        111.73         1.54 o                         
   1   5   8         14.30         15.10         0.73 o                         
   2   5   8        294.14        304.25         2.91 o                         
   3   5   8         18.18         18.78         0.86 o                         
   4   5   8         85.18         82.40         1.57 o                         
   5   5   8        160.65        165.52         3.20 o                         
   6   5   8          6.44          5.50         1.52 o                         
   7   5   8        110.55        112.89         3.06 o                         
   8   5   8          5.26          5.59         1.21 o                         
   9   5   8          0.20          0.42         1.16 o                         
  10   5   8         32.50         33.73         2.32 o                         
  11   5   8          1.87         -0.30         1.29 o                         
  12   5   8         14.15         16.21         2.38 o                         
  13   5   8          0.05          0.65         2.40 o                         
 -16   6   8          0.68          0.20         3.05 o                         
 -15   6   8          1.83         -0.28         2.13 o                         
 -14   6   8         82.48         85.65         3.92 o                         
 -13   6   8          4.82          3.59         1.30 o                         
 -12   6   8          0.18         -0.34         1.09 o                         
 -11   6   8         43.61         38.71         2.26 o                         
 -10   6   8        109.65        101.69         2.61 o                         
  -9   6   8        117.21        119.09         2.63 o                         
  -8   6   8         81.64         82.09         2.12 o                         
  -7   6   8          1.55          2.32         0.75 o                         
  -6   6   8         13.19         13.48         0.95 o                         
  -5   6   8         30.28         33.67         1.29 o                         
  -4   6   8         31.77         32.83         1.33 o                         
  -3   6   8         31.47         25.60         1.18 o                         
  -2   6   8         34.06         39.17         1.29 o                         
  -1   6   8         11.13         13.34         0.86 o                         
   0   6   8        180.04        173.88         2.12 o                         
   1   6   8        389.06        376.85         3.56 o                         
   2   6   8          3.24          3.59         0.72 o                         
   3   6   8         73.36         68.72         1.79 o                         
   4   6   8          0.02         -0.11         0.60 o                         
   5   6   8          1.86          1.38         0.71 o                         
   6   6   8          0.64          0.38         0.91 o                         
   7   6   8         62.64         62.73         2.62 o                         
   8   6   8          0.01         -0.49         1.27 o                         
   9   6   8          6.73          5.31         1.51 o                         
  10   6   8          1.04         -0.14         1.45 o                         
  11   6   8          0.17         -0.39         2.45 o                         
  12   6   8          9.88          8.55         2.35 o                         
 -16   7   8          0.00         -2.00         4.88 o                         
 -15   7   8          0.38          0.19         3.44 o                         
 -14   7   8          0.38          0.06         1.67 o                         
 -13   7   8          0.78          0.60         1.32 o                         
 -12   7   8         12.95         14.96         1.69 o                         
 -11   7   8        115.65        110.70         2.78 o                         
 -10   7   8          0.37         -0.85         0.91 o                         
  -9   7   8         23.81         27.49         1.54 o                         
  -8   7   8         18.82         12.41         1.21 o                         
  -7   7   8          4.55          4.10         0.82 o                         
  -6   7   8         64.42         55.94         1.70 o                         
  -5   7   8         40.24         48.34         1.56 o                         
  -4   7   8          3.27          0.10         0.74 o                         
  -3   7   8        157.23        150.85         2.49 o                         
  -2   7   8        243.60        227.30         3.02 o                         
  -1   7   8          1.15          0.38         0.71 o                         
   0   7   8        175.58        197.60         2.67 o                         
   1   7   8         27.40         22.89         1.95 o                         
   2   7   8        588.65        607.09         6.44 o                         
   3   7   8        115.58        125.65         2.63 o                         
   4   7   8        110.32        128.45         2.73 o                         
   5   7   8         73.16         76.25         2.37 o                         
   6   7   8         34.09         37.55         2.44 o                         
   7   7   8         13.07         13.54         1.78 o                         
   8   7   8         28.85         24.87         2.26 o                         
   9   7   8          8.27         10.02         1.82 o                         
  10   7   8          1.02         -1.36         1.36 o                         
  11   7   8          0.20          0.03         2.42 o                         
 -15   8   8          8.40         13.14         6.26 o                         
 -14   8   8         13.08         16.29         3.53 o                         
 -13   8   8          2.77          0.07         1.71 o                         
 -12   8   8          2.19         -0.56         1.21 o                         
 -11   8   8          7.38          7.27         1.29 o                         
 -10   8   8         10.92          7.57         1.20 o                         
  -9   8   8          6.20          3.39         1.05 o                         
  -8   8   8         27.30         25.97         1.52 o                         
  -7   8   8         43.69         39.65         1.73 o                         
  -6   8   8         13.25         16.47         1.22 o                         
  -5   8   8         15.10         12.89         1.05 o                         
  -4   8   8         41.63         36.58         1.54 o                         
  -3   8   8         13.73         11.93         1.09 o                         
  -2   8   8          1.87          3.22         0.81 o                         
  -1   8   8         77.90         75.91         2.17 o                         
   0   8   8          9.12         13.41         1.12 o                         
   1   8   8         36.24         39.66         2.24 o                         
   2   8   8         34.98         35.98         1.75 o                         
   3   8   8          0.77          0.21         0.94 o                         
   4   8   8          9.98          7.75         1.18 o                         
   5   8   8          0.50          0.70         1.11 o                         
   6   8   8         32.27         40.70         2.20 o                         
   7   8   8         10.67          9.36         1.81 o                         
   8   8   8          1.03          1.24         1.55 o                         
   9   8   8          0.23          0.31         1.64 o                         
  10   8   8         28.19         30.43         3.51 o                         
 -13   9   8          4.83          4.69         2.67 o                         
 -12   9   8          0.30         -1.61         1.61 o                         
 -11   9   8          0.00         -1.19         1.19 o                         
 -10   9   8          2.68          2.42         1.16 o                         
  -9   9   8          3.06          3.86         1.43 o                         
  -8   9   8          1.88          0.42         1.01 o                         
  -7   9   8          0.05          0.46         0.95 o                         
  -6   9   8          0.03         -0.38         0.90 o                         
  -5   9   8         13.99         14.63         1.25 o                         
  -4   9   8         21.53         15.65         1.23 o                         
  -3   9   8         46.88         40.20         1.76 o                         
  -2   9   8         16.04         16.28         1.55 o                         
  -1   9   8        245.03        236.28         7.53 o                         
   0   9   8         10.56          9.52         1.28 o                         
   1   9   8          9.24          9.61         1.31 o                         
   2   9   8          0.83          0.95         1.05 o                         
   3   9   8         19.67         17.63         1.55 o                         
   4   9   8         67.36         70.76         2.92 o                         
   5   9   8         18.78         19.89         2.39 o                         
   6   9   8         19.42         21.84         1.94 o                         
   7   9   8          2.26         -1.52         1.57 o                         
   8   9   8          5.01          5.30         1.93 o                         
   9   9   8          1.61          0.38         4.25 o                         
 -12  10   8          8.02         10.01         5.01 o                         
 -11  10   8         19.64         25.58         2.69 o                         
 -10  10   8         42.01         51.03         3.49 o                         
  -9  10   8          0.05         -1.10         1.10 o                         
  -8  10   8          2.91          2.02         1.17 o                         
  -7  10   8          5.25          4.46         1.18 o                         
  -6  10   8          8.27          8.55         1.23 o                         
  -5  10   8          5.65          3.18         1.14 o                         
  -4  10   8         27.63         30.91         1.99 o                         
  -3  10   8          0.12         -1.10         1.10 o                         
  -2  10   8         15.35         17.15         1.64 o                         
  -1  10   8          7.77         10.78         1.43 o                         
   0  10   8         10.08         12.67         1.47 o                         
   1  10   8         10.96         12.03         1.75 o                         
   2  10   8          0.25         -1.05         1.05 o                         
   3  10   8         45.44         47.64         2.48 o                         
   4  10   8          0.41         -0.54         1.73 o                         
   5  10   8          0.00          0.73         1.31 o                         
   6  10   8          6.72          5.08         1.60 o                         
   7  10   8          1.48         -4.25         4.25 o                         
   8  10   8          7.35          4.76         4.63 o                         
 -11  11   8          0.29          6.51         5.26 o                         
 -10  11   8          6.64          1.17         2.37 o                         
  -9  11   8         13.71         20.30         2.32 o                         
  -8  11   8          1.63          3.22         1.29 o                         
  -7  11   8         12.76         17.61         1.71 o                         
  -6  11   8          2.46          1.23         1.43 o                         
  -5  11   8          0.68         -1.44         1.44 o                         
  -4  11   8          4.91          2.99         1.55 o                         
  -3  11   8          0.52         -0.07         1.40 o                         
  -2  11   8          0.00          2.17         1.31 o                         
  -1  11   8          0.55         -0.99         1.32 o                         
   0  11   8         16.30         12.04         1.57 o                         
   1  11   8         32.44         40.10         2.26 o                         
   2  11   8          0.04         -0.22         1.20 o                         
   3  11   8          0.00         -0.62         1.47 o                         
   4  11   8         10.87         10.91         1.84 o                         
   5  11   8          8.25         12.39         2.54 o                         
   6  11   8         10.31         12.16         3.28 o                         
   7  11   8          3.54          2.88         4.51 o                         
  -9  12   8          1.46         -0.50         4.00 o                         
  -8  12   8          0.08         -2.93         2.93 o                         
  -7  12   8         21.48         18.37         2.90 o                         
  -6  12   8          0.85          1.13         2.03 o                         
  -5  12   8          0.47          0.10         1.99 o                         
  -4  12   8          0.01         -1.45         1.45 o                         
  -3  12   8          0.34         -1.58         1.63 o                         
  -2  12   8         10.29          6.50         1.98 o                         
  -1  12   8          0.90         -1.23         1.37 o                         
   0  12   8          8.21         10.47         1.73 o                         
   1  12   8          6.27          5.58         1.98 o                         
   2  12   8          4.44          4.65         2.00 o                         
   3  12   8          1.88         -0.92         3.32 o                         
   4  12   8          0.02          0.63         3.63 o                         
   5  12   8          0.48          3.54         2.95 o                         
  -3  13   8          3.01          4.38         4.38 o                         
  -2  13   8          6.42          3.88         4.63 o                         
  -1  13   8          1.61          9.76         6.13 o                         
   0  13   8          3.97         -1.38         5.38 o                         
   1  13   8          0.19          4.63         5.76 o                         
 -17   0   9         31.30         51.19         7.51 o                         
 -15   0   9          7.40          5.67         1.76 o                         
 -13   0   9          4.91          6.74         1.40 o                         
 -11   0   9         32.87         29.97         1.85 o                         
  -9   0   9        426.51        426.61         5.36 o                         
  -7   0   9        916.61        845.62         7.40 o                         
  -5   0   9          0.06         -0.24         0.79 o                         
  -3   0   9         78.60         80.60         2.06 o                         
  -1   0   9        526.39        601.19         5.77 o                         
   1   0   9         67.06         59.20         1.35 o                         
   3   0   9          1.08         -0.01         0.30 o                         
   5   0   9         79.44         79.96         1.84 o                         
   7   0   9         12.01         11.09         0.87 o                         
   9   0   9         42.18         33.30         3.84 o                         
  11   0   9         64.09         47.05         5.63 o                         
 -17   1   9          0.11         -0.32         2.27 o                         
 -16   1   9          0.76          1.66         1.31 o                         
 -15   1   9          0.43         -1.03         1.03 o                         
 -14   1   9          2.39          2.25         0.94 o                         
 -13   1   9         52.55         52.68         1.92 o                         
 -12   1   9          9.22          9.69         0.97 o                         
 -11   1   9         10.11          9.68         0.95 o                         
 -10   1   9        244.06        226.94         2.81 o                         
  -9   1   9        114.04        122.44         1.88 o                         
  -8   1   9        406.95        414.86         3.59 o                         
  -7   1   9          5.67          9.39         0.63 o                         
  -6   1   9        114.82        119.88         1.78 o                         
  -5   1   9        113.41         98.77         1.49 o                         
  -4   1   9          6.99          2.49         0.57 o                         
  -3   1   9         25.92         25.72         0.99 o                         
  -2   1   9        144.16        159.09         1.81 o                         
  -1   1   9         23.29         26.06         0.72 o                         
   0   1   9         71.55         72.40         1.08 o                         
   1   1   9         42.90         45.78         0.85 o                         
   2   1   9         10.11         15.59         0.51 o                         
   3   1   9          0.19          0.07         0.24 o                         
   4   1   9        107.03        102.94         1.21 o                         
   5   1   9          0.68         -0.54         0.54 o                         
   6   1   9         34.25         34.40         1.19 o                         
   7   1   9         49.74         49.03         1.44 o                         
   8   1   9          2.06          1.86         0.80 o                         
   9   1   9         14.74         14.80         1.29 o                         
  10   1   9         41.02         31.48         2.58 o                         
  11   1   9          4.23          4.47         4.06 o                         
  12   1   9          1.74          0.63         1.92 o                         
 -18   2   9          0.35          2.38         3.88 o                         
 -17   2   9         54.38         53.96         3.99 o                         
 -16   2   9          2.79          0.55         1.39 o                         
 -15   2   9          3.31          1.12         1.15 o                         
 -14   2   9          9.97          5.88         1.24 o                         
 -13   2   9          2.29          1.47         0.93 o                         
 -12   2   9        113.70        116.41         2.49 o                         
 -11   2   9          6.16          2.85         0.80 o                         
 -10   2   9        159.81        152.74         2.59 o                         
  -9   2   9         31.57         18.02         1.07 o                         
  -8   2   9        615.34        605.10         4.88 o                         
  -7   2   9       1353.40       1301.68         8.56 o                         
  -6   2   9        689.70        718.83         5.63 o                         
  -5   2   9          8.33          7.68         0.64 o                         
  -4   2   9         15.71         16.99         0.76 o                         
  -3   2   9        187.12        208.52         2.22 o                         
  -2   2   9        134.76        170.18         1.54 o                         
  -1   2   9        408.85        388.96         2.75 o                         
   0   2   9        223.65        225.52         2.15 o                         
   1   2   9        125.05        127.09         1.37 o                         
   2   2   9        256.91        254.36         2.44 o                         
   3   2   9         10.51          8.26         0.56 o                         
   4   2   9         57.91         59.09         1.38 o                         
   5   2   9          0.12          0.37         0.61 o                         
   6   2   9        119.51        120.53         2.25 o                         
   7   2   9         51.10         50.44         1.62 o                         
   8   2   9          0.01         -0.54         0.68 o                         
   9   2   9         12.36         11.13         1.09 o                         
  10   2   9          1.21          1.88         1.20 o                         
  11   2   9          2.87          0.84         1.65 o                         
  12   2   9          2.36          3.17         3.15 o                         
 -17   3   9          3.77          3.52         3.28 o                         
 -16   3   9          0.57          1.43         1.80 o                         
 -15   3   9          0.61         -1.14         1.14 o                         
 -14   3   9          0.10         -0.95         1.26 o                         
 -13   3   9         21.60         20.03         1.47 o                         
 -12   3   9          1.40          0.25         0.89 o                         
 -11   3   9         75.23         70.60         2.03 o                         
 -10   3   9        107.91         87.59         2.10 o                         
  -9   3   9         52.20         47.18         1.58 o                         
  -8   3   9         34.37         37.62         1.39 o                         
  -7   3   9        518.72        486.07         4.16 o                         
  -6   3   9         36.59         34.37         1.19 o                         
  -5   3   9          2.69          4.91         0.51 o                         
  -4   3   9          0.69          1.37         0.35 o                         
  -3   3   9         13.76         12.53         0.55 o                         
  -2   3   9         18.08         17.01         0.63 o                         
  -1   3   9        644.05        668.95         4.42 o                         
   0   3   9         39.24         37.44         1.01 o                         
   1   3   9         79.62         69.40         1.15 o                         
   2   3   9          6.10          5.21         0.45 o                         
   3   3   9        475.49        474.33         4.02 o                         
   4   3   9        255.44        273.84         3.77 o                         
   5   3   9         19.35         16.22         1.63 o                         
   6   3   9          4.35          2.69         0.83 o                         
   7   3   9          3.42          4.12         0.92 o                         
   8   3   9          0.90          0.96         0.81 o                         
   9   3   9          3.66          2.24         1.17 o                         
  10   3   9          7.54          5.43         1.06 o                         
  11   3   9          0.47          0.25         1.25 o                         
  12   3   9          4.96          9.26         3.00 o                         
 -17   4   9          0.03         -0.13         4.88 o                         
 -16   4   9         27.68         29.66         3.14 o                         
 -15   4   9          1.48         -0.49         1.41 o                         
 -14   4   9         24.34         22.02         1.99 o                         
 -13   4   9          6.28          6.24         1.46 o                         
 -12   4   9          3.84          1.28         1.04 o                         
 -11   4   9          1.66          0.77         0.83 o                         
 -10   4   9          6.39          5.77         0.95 o                         
  -9   4   9         84.97         82.34         2.03 o                         
  -8   4   9         30.55         30.24         1.31 o                         
  -7   4   9        170.87        152.81         2.41 o                         
  -6   4   9         15.35         20.68         0.92 o                         
  -5   4   9         88.43         71.69         1.37 o                         
  -4   4   9        132.84        132.56         1.76 o                         
  -3   4   9         21.40         26.12         0.92 o                         
  -2   4   9         64.14         50.87         1.07 o                         
  -1   4   9          6.74          7.29         0.56 o                         
   0   4   9         66.77         72.42         1.29 o                         
   1   4   9        383.57        369.46         2.95 o                         
   2   4   9        229.95        238.40         2.22 o                         
   3   4   9        192.43        178.28         2.14 o                         
   4   4   9        393.59        396.49         4.77 o                         
   5   4   9         12.97         10.69         1.20 o                         
   6   4   9         20.39         14.56         1.23 o                         
   7   4   9         26.78         31.22         1.70 o                         
   8   4   9         47.60         46.84         2.20 o                         
   9   4   9         29.45         27.53         1.80 o                         
  10   4   9          3.31          5.85         1.25 o                         
  11   4   9          8.76          8.39         1.70 o                         
  12   4   9          4.32          8.40         2.60 o                         
 -17   5   9          0.39         -2.13         4.50 o                         
 -16   5   9          0.51          0.80         2.72 o                         
 -15   5   9         12.75         11.01         2.26 o                         
 -14   5   9         44.15         51.61         2.69 o                         
 -13   5   9          0.39          1.15         1.30 o                         
 -12   5   9          4.84          1.08         1.05 o                         
 -11   5   9         14.33         12.47         1.32 o                         
 -10   5   9        147.85        140.38         2.63 o                         
  -9   5   9         59.86         59.77         1.90 o                         
  -8   5   9         57.93         40.75         1.54 o                         
  -7   5   9          5.36          7.24         0.86 o                         
  -6   5   9        109.45        102.05         2.01 o                         
  -5   5   9          1.52          1.56         0.63 o                         
  -4   5   9          2.34          3.96         0.56 o                         
  -3   5   9         70.79         63.80         1.24 o                         
  -2   5   9          0.01          0.16         0.46 o                         
  -1   5   9        296.11        310.90         2.91 o                         
   0   5   9        146.00        149.12         1.96 o                         
   1   5   9         23.48         23.94         0.91 o                         
   2   5   9        188.38        206.69         2.79 o                         
   3   5   9        508.66        494.68         4.81 o                         
   4   5   9          0.10          0.52         0.51 o                         
   5   5   9          4.42          6.07         1.11 o                         
   6   5   9          1.29          1.55         0.92 o                         
   7   5   9          8.20          9.07         1.51 o                         
   8   5   9          0.59          2.27         1.15 o                         
   9   5   9          0.03          0.83         1.23 o                         
  10   5   9          0.65         -1.26         1.26 o                         
  11   5   9          6.75          8.09         1.68 o                         
  12   5   9          0.06         -0.81         3.75 o                         
 -16   6   9          7.89          7.92         6.26 o                         
 -15   6   9          9.08          6.95         2.70 o                         
 -14   6   9         64.03         76.10         3.22 o                         
 -13   6   9         35.19         34.36         2.72 o                         
 -12   6   9         90.01        103.83         3.26 o                         
 -11   6   9          9.33          8.61         1.26 o                         
 -10   6   9          0.32          0.66         0.97 o                         
  -9   6   9         12.35          8.66         1.17 o                         
  -8   6   9         64.63         74.42         2.21 o                         
  -7   6   9          9.73          6.49         0.85 o                         
  -6   6   9          2.99          0.02         0.69 o                         
  -5   6   9          9.44          4.97         0.82 o                         
  -4   6   9          7.11          5.00         0.83 o                         
  -3   6   9         91.74         79.29         1.89 o                         
  -2   6   9          0.42          0.38         0.63 o                         
  -1   6   9         74.58         73.34         1.73 o                         
   0   6   9         95.31         81.02         2.15 o                         
   1   6   9         30.29         32.78         1.50 o                         
   2   6   9          8.76         10.02         0.93 o                         
   3   6   9          6.07          4.19         0.96 o                         
   4   6   9         23.27         24.69         1.19 o                         
   5   6   9         23.87         22.74         1.17 o                         
   6   6   9          5.15          4.51         1.26 o                         
   7   6   9         12.99         17.77         1.84 o                         
   8   6   9         18.34         20.90         2.05 o                         
   9   6   9         12.11          8.76         1.70 o                         
  10   6   9          0.59         -1.23         1.44 o                         
  11   6   9          4.19          3.85         2.07 o                         
  12   6   9          0.97          1.42         2.52 o                         
 -15   7   9         13.21         21.76         5.01 o                         
 -14   7   9          6.46          7.72         1.97 o                         
 -13   7   9         69.76         74.43         3.00 o                         
 -12   7   9          0.09         -0.17         1.19 o                         
 -11   7   9         15.12         16.68         1.83 o                         
 -10   7   9          1.70          1.41         1.02 o                         
  -9   7   9         71.62         70.28         2.21 o                         
  -8   7   9         20.91         23.39         1.41 o                         
  -7   7   9          1.22          1.64         0.79 o                         
  -6   7   9         16.46         17.40         1.10 o                         
  -5   7   9         23.75         29.08         1.39 o                         
  -4   7   9        151.02        147.27         2.57 o                         
  -3   7   9        146.04        163.35         2.66 o                         
  -2   7   9        262.66        256.94         3.25 o                         
  -1   7   9         30.67         27.56         1.43 o                         
   0   7   9          8.81          9.95         1.17 o                         
   1   7   9        312.37        304.54         4.27 o                         
   2   7   9         13.44          9.88         1.12 o                         
   3   7   9         60.80         67.26         2.09 o                         
   4   7   9         22.94         19.57         1.52 o                         
   5   7   9          0.35         -0.20         0.84 o                         
   6   7   9          1.16          1.19         1.37 o                         
   7   7   9          3.41          2.90         1.53 o                         
   8   7   9         53.63         55.96         4.02 o                         
   9   7   9          0.23         -0.43         1.47 o                         
  10   7   9          3.61          1.71         1.90 o                         
  11   7   9          0.22         -2.13         3.50 o                         
 -14   8   9          6.55          1.67         3.08 o                         
 -13   8   9          6.26          6.57         1.94 o                         
 -12   8   9         19.32         19.73         1.85 o                         
 -11   8   9          1.74          1.16         1.21 o                         
 -10   8   9          4.13          7.29         1.33 o                         
  -9   8   9          5.54          5.35         1.17 o                         
  -8   8   9         26.58         34.72         1.87 o                         
  -7   8   9         40.42         40.23         1.77 o                         
  -6   8   9          0.16          0.53         0.88 o                         
  -5   8   9          5.48          2.94         0.92 o                         
  -4   8   9         15.93         14.41         1.18 o                         
  -3   8   9        109.06        104.85         2.44 o                         
  -2   8   9         67.30         74.54         3.35 o                         
  -1   8   9         41.43         41.05         1.76 o                         
   0   8   9         88.69         84.33         2.56 o                         
   1   8   9          0.26          0.68         0.94 o                         
   2   8   9          2.61          3.19         1.01 o                         
   3   8   9          0.81         -0.61         0.95 o                         
   4   8   9         43.97         44.88         2.28 o                         
   5   8   9          3.12          1.23         1.11 o                         
   6   8   9         29.04         31.71         2.51 o                         
   7   8   9         13.73         15.99         2.16 o                         
   8   8   9          0.24          2.10         1.71 o                         
   9   8   9         27.24         32.27         3.09 o                         
 -13   9   9          2.07         -1.13         4.38 o                         
 -12   9   9          1.59         -1.60         1.60 o                         
 -11   9   9          3.57          3.51         1.44 o                         
 -10   9   9         26.62         34.50         2.04 o                         
  -9   9   9          2.63          0.39         1.19 o                         
  -8   9   9         12.82         14.62         1.40 o                         
  -7   9   9          1.39         -0.31         0.99 o                         
  -6   9   9          0.27         -0.93         0.97 o                         
  -5   9   9          1.81          1.85         1.05 o                         
  -4   9   9          7.52          6.17         1.66 o                         
  -3   9   9          3.85          2.43         1.14 o                         
  -2   9   9         33.93         36.44         1.99 o                         
  -1   9   9          0.04          0.53         1.06 o                         
   0   9   9          0.02         -0.56         1.03 o                         
   1   9   9          4.24          2.33         1.18 o                         
   2   9   9          0.26         -0.51         1.01 o                         
   3   9   9         15.03         15.00         1.61 o                         
   4   9   9          8.29          9.30         1.52 o                         
   5   9   9          5.76          6.86         1.45 o                         
   6   9   9          7.31          7.05         2.15 o                         
   7   9   9          3.66          3.83         1.95 o                         
   8   9   9         40.68         41.06         7.26 o                         
 -12  10   9         27.30         32.04         6.63 o                         
 -11  10   9          3.21          3.47         2.04 o                         
 -10  10   9          4.11          2.22         1.47 o                         
  -9  10   9          3.37          2.15         1.36 o                         
  -8  10   9          0.76          0.19         1.28 o                         
  -7  10   9         27.86         32.91         2.06 o                         
  -6  10   9          0.03         -1.26         1.26 o                         
  -5  10   9          0.09         -1.18         1.18 o                         
  -4  10   9         45.54         49.81         2.41 o                         
  -3  10   9         10.59         13.34         1.75 o                         
  -2  10   9          0.09         -1.11         1.11 o                         
  -1  10   9         16.07         13.40         1.65 o                         
   0  10   9         10.44         15.49         1.57 o                         
   1  10   9          0.28         -1.05         1.15 o                         
   2  10   9         11.08         13.82         1.63 o                         
   3  10   9          0.04          1.61         1.39 o                         
   4  10   9          2.55          3.22         1.61 o                         
   5  10   9          0.01         -0.60         1.46 o                         
   6  10   9          5.38          3.19         3.27 o                         
   7  10   9          4.07          5.76         4.76 o                         
 -10  11   9          4.83          2.09         2.61 o                         
  -9  11   9          2.57         -0.10         2.30 o                         
  -8  11   9          0.11         -1.75         1.75 o                         
  -7  11   9          0.07         -1.41         1.41 o                         
  -6  11   9          0.16         -1.53         1.53 o                         
  -5  11   9         19.10         21.57         2.20 o                         
  -4  11   9         16.04         20.94         2.19 o                         
  -3  11   9         11.11         10.34         1.84 o                         
  -2  11   9          8.97          8.97         1.65 o                         
  -1  11   9          1.41         -0.72         1.34 o                         
   0  11   9         13.66         15.37         1.88 o                         
   1  11   9          0.37         -1.04         1.26 o                         
   2  11   9          5.14          3.24         1.45 o                         
   3  11   9          0.01         -0.48         1.61 o                         
   4  11   9          9.75         15.96         4.41 o                         
   5  11   9          2.94          3.13         4.88 o                         
  -8  12   9         11.16         13.41         6.57 o                         
  -7  12   9          0.61          3.37         3.53 o                         
  -6  12   9          3.87          4.14         2.53 o                         
  -5  12   9          0.85          0.69         2.08 o                         
  -4  12   9          1.07         -1.98         1.98 o                         
  -3  12   9          1.26         -2.10         3.14 o                         
  -2  12   9         43.93         47.11         3.63 o                         
  -1  12   9          2.56          2.59         1.87 o                         
   0  12   9          0.00         -0.69         1.74 o                         
   1  12   9          0.00         -1.80         2.34 o                         
   2  12   9          5.28          0.85         2.97 o                         
   3  12   9          0.28          3.14         2.83 o                         
 -16   0  10          1.76          1.08         1.77 o                         
 -14   0  10         14.47         19.64         2.28 o                         
 -12   0  10         64.52         71.03         3.42 o                         
 -10   0  10       1197.39       1232.89        11.82 o                         
  -8   0  10        878.85        868.55         7.75 o                         
  -6   0  10       2135.33       2138.95        21.48 o                         
  -4   0  10          3.26          2.53         0.84 o                         
  -2   0  10         91.06         97.19         2.55 o                         
   0   0  10          0.26         -0.06         0.47 o                         
   2   0  10          0.05          1.30         0.48 o                         
   4   0  10         19.68         16.77         1.59 o                         
   6   0  10        112.22        108.63         2.71 o                         
   8   0  10          7.65         12.44         1.97 o                         
  10   0  10         17.36         12.79         2.92 o                         
  12   0  10          9.60          5.21         3.00 o                         
 -17   1  10          9.17         11.92         2.67 o                         
 -16   1  10          0.71          0.19         1.37 o                         
 -15   1  10          9.02          4.70         1.30 o                         
 -14   1  10          4.01          2.87         1.19 o                         
 -13   1  10         20.22         26.73         1.79 o                         
 -12   1  10         21.44         19.58         1.41 o                         
 -11   1  10          0.78          0.57         0.65 o                         
 -10   1  10         35.41         30.11         1.21 o                         
  -9   1  10         32.04         30.20         1.11 o                         
  -8   1  10         51.13         42.77         1.03 o                         
  -7   1  10         75.78         87.43         1.50 o                         
  -6   1  10         92.19         92.90         1.95 o                         
  -5   1  10        432.95        427.61         4.44 o                         
  -4   1  10         95.05         83.63         1.69 o                         
  -3   1  10        234.38        262.57         2.83 o                         
  -2   1  10         94.48        104.38         1.50 o                         
  -1   1  10          5.38          7.19         0.49 o                         
   0   1  10          0.34         -0.07         0.34 o                         
   1   1  10         32.41         28.11         0.82 o                         
   2   1  10          5.00          4.69         0.40 o                         
   3   1  10         24.39         25.36         0.73 o                         
   4   1  10          1.40          0.83         0.36 o                         
   5   1  10         13.94         17.43         1.17 o                         
   6   1  10          5.03          4.21         0.63 o                         
   7   1  10          0.52          0.00         1.03 o                         
   8   1  10          0.01         -1.02         1.02 o                         
   9   1  10          2.45          2.94         1.28 o                         
  10   1  10          1.93         -1.32         1.32 o                         
  11   1  10          0.11          1.37         1.65 o                         
  12   1  10          0.00          1.15         2.15 o                         
 -17   2  10          0.24         -1.04         2.96 o                         
 -16   2  10          8.54          7.14         1.66 o                         
 -15   2  10          0.20         -1.22         1.37 o                         
 -14   2  10          7.06          5.62         1.52 o                         
 -13   2  10          7.58          8.37         1.35 o                         
 -12   2  10          6.06          6.61         1.10 o                         
 -11   2  10         65.14         68.94         2.74 o                         
 -10   2  10         68.01         70.62         1.93 o                         
  -9   2  10        127.78        120.58         2.22 o                         
  -8   2  10        402.65        412.50         4.04 o                         
  -7   2  10        144.34        170.36         2.43 o                         
  -6   2  10          0.46          3.38         0.62 o                         
  -5   2  10         19.36         15.56         0.80 o                         
  -4   2  10          5.16          4.09         0.54 o                         
  -3   2  10         30.48         29.46         0.97 o                         
  -2   2  10          3.65          1.49         0.39 o                         
  -1   2  10        234.55        253.29         2.11 o                         
   0   2  10         43.65         39.34         0.94 o                         
   1   2  10         12.79         11.56         0.54 o                         
   2   2  10        181.49        165.59         1.70 o                         
   3   2  10        159.90        151.90         2.32 o                         
   4   2  10          8.70          8.97         1.19 o                         
   5   2  10         69.79         62.74         1.99 o                         
   6   2  10          1.24          1.53         0.68 o                         
   7   2  10          1.74          0.51         0.69 o                         
   8   2  10         16.70         17.54         1.37 o                         
   9   2  10          5.80          4.67         1.38 o                         
  10   2  10          0.53         -1.11         1.11 o                         
  11   2  10          4.33          2.08         1.52 o                         
  12   2  10         10.35          8.56         2.57 o                         
 -17   3  10         16.26          5.02         3.93 o                         
 -16   3  10          0.16          1.48         1.70 o                         
 -15   3  10         13.01         15.56         1.89 o                         
 -14   3  10         11.81         13.57         1.78 o                         
 -13   3  10          0.03          0.20         1.24 o                         
 -12   3  10          5.34          5.03         1.26 o                         
 -11   3  10          5.15          4.11         1.14 o                         
 -10   3  10         40.79         41.02         1.62 o                         
  -9   3  10          2.24          1.26         0.75 o                         
  -8   3  10         49.66         53.01         1.84 o                         
  -7   3  10          0.57         -0.26         0.56 o                         
  -6   3  10         36.53         34.50         1.24 o                         
  -5   3  10         51.48         49.48         1.76 o                         
  -4   3  10         44.72         44.08         1.46 o                         
  -3   3  10          0.00         -0.33         0.33 o                         
  -2   3  10          0.00          0.27         0.39 o                         
  -1   3  10         10.04         10.81         0.63 o                         
   0   3  10          0.19          0.61         0.39 o                         
   1   3  10         62.24         54.52         1.09 o                         
   2   3  10         87.03         89.77         1.53 o                         
   3   3  10        163.73        156.88         2.62 o                         
   4   3  10         59.45         65.11         2.15 o                         
   5   3  10          0.03         -0.23         0.78 o                         
   6   3  10          0.58          0.37         0.77 o                         
   7   3  10          2.42          0.94         0.80 o                         
   8   3  10          2.84          5.84         1.14 o                         
   9   3  10          8.48          9.74         1.30 o                         
  10   3  10          0.22          1.28         1.21 o                         
  11   3  10          0.30         -0.90         1.34 o                         
  12   3  10          1.54          1.71         3.13 o                         
 -17   4  10          9.50         11.63         4.29 o                         
 -16   4  10          7.70          4.69         2.95 o                         
 -15   4  10          1.94         -0.16         1.47 o                         
 -14   4  10          0.40         -1.30         1.30 o                         
 -13   4  10          0.19         -0.37         1.23 o                         
 -12   4  10         20.42         23.75         1.78 o                         
 -11   4  10          1.74          1.23         1.00 o                         
 -10   4  10         52.92         50.42         2.01 o                         
  -9   4  10         24.85         28.62         1.36 o                         
  -8   4  10        260.50        220.19         3.07 o                         
  -7   4  10         45.08         42.94         1.43 o                         
  -6   4  10          0.12          0.22         0.69 o                         
  -5   4  10         20.27         23.44         1.43 o                         
  -4   4  10         56.95         45.34         1.32 o                         
  -3   4  10         14.20         13.86         0.68 o                         
  -2   4  10          0.18         -0.41         0.44 o                         
  -1   4  10        143.56        132.27         1.76 o                         
   0   4  10         11.83         13.56         0.78 o                         
   1   4  10         65.68         68.32         1.65 o                         
   2   4  10        126.46        134.27         2.35 o                         
   3   4  10         21.26         19.33         0.81 o                         
   4   4  10         66.55         64.06         1.70 o                         
   5   4  10         41.27         36.52         1.84 o                         
   6   4  10          3.28          0.74         0.90 o                         
   7   4  10          0.18         -0.18         0.88 o                         
   8   4  10          0.32         -0.25         0.91 o                         
   9   4  10          2.59          3.74         1.04 o                         
  10   4  10          0.75          2.17         1.23 o                         
  11   4  10          7.59         14.04         2.22 o                         
  12   4  10          9.98          8.51         3.12 o                         
 -16   5  10          0.70          5.15         3.53 o                         
 -15   5  10          6.01          7.61         1.90 o                         
 -14   5  10         22.24         32.59         2.36 o                         
 -13   5  10          0.58         -1.32         1.32 o                         
 -12   5  10          2.43          0.31         1.20 o                         
 -11   5  10          4.50          5.62         1.30 o                         
 -10   5  10          8.04          6.77         1.14 o                         
  -9   5  10         17.84         17.14         1.34 o                         
  -8   5  10          9.45          9.70         0.99 o                         
  -7   5  10         65.14         49.28         1.90 o                         
  -6   5  10         45.57         43.45         1.72 o                         
  -5   5  10         16.03         15.94         1.15 o                         
  -4   5  10          5.63          6.15         0.75 o                         
  -3   5  10          2.42          6.44         0.68 o                         
  -2   5  10         26.43         23.37         0.97 o                         
  -1   5  10          2.55          2.28         0.61 o                         
   0   5  10         39.75         37.44         1.39 o                         
   1   5  10         51.80         54.66         1.91 o                         
   2   5  10         21.49         20.67         1.09 o                         
   3   5  10          5.79          7.03         0.78 o                         
   4   5  10         44.50         46.16         1.65 o                         
   5   5  10          0.39         -0.97         0.97 o                         
   6   5  10         14.48         16.95         1.42 o                         
   7   5  10          3.00          2.53         1.08 o                         
   8   5  10          5.10          4.24         1.15 o                         
   9   5  10          4.51          4.74         1.36 o                         
  10   5  10          0.75         -0.77         1.18 o                         
  11   5  10          0.81         -1.75         1.75 o                         
 -16   6  10          3.04          0.13         5.38 o                         
 -15   6  10         11.45         12.98         3.38 o                         
 -14   6  10         28.79         34.57         2.85 o                         
 -13   6  10          2.27          2.20         1.56 o                         
 -12   6  10         18.89         14.26         1.66 o                         
 -11   6  10          2.20          3.31         1.31 o                         
 -10   6  10          5.40          4.46         1.28 o                         
  -9   6  10         74.35         72.62         3.35 o                         
  -8   6  10         12.05          8.12         1.09 o                         
  -7   6  10        107.75        113.39         2.56 o                         
  -6   6  10          5.26          5.87         0.93 o                         
  -5   6  10         12.99         15.91         1.14 o                         
  -4   6  10          1.06          0.71         0.95 o                         
  -3   6  10         58.46         52.23         1.57 o                         
  -2   6  10         68.85         69.60         1.76 o                         
  -1   6  10         23.53         24.67         1.43 o                         
   0   6  10         15.59         17.64         1.37 o                         
   1   6  10         21.35         22.06         1.33 o                         
   2   6  10          2.83          3.01         0.86 o                         
   3   6  10          2.71          5.92         0.93 o                         
   4   6  10         12.96         16.36         1.49 o                         
   5   6  10          7.42         11.30         1.63 o                         
   6   6  10          0.37         -1.06         1.11 o                         
   7   6  10          3.67          4.51         1.45 o                         
   8   6  10          0.00          0.32         1.36 o                         
   9   6  10          7.67          9.19         1.79 o                         
  10   6  10          0.09          2.19         1.66 o                         
  11   6  10          0.01         -1.13         3.25 o                         
 -14   7  10          0.60          1.38         2.01 o                         
 -13   7  10          2.14          1.56         1.43 o                         
 -12   7  10          0.01          0.00         1.21 o                         
 -11   7  10          2.50          4.08         1.31 o                         
 -10   7  10          0.02         -1.07         1.07 o                         
  -9   7  10         43.30         44.39         2.06 o                         
  -8   7  10          6.49          5.77         1.17 o                         
  -7   7  10          1.68          1.74         0.82 o                         
  -6   7  10         43.99         51.87         1.86 o                         
  -5   7  10          0.08         -0.25         0.85 o                         
  -4   7  10        134.19        123.64         2.44 o                         
  -3   7  10         18.92         16.24         1.23 o                         
  -2   7  10          3.07          2.65         1.03 o                         
  -1   7  10         57.11         58.97         1.95 o                         
   0   7  10         15.38         11.16         1.22 o                         
   1   7  10         41.08         39.10         1.79 o                         
   2   7  10         38.43         47.26         1.99 o                         
   3   7  10          2.62          4.15         1.18 o                         
   4   7  10         25.83         29.87         2.30 o                         
   5   7  10         19.83         21.68         2.26 o                         
   6   7  10         14.13         22.56         2.22 o                         
   7   7  10         12.93         12.29         1.90 o                         
   8   7  10         19.01         18.51         2.24 o                         
   9   7  10          5.84         11.74         2.27 o                         
  10   7  10          0.37         -1.75         3.25 o                         
 -13   8  10          1.14          2.42         1.89 o                         
 -12   8  10          6.59          9.46         1.64 o                         
 -11   8  10          0.02         -0.28         1.21 o                         
 -10   8  10         11.14         10.20         1.72 o                         
  -9   8  10         21.12         26.42         1.82 o                         
  -8   8  10         34.60         35.39         1.95 o                         
  -7   8  10          4.41          2.55         1.13 o                         
  -6   8  10          0.10          0.66         0.98 o                         
  -5   8  10          1.03          1.64         0.97 o                         
  -4   8  10         35.75         34.40         1.79 o                         
  -3   8  10         39.51         39.18         1.73 o                         
  -2   8  10          0.01          0.27         0.93 o                         
  -1   8  10         26.89         25.53         1.67 o                         
   0   8  10          2.22          0.68         1.02 o                         
   1   8  10         17.02         17.78         1.48 o                         
   2   8  10         23.08         24.46         1.68 o                         
   3   8  10          6.88          4.66         1.11 o                         
   4   8  10         14.19         13.20         1.53 o                         
   5   8  10         16.61         22.21         2.34 o                         
   6   8  10          0.20          1.10         1.57 o                         
   7   8  10          2.21          1.83         1.74 o                         
   8   8  10         17.46         22.92         2.89 o                         
 -13   9  10          5.93          4.13         4.88 o                         
 -12   9  10          0.14         -1.72         2.15 o                         
 -11   9  10         10.03         11.41         1.73 o                         
 -10   9  10          0.15         -0.42         1.33 o                         
  -9   9  10         10.15          7.56         1.49 o                         
  -8   9  10          0.60         -0.41         1.13 o                         
  -7   9  10         18.16         17.57         1.70 o                         
  -6   9  10         10.85         11.13         1.60 o                         
  -5   9  10          0.24         -1.12         1.12 o                         
  -4   9  10          0.24         -0.49         1.21 o                         
  -3   9  10          1.16         -1.05         1.05 o                         
  -2   9  10          6.89          8.76         1.39 o                         
  -1   9  10          0.71         -0.39         1.08 o                         
   0   9  10          0.85          1.53         1.10 o                         
   1   9  10         51.99         48.23         2.21 o                         
   2   9  10          9.15          7.13         1.53 o                         
   3   9  10          1.22          1.19         1.13 o                         
   4   9  10          3.32          2.57         1.35 o                         
   5   9  10          0.39          2.45         1.82 o                         
   6   9  10         24.72         27.83         3.92 o                         
   7   9  10          0.00         -3.88         4.76 o                         
 -11  10  10          3.86          5.18         2.63 o                         
 -10  10  10          2.46          3.32         2.17 o                         
  -9  10  10          1.81          1.59         1.58 o                         
  -8  10  10         93.22        118.50         3.90 o                         
  -7  10  10         14.45         17.60         1.95 o                         
  -6  10  10          2.79          2.17         1.42 o                         
  -5  10  10         22.99         25.11         2.17 o                         
  -4  10  10         15.67         17.66         1.95 o                         
  -3  10  10         10.68         11.96         1.72 o                         
  -2  10  10          2.73         -0.21         1.24 o                         
  -1  10  10         48.75         45.11         2.31 o                         
   0  10  10          2.07          2.25         1.25 o                         
   1  10  10          0.29          0.01         1.29 o                         
   2  10  10         18.43         19.70         1.84 o                         
   3  10  10          2.38          1.61         1.46 o                         
   4  10  10          2.67          1.35         1.56 o                         
   5  10  10         15.20         13.33         3.84 o                         
  -9  11  10          0.99          0.34         2.72 o                         
  -8  11  10          0.23         -0.02         2.27 o                         
  -7  11  10          6.31          6.97         2.45 o                         
  -6  11  10          0.40          0.92         2.89 o                         
  -5  11  10         26.90         33.50         2.79 o                         
  -4  11  10          0.02         -0.32         1.64 o                         
  -3  11  10          3.19          2.44         1.63 o                         
  -2  11  10          0.04         -1.20         1.37 o                         
  -1  11  10          3.34          2.91         1.53 o                         
   0  11  10         14.05         15.97         2.03 o                         
   1  11  10          6.16          7.20         1.79 o                         
   2  11  10          0.04          2.60         2.03 o                         
   3  11  10         12.93         17.57         2.84 o                         
  -6  12  10          1.98         -0.19         3.63 o                         
  -5  12  10          4.10         -3.04         3.04 o                         
  -4  12  10          5.23          1.56         4.17 o                         
  -3  12  10         13.99         14.70         5.51 o                         
  -2  12  10          3.56         -2.28         3.62 o                         
  -1  12  10         16.37         12.27         3.71 o                         
   0  12  10          0.98         -2.63         4.88 o                         
   1  12  10          1.93         -2.25         4.13 o                         
 -17   0  11         13.94         16.52         4.33 o                         
 -15   0  11         45.46         46.44         3.29 o                         
 -13   0  11          7.15          3.41         1.65 o                         
 -11   0  11          3.06          8.02         1.48 o                         
  -9   0  11        322.29        344.25         5.73 o                         
  -7   0  11        526.09        518.66         8.07 o                         
  -5   0  11        319.88        298.68         5.22 o                         
  -3   0  11         16.24         16.89         1.31 o                         
  -1   0  11         13.02          9.55         0.79 o                         
   1   0  11         44.05         44.54         1.75 o                         
   3   0  11        256.46        237.63         3.74 o                         
   5   0  11         21.41         18.88         1.65 o                         
   7   0  11          2.68          1.61         1.89 o                         
   9   0  11         21.69         20.31         3.26 o                         
  11   0  11          0.74         -2.26         2.26 o                         
 -17   1  11         30.13         33.92         3.63 o                         
 -16   1  11          0.71         -1.36         1.36 o                         
 -15   1  11          1.65         -0.05         1.23 o                         
 -14   1  11          0.04          0.65         1.11 o                         
 -13   1  11          5.05          6.34         1.26 o                         
 -12   1  11          2.08          0.73         1.03 o                         
 -11   1  11         25.86         23.64         1.57 o                         
 -10   1  11          0.01         -0.37         0.84 o                         
  -9   1  11         38.15         42.63         1.72 o                         
  -8   1  11         48.21         36.64         1.56 o                         
  -7   1  11        291.43        286.77         3.64 o                         
  -6   1  11       1686.05       1717.33        12.82 o                         
  -5   1  11         16.27         17.42         1.28 o                         
  -4   1  11         31.78         35.19         1.79 o                         
  -3   1  11        558.09        562.28         4.80 o                         
  -2   1  11        377.25        406.71         3.49 o                         
  -1   1  11          2.21          2.39         0.44 o                         
   0   1  11         17.08         17.14         0.68 o                         
   1   1  11         38.79         37.11         1.05 o                         
   2   1  11          0.99          1.20         0.45 o                         
   3   1  11          0.08          0.24         0.44 o                         
   4   1  11        169.40        153.56         2.73 o                         
   5   1  11          6.32          4.59         0.71 o                         
   6   1  11          6.96          4.19         1.10 o                         
   7   1  11          8.38          6.22         1.27 o                         
   8   1  11         15.94         17.72         1.86 o                         
   9   1  11         11.29          9.24         1.91 o                         
  10   1  11          1.22         -0.75         1.73 o                         
  11   1  11          0.26         -1.72         1.72 o                         
 -17   2  11         25.31         26.51         4.00 o                         
 -16   2  11          4.78          6.39         1.80 o                         
 -15   2  11         25.96         27.31         2.22 o                         
 -14   2  11          0.04         -1.13         1.24 o                         
 -13   2  11         72.59         74.10         2.75 o                         
 -12   2  11         35.11         31.79         2.46 o                         
 -11   2  11          0.10          0.75         0.99 o                         
 -10   2  11          1.05         -0.75         0.90 o                         
  -9   2  11        122.65        110.98         2.65 o                         
  -8   2  11        219.55        201.44         3.16 o                         
  -7   2  11        283.50        304.45         3.77 o                         
  -6   2  11        100.92         89.86         2.06 o                         
  -5   2  11        104.36         95.88         1.80 o                         
  -4   2  11        300.10        298.92         3.09 o                         
  -3   2  11         46.52         41.33         1.18 o                         
  -2   2  11         15.32         19.25         0.85 o                         
  -1   2  11         31.76         26.81         0.86 o                         
   0   2  11         67.36         68.74         1.24 o                         
   1   2  11        397.52        408.52         3.75 o                         
   2   2  11          9.26         10.62         0.68 o                         
   3   2  11         60.83         48.49         1.45 o                         
   4   2  11          2.49          1.23         0.76 o                         
   5   2  11          0.03         -0.64         0.64 o                         
   6   2  11         10.43         11.05         1.46 o                         
   7   2  11          0.64         -0.81         0.81 o                         
   8   2  11          0.02         -0.70         1.10 o                         
   9   2  11          1.64          2.67         1.29 o                         
  10   2  11          2.31          2.34         1.44 o                         
  11   2  11          9.28          9.45         2.20 o                         
 -17   3  11         32.72         40.30         5.62 o                         
 -16   3  11         15.17         18.78         2.51 o                         
 -15   3  11         11.43         12.55         1.93 o                         
 -14   3  11          4.83          5.47         1.58 o                         
 -13   3  11          9.43         11.96         1.69 o                         
 -12   3  11          3.79          2.22         1.10 o                         
 -11   3  11          6.90          8.10         1.31 o                         
 -10   3  11        123.43        123.78         3.45 o                         
  -9   3  11        113.09        106.41         2.57 o                         
  -8   3  11          3.16          0.85         0.83 o                         
  -7   3  11         28.62         23.37         1.28 o                         
  -6   3  11         47.80         46.37         1.61 o                         
  -5   3  11         18.18         12.85         1.01 o                         
  -4   3  11         13.29         12.13         0.84 o                         
  -3   3  11          6.73          5.31         0.61 o                         
  -2   3  11        103.85         87.92         1.35 o                         
  -1   3  11        151.69        164.25         2.16 o                         
   0   3  11         15.29         14.40         0.92 o                         
   1   3  11        191.22        182.29         2.77 o                         
   2   3  11          0.05          0.52         0.55 o                         
   3   3  11        167.71        182.78         2.75 o                         
   4   3  11          0.06         -0.72         0.72 o                         
   5   3  11         47.94         48.77         1.86 o                         
   6   3  11          0.24         -0.73         0.76 o                         
   7   3  11          4.76          5.15         0.97 o                         
   8   3  11          1.86          0.48         1.50 o                         
   9   3  11          4.82          2.40         1.30 o                         
  10   3  11          5.16          5.82         1.57 o                         
  11   3  11          1.31          0.44         2.19 o                         
 -16   4  11          4.04          0.78         2.46 o                         
 -15   4  11          9.60          8.27         1.82 o                         
 -14   4  11          0.98         -1.34         1.34 o                         
 -13   4  11         10.21         10.63         1.71 o                         
 -12   4  11          0.38         -0.28         1.16 o                         
 -11   4  11          3.67          2.75         1.11 o                         
 -10   4  11          7.38          8.97         1.49 o                         
  -9   4  11         16.99         14.72         1.32 o                         
  -8   4  11          1.90          1.10         0.92 o                         
  -7   4  11          1.05          1.78         0.83 o                         
  -6   4  11         34.49         34.98         1.45 o                         
  -5   4  11         44.94         41.84         1.52 o                         
  -4   4  11          0.42         -0.63         0.63 o                         
  -3   4  11        141.99        118.50         2.07 o                         
  -2   4  11        151.00        132.31         2.01 o                         
  -1   4  11         24.27         20.35         1.10 o                         
   0   4  11         30.06         27.90         1.30 o                         
   1   4  11         16.39         14.72         0.98 o                         
   2   4  11        285.96        296.88         4.85 o                         
   3   4  11          3.64          2.91         0.78 o                         
   4   4  11         43.03         46.71         2.11 o                         
   5   4  11         12.06         10.84         1.24 o                         
   6   4  11         16.23         12.10         1.29 o                         
   7   4  11          2.33          1.99         0.93 o                         
   8   4  11          7.42          7.40         1.14 o                         
   9   4  11          1.01         -0.88         1.10 o                         
  10   4  11          0.01          0.00         1.66 o                         
  11   4  11          7.27         10.25         2.65 o                         
 -16   5  11          4.46         10.26         6.13 o                         
 -15   5  11         17.29         20.19         2.64 o                         
 -14   5  11          8.42          8.68         1.95 o                         
 -13   5  11          0.00          0.43         1.31 o                         
 -12   5  11          4.72          2.93         1.33 o                         
 -11   5  11          7.48          9.52         1.44 o                         
 -10   5  11         27.77         24.46         1.76 o                         
  -9   5  11         19.06         19.88         1.46 o                         
  -8   5  11         39.75         29.47         1.63 o                         
  -7   5  11         31.39         31.28         1.62 o                         
  -6   5  11         91.42         63.63         2.08 o                         
  -5   5  11          0.65         -0.69         0.69 o                         
  -4   5  11         46.35         37.00         1.33 o                         
  -3   5  11        127.32        117.54         1.90 o                         
  -2   5  11          0.17         -0.16         0.66 o                         
  -1   5  11         87.46         84.04         2.16 o                         
   0   5  11         43.99         36.07         1.43 o                         
   1   5  11         59.67         56.18         1.70 o                         
   2   5  11          1.51         -0.62         0.62 o                         
   3   5  11          1.05          1.82         0.60 o                         
   4   5  11         17.54         18.62         1.53 o                         
   5   5  11         43.09         39.80         2.06 o                         
   6   5  11          6.94          7.15         1.37 o                         
   7   5  11          0.28         -0.62         1.12 o                         
   8   5  11          4.12          5.00         1.55 o                         
   9   5  11          0.07          0.06         1.18 o                         
  10   5  11          0.00          1.80         1.67 o                         
 -15   6  11          3.08          3.33         3.54 o                         
 -14   6  11         34.37         36.30         3.45 o                         
 -13   6  11         35.42         41.41         2.50 o                         
 -12   6  11         73.23         84.62         3.11 o                         
 -11   6  11          0.88          0.36         1.23 o                         
 -10   6  11         71.66         77.84         3.35 o                         
  -9   6  11          1.27         -0.95         1.09 o                         
  -8   6  11         12.03          9.09         1.20 o                         
  -7   6  11         17.67         16.87         1.36 o                         
  -6   6  11          0.37         -0.53         0.77 o                         
  -5   6  11         69.14         65.59         2.01 o                         
  -4   6  11         13.63         13.37         1.10 o                         
  -3   6  11        123.66        120.14         2.46 o                         
  -2   6  11          1.46          1.10         0.84 o                         
  -1   6  11          1.54          2.32         0.91 o                         
   0   6  11          2.99          3.16         1.04 o                         
   1   6  11          0.02         -0.76         0.82 o                         
   2   6  11          6.05          4.79         1.00 o                         
   3   6  11          0.01         -0.71         0.71 o                         
   4   6  11          2.25          6.13         1.50 o                         
   5   6  11          4.61          3.38         1.42 o                         
   6   6  11         24.76         24.48         1.99 o                         
   7   6  11          7.61          8.91         1.77 o                         
   8   6  11          0.84          0.99         1.81 o                         
   9   6  11          0.29          0.50         1.55 o                         
  10   6  11          8.51         15.14         4.00 o                         
 -14   7  11          3.89          2.63         2.41 o                         
 -13   7  11         42.19         54.53         2.62 o                         
 -12   7  11          0.38         -1.27         1.27 o                         
 -11   7  11         52.58         51.93         2.41 o                         
 -10   7  11          2.43          4.40         1.26 o                         
  -9   7  11         30.51         34.13         1.93 o                         
  -8   7  11         39.57         37.69         1.91 o                         
  -7   7  11         37.71         38.49         1.75 o                         
  -6   7  11          1.03          1.76         0.93 o                         
  -5   7  11          0.10         -0.95         0.95 o                         
  -4   7  11        178.28        177.03         3.36 o                         
  -3   7  11         10.20         12.36         1.14 o                         
  -2   7  11         77.52         75.19         2.14 o                         
  -1   7  11         35.72         34.00         1.80 o                         
   0   7  11         19.01         20.37         1.47 o                         
   1   7  11          9.47         12.02         2.29 o                         
   2   7  11          1.93          2.06         0.95 o                         
   3   7  11         52.71         58.62         2.09 o                         
   4   7  11          7.06          7.28         1.63 o                         
   5   7  11          5.17          2.74         1.53 o                         
   6   7  11          1.17         -1.35         1.43 o                         
   7   7  11         27.79         35.81         2.68 o                         
   8   7  11         10.87         15.37         2.36 o                         
   9   7  11          1.90          5.46         2.70 o                         
 -13   8  11          0.26         -1.06         2.15 o                         
 -12   8  11          2.65          5.50         1.91 o                         
 -11   8  11          1.20          1.91         1.50 o                         
 -10   8  11          5.12          5.26         1.42 o                         
  -9   8  11         10.76         10.53         1.49 o                         
  -8   8  11         61.63         69.85         2.58 o                         
  -7   8  11         19.66         21.13         1.86 o                         
  -6   8  11          1.83          1.44         1.22 o                         
  -5   8  11          5.94          3.25         1.15 o                         
  -4   8  11         50.15         56.39         2.80 o                         
  -3   8  11         25.22         17.45         1.37 o                         
  -2   8  11          0.01         -0.91         1.04 o                         
  -1   8  11          2.35          1.14         1.07 o                         
   0   8  11          0.73          0.75         1.03 o                         
   1   8  11         41.73         38.30         2.04 o                         
   2   8  11         11.28         10.68         1.44 o                         
   3   8  11          9.40         10.84         1.53 o                         
   4   8  11         17.85         20.25         2.27 o                         
   5   8  11         10.09          8.69         2.69 o                         
   6   8  11          1.36          1.62         1.79 o                         
   7   8  11         24.56         30.44         5.29 o                         
 -12   9  11          2.62          4.97         2.61 o                         
 -11   9  11          0.58          1.54         2.46 o                         
 -10   9  11          0.15         -0.96         1.47 o                         
  -9   9  11          1.08         -0.53         1.54 o                         
  -8   9  11          7.51          5.09         1.61 o                         
  -7   9  11          4.33          2.68         1.46 o                         
  -6   9  11          5.74          7.79         1.57 o                         
  -5   9  11         22.13         22.99         1.89 o                         
  -4   9  11         11.80         12.15         1.76 o                         
  -3   9  11          2.97          1.92         1.26 o                         
  -2   9  11          0.49         -0.88         1.10 o                         
  -1   9  11          1.76          1.44         1.16 o                         
   0   9  11         22.42         20.88         1.79 o                         
   1   9  11          8.89         11.77         1.54 o                         
   2   9  11          0.85          0.42         1.17 o                         
   3   9  11          0.05         -1.36         1.43 o                         
   4   9  11          0.86          1.68         1.84 o                         
   5   9  11         10.95         13.47         2.57 o                         
   6   9  11          0.05         -1.00         4.25 o                         
 -11  10  11         10.32          7.76         5.88 o                         
 -10  10  11         32.81         36.37         4.25 o                         
  -9  10  11          0.01         -2.06         2.06 o                         
  -8  10  11          3.31          4.52         2.25 o                         
  -7  10  11         14.82         17.38         2.02 o                         
  -6  10  11          4.21          3.19         1.82 o                         
  -5  10  11         10.47         11.25         1.92 o                         
  -4  10  11         10.90         13.17         1.94 o                         
  -3  10  11          0.10         -1.39         1.39 o                         
  -2  10  11          1.20         -0.82         1.31 o                         
  -1  10  11          6.44         10.59         1.62 o                         
   0  10  11         23.79         27.43         2.48 o                         
   1  10  11          4.85          4.18         1.54 o                         
   2  10  11         10.12         11.76         1.78 o                         
   3  10  11          0.54         -1.03         2.61 o                         
   4  10  11          9.70         13.14         5.76 o                         
  -6  11  11         21.33         19.92         3.67 o                         
  -5  11  11          0.29         -0.17         2.41 o                         
  -4  11  11          1.75         -1.98         1.98 o                         
  -3  11  11          0.74         -1.02         1.87 o                         
  -2  11  11          9.25         11.62         2.30 o                         
  -1  11  11         12.72         16.24         3.68 o                         
   0  11  11          0.43          0.60         1.77 o                         
   1  11  11          0.01         -1.71         1.71 o                         
   2  11  11          0.44          2.66         2.10 o                         
  -3  12  11          0.03         -3.63         5.26 o                         
 -16   0  12          1.46          3.04         2.20 o                         
 -14   0  12          2.74          0.79         1.69 o                         
 -12   0  12          0.14         -0.55         1.47 o                         
 -10   0  12         16.20         20.73         2.45 o                         
  -8   0  12          3.38          2.09         1.31 o                         
  -6   0  12        210.52        240.98         4.88 o                         
  -4   0  12        667.17        616.55         8.32 o                         
  -2   0  12        187.12        189.30         4.01 o                         
   0   0  12          5.88          4.14         0.88 o                         
   2   0  12        175.33        184.80         3.43 o                         
   4   0  12        181.95        175.47         3.98 o                         
   6   0  12         43.31         41.06         4.69 o                         
   8   0  12          2.38          2.37         2.63 o                         
  10   0  12          0.01          0.43         2.33 o                         
 -17   1  12          0.43         -1.03         2.24 o                         
 -16   1  12          0.35         -1.61         1.81 o                         
 -15   1  12         13.99         12.52         1.79 o                         
 -14   1  12         30.17         32.93         2.12 o                         
 -13   1  12         22.29         23.81         1.85 o                         
 -12   1  12          0.94         -0.77         1.05 o                         
 -11   1  12          0.91          0.62         1.02 o                         
 -10   1  12         17.03         16.98         1.35 o                         
  -9   1  12        108.01        110.49         2.46 o                         
  -8   1  12          2.62          3.89         0.95 o                         
  -7   1  12          2.82          1.85         0.85 o                         
  -6   1  12          0.61         -0.04         0.87 o                         
  -5   1  12         84.58         79.27         2.73 o                         
  -4   1  12          3.28          3.44         0.85 o                         
  -3   1  12          9.40          4.89         0.84 o                         
  -2   1  12         90.18         87.48         1.63 o                         
  -1   1  12         49.16         54.89         1.46 o                         
   0   1  12         10.33          7.28         0.68 o                         
   1   1  12         16.63         17.08         0.98 o                         
   2   1  12          2.02          1.40         0.56 o                         
   3   1  12          3.66          6.04         0.57 o                         
   4   1  12          0.62          0.53         0.55 o                         
   5   1  12         91.55        101.08         3.09 o                         
   6   1  12         16.95         16.64         1.74 o                         
   7   1  12          8.26          3.23         1.20 o                         
   8   1  12          2.78          0.91         1.33 o                         
   9   1  12          8.51          8.16         1.73 o                         
  10   1  12          8.75          7.87         1.83 o                         
  11   1  12          0.05         -0.72         2.00 o                         
 -17   2  12          2.51          1.76         4.13 o                         
 -16   2  12          4.83          3.02         2.24 o                         
 -15   2  12          5.27          5.25         1.75 o                         
 -14   2  12          0.01         -1.26         1.26 o                         
 -13   2  12          5.34          6.66         1.41 o                         
 -12   2  12          2.89          4.54         1.20 o                         
 -11   2  12         15.76         16.69         1.44 o                         
 -10   2  12         14.78         15.69         1.37 o                         
  -9   2  12          3.31          3.33         1.02 o                         
  -8   2  12         23.29         18.62         1.30 o                         
  -7   2  12          3.34          3.49         0.88 o                         
  -6   2  12          4.33          4.59         0.93 o                         
  -5   2  12         17.53         22.95         1.31 o                         
  -4   2  12        199.26        183.79         2.88 o                         
  -3   2  12          9.79         10.17         0.97 o                         
  -2   2  12          0.02         -0.56         0.56 o                         
  -1   2  12         13.65         11.37         0.88 o                         
   0   2  12         22.72         19.92         1.01 o                         
   1   2  12         43.61         44.14         1.32 o                         
   2   2  12        200.93        191.67         2.48 o                         
   3   2  12         54.24         48.28         1.52 o                         
   4   2  12         14.26         15.39         1.45 o                         
   5   2  12         28.29         33.51         1.57 o                         
   6   2  12          4.16          5.25         1.15 o                         
   7   2  12          0.91          0.16         1.09 o                         
   8   2  12          0.77          1.30         1.24 o                         
   9   2  12          9.77         14.48         2.32 o                         
  10   2  12          0.04          0.55         1.80 o                         
  11   2  12          0.45         -3.00         3.13 o                         
 -16   3  12         17.47         25.85         3.08 o                         
 -15   3  12          2.47          1.13         1.62 o                         
 -14   3  12          6.33          6.84         1.63 o                         
 -13   3  12         13.62         13.21         1.65 o                         
 -12   3  12          9.36          9.20         1.33 o                         
 -11   3  12          2.09          0.04         0.99 o                         
 -10   3  12          9.67          7.37         1.18 o                         
  -9   3  12          2.48          2.91         0.99 o                         
  -8   3  12         67.98         69.07         2.31 o                         
  -7   3  12          0.53          0.86         0.83 o                         
  -6   3  12        116.89        131.86         2.46 o                         
  -5   3  12          9.90          9.07         1.02 o                         
  -4   3  12         10.67         12.02         1.26 o                         
  -3   3  12         39.90         40.56         1.53 o                         
  -2   3  12          3.23          1.96         0.69 o                         
  -1   3  12          9.75          7.83         0.86 o                         
   0   3  12          9.11          6.67         0.74 o                         
   1   3  12        141.70        129.02         2.12 o                         
   2   3  12          6.37          5.19         0.67 o                         
   3   3  12          0.17         -0.08         0.64 o                         
   4   3  12          0.62          0.67         0.81 o                         
   5   3  12          2.10          1.58         0.85 o                         
   6   3  12         15.88         16.89         1.31 o                         
   7   3  12         13.88         13.22         1.43 o                         
   8   3  12         12.36          9.49         1.55 o                         
   9   3  12          0.07         -0.42         1.27 o                         
  10   3  12          3.46          5.74         2.24 o                         
  11   3  12          0.92         -1.00         4.63 o                         
 -16   4  12          0.02         -2.87         3.32 o                         
 -15   4  12          8.36         10.86         2.19 o                         
 -14   4  12          0.90          0.89         1.56 o                         
 -13   4  12         13.37         11.70         1.65 o                         
 -12   4  12         57.11         60.37         2.85 o                         
 -11   4  12          1.15         -0.43         1.04 o                         
 -10   4  12          0.02         -0.89         0.96 o                         
  -9   4  12          8.67          8.45         1.21 o                         
  -8   4  12         16.01         19.05         1.41 o                         
  -7   4  12         20.85         20.07         1.40 o                         
  -6   4  12         74.07         64.12         1.94 o                         
  -5   4  12         71.18         75.33         2.00 o                         
  -4   4  12         65.71         57.47         1.85 o                         
  -3   4  12          0.14         -0.36         0.70 o                         
  -2   4  12        416.99        412.43         4.43 o                         
  -1   4  12        110.33        110.80         2.15 o                         
   0   4  12          0.39         -0.16         0.68 o                         
   1   4  12          0.00         -0.66         0.66 o                         
   2   4  12          0.19          1.16         0.67 o                         
   3   4  12         48.65         50.66         1.80 o                         
   4   4  12          0.02         -0.82         0.82 o                         
   5   4  12         10.25          8.26         1.15 o                         
   6   4  12          6.90          6.90         1.10 o                         
   7   4  12         21.52         21.13         1.48 o                         
   8   4  12          2.68          3.08         1.20 o                         
   9   4  12          1.11          5.10         2.12 o                         
  10   4  12          0.01          0.44         2.10 o                         
 -15   5  12          9.64          9.75         2.86 o                         
 -14   5  12          1.19         -1.54         1.54 o                         
 -13   5  12          3.90          3.82         1.50 o                         
 -12   5  12          4.62          3.92         1.46 o                         
 -11   5  12          0.87          0.17         1.22 o                         
 -10   5  12         10.68         12.89         1.41 o                         
  -9   5  12          3.89          2.43         1.08 o                         
  -8   5  12         10.95          7.27         1.18 o                         
  -7   5  12          6.22          2.65         0.99 o                         
  -6   5  12          2.37          2.56         0.97 o                         
  -5   5  12         10.71          9.71         1.12 o                         
  -4   5  12          0.07         -0.31         0.84 o                         
  -3   5  12         33.97         37.13         1.65 o                         
  -2   5  12          0.56          0.02         0.81 o                         
  -1   5  12         31.15         33.19         1.67 o                         
   0   5  12          1.22          0.56         0.88 o                         
   1   5  12         25.44         24.32         1.44 o                         
   2   5  12         82.47         86.80         2.53 o                         
   3   5  12          5.95         10.95         1.20 o                         
   4   5  12          0.40          1.17         1.23 o                         
   5   5  12         10.12         15.96         1.76 o                         
   6   5  12         25.41         21.35         1.86 o                         
   7   5  12          6.01          3.29         1.44 o                         
   8   5  12          0.01          0.92         1.17 o                         
   9   5  12          6.84          7.81         2.31 o                         
  10   5  12          3.34          3.63         4.00 o                         
 -15   6  12          1.57          3.99         3.60 o                         
 -14   6  12          0.81          0.66         2.48 o                         
 -13   6  12          1.22          1.95         1.59 o                         
 -12   6  12          2.99          1.79         1.44 o                         
 -11   6  12          0.92         -1.27         1.30 o                         
 -10   6  12          0.04          0.49         1.22 o                         
  -9   6  12          2.73         -0.27         1.38 o                         
  -8   6  12         23.02         22.09         1.57 o                         
  -7   6  12          5.40          4.57         1.03 o                         
  -6   6  12         14.31         10.76         1.29 o                         
  -5   6  12        168.40        179.38         3.44 o                         
  -4   6  12          4.87          1.69         0.99 o                         
  -3   6  12          1.46          1.03         0.90 o                         
  -2   6  12         81.57         86.22         2.37 o                         
  -1   6  12         17.36         17.74         1.30 o                         
   0   6  12         10.20          8.09         1.15 o                         
   1   6  12          0.54          0.22         0.89 o                         
   2   6  12         12.02          8.38         1.13 o                         
   3   6  12         67.87         75.65         2.63 o                         
   4   6  12          0.45          1.83         1.40 o                         
   5   6  12          1.45          0.62         1.36 o                         
   6   6  12          3.04          3.06         1.66 o                         
   7   6  12          7.49          8.48         1.73 o                         
   8   6  12          3.59          3.16         1.71 o                         
   9   6  12          8.88         16.19         3.18 o                         
 -14   7  12          2.42          0.92         2.63 o                         
 -13   7  12          3.27          0.94         2.24 o                         
 -12   7  12          1.84          0.03         1.41 o                         
 -11   7  12         23.97         28.63         1.99 o                         
 -10   7  12          0.01         -1.10         1.22 o                         
  -9   7  12          8.42         10.55         1.42 o                         
  -8   7  12         18.49         15.43         1.75 o                         
  -7   7  12          0.81          2.43         1.30 o                         
  -6   7  12         21.99         16.73         1.51 o                         
  -5   7  12         14.12         10.61         1.34 o                         
  -4   7  12         13.40         10.39         1.31 o                         
  -3   7  12          0.15          0.88         0.91 o                         
  -2   7  12         21.25         19.43         1.41 o                         
  -1   7  12         37.66         38.97         2.03 o                         
   0   7  12          5.69          6.83         1.24 o                         
   1   7  12          1.68         -0.29         1.21 o                         
   2   7  12          1.82          0.38         0.96 o                         
   3   7  12          0.09          0.36         1.08 o                         
   4   7  12          2.83          3.29         1.62 o                         
   5   7  12          8.85          7.57         1.98 o                         
   6   7  12          0.23          1.73         1.62 o                         
   7   7  12          0.18          0.88         3.75 o                         
   8   7  12          3.76          6.01         3.63 o                         
 -13   8  12         17.72         27.59         4.04 o                         
 -12   8  12          4.44          8.87         2.72 o                         
 -11   8  12          0.79          0.01         1.79 o                         
 -10   8  12         25.92         28.41         2.33 o                         
  -9   8  12         22.01         26.25         2.18 o                         
  -8   8  12          3.88          4.04         1.49 o                         
  -7   8  12         17.52         20.63         1.89 o                         
  -6   8  12         22.77         25.75         1.97 o                         
  -5   8  12          0.06         -1.05         1.05 o                         
  -4   8  12          0.23          1.38         1.08 o                         
  -3   8  12         11.88         11.73         1.57 o                         
  -2   8  12          0.78          0.74         1.04 o                         
  -1   8  12         10.12         12.03         1.46 o                         
   0   8  12          3.21          2.90         1.20 o                         
   1   8  12         19.71         19.50         1.66 o                         
   2   8  12          0.30         -1.02         1.02 o                         
   3   8  12         19.92         18.55         1.86 o                         
   4   8  12          2.86          0.45         1.79 o                         
   5   8  12          0.08          1.21         1.79 o                         
   6   8  12          0.17         -2.67         2.67 o                         
 -11   9  12          3.26          3.50         5.26 o                         
 -10   9  12          0.11         -2.13         2.13 o                         
  -9   9  12          2.39         -0.17         1.83 o                         
  -8   9  12          0.71         -1.44         1.44 o                         
  -7   9  12          3.06          1.90         1.51 o                         
  -6   9  12          9.30          8.53         1.62 o                         
  -5   9  12          0.10         -1.46         1.46 o                         
  -4   9  12          0.65         -1.18         1.54 o                         
  -3   9  12          2.31         -0.39         1.25 o                         
  -2   9  12          3.50          3.02         1.30 o                         
  -1   9  12          3.87          3.96         1.39 o                         
   0   9  12          4.78          6.10         1.42 o                         
   1   9  12          2.53          0.79         1.21 o                         
   2   9  12          0.07         -0.90         1.21 o                         
   3   9  12          1.11         -1.45         1.98 o                         
   4   9  12          1.74          2.75         4.38 o                         
   5   9  12          2.69         -4.00         4.00 o                         
  -9  10  12          0.22         -3.38         3.38 o                         
  -8  10  12          0.01         -0.17         2.71 o                         
  -7  10  12         19.33         15.83         2.80 o                         
  -6  10  12         10.96         13.13         2.39 o                         
  -5  10  12          3.06          2.37         1.73 o                         
  -4  10  12         19.42         27.80         2.36 o                         
  -3  10  12          9.19         11.44         1.89 o                         
  -2  10  12          0.20         -1.45         1.45 o                         
  -1  10  12          0.08         -1.54         1.54 o                         
   0  10  12          0.55          2.58         1.81 o                         
   1  10  12         13.81         18.80         2.32 o                         
   2  10  12          8.87          6.30         2.69 o                         
   3  10  12          1.22         -4.13         4.13 o                         
  -6  11  12          6.35          1.13         5.13 o                         
  -5  11  12          2.80          1.10         3.94 o                         
  -4  11  12          4.46          1.17         3.80 o                         
  -3  11  12         14.27         15.27         6.38 o                         
  -1  11  12          2.21         -1.07         2.70 o                         
   0  11  12          0.24          4.03         2.94 o                         
   1  11  12          5.73          4.66         3.01 o                         
 -15   0  13         26.94         26.39         2.90 o                         
 -13   0  13          0.79         -1.75         1.75 o                         
 -11   0  13         16.54         15.14         2.31 o                         
  -9   0  13         13.00         12.31         1.95 o                         
  -7   0  13          0.56         -1.13         1.20 o                         
  -5   0  13        192.08        192.71         4.48 o                         
  -3   0  13          7.71          6.36         1.31 o                         
  -1   0  13          2.46         -1.11         1.11 o                         
   1   0  13        209.95        216.33         4.67 o                         
   3   0  13        118.58        123.76         2.73 o                         
   5   0  13          2.59          1.84         2.38 o                         
   7   0  13          5.41          5.04         2.09 o                         
   9   0  13          0.05         -2.22         2.35 o                         
 -16   1  13         16.30         16.85         2.92 o                         
 -15   1  13         18.21         25.58         2.24 o                         
 -14   1  13          0.03          0.11         1.35 o                         
 -13   1  13          0.64         -0.03         1.27 o                         
 -12   1  13         26.25         26.14         1.76 o                         
 -11   1  13          7.39          6.57         1.23 o                         
 -10   1  13         22.33         24.82         1.64 o                         
  -9   1  13         95.24        102.72         2.67 o                         
  -8   1  13        167.12        182.20         3.27 o                         
  -7   1  13         18.74         19.70         1.37 o                         
  -6   1  13          1.56          0.67         0.88 o                         
  -5   1  13        455.62        469.23         5.47 o                         
  -4   1  13        732.94        763.41         7.44 o                         
  -3   1  13          1.62          0.41         0.84 o                         
  -2   1  13         62.00         56.10         1.99 o                         
  -1   1  13        168.12        177.72         3.12 o                         
   0   1  13        295.41        325.55         4.27 o                         
   1   1  13          0.39          1.98         0.76 o                         
   2   1  13         56.99         60.90         1.61 o                         
   3   1  13         16.61         17.95         1.19 o                         
   4   1  13         29.71         21.13         1.19 o                         
   5   1  13          8.76          5.72         1.27 o                         
   6   1  13          0.08         -0.37         1.09 o                         
   7   1  13          1.39          1.24         1.21 o                         
   8   1  13          6.96          5.87         1.58 o                         
   9   1  13          3.41          4.61         1.72 o                         
  10   1  13          0.37          0.08         2.06 o                         
 -16   2  13         31.12         24.03         3.59 o                         
 -15   2  13         23.86         29.95         2.66 o                         
 -14   2  13          7.34          3.37         1.60 o                         
 -13   2  13          4.20          4.04         1.35 o                         
 -12   2  13         17.81         18.39         1.63 o                         
 -11   2  13         21.21         21.36         1.65 o                         
 -10   2  13          9.55          8.29         1.44 o                         
  -9   2  13         46.64         51.36         2.00 o                         
  -8   2  13          0.75          0.54         0.98 o                         
  -7   2  13          1.43          1.79         0.94 o                         
  -6   2  13          0.53         -0.24         0.86 o                         
  -5   2  13        156.85        151.18         2.80 o                         
  -4   2  13         75.54         76.44         3.59 o                         
  -3   2  13          6.48          3.62         0.98 o                         
  -2   2  13          7.92          7.17         1.15 o                         
  -1   2  13          8.20          8.30         1.04 o                         
   0   2  13        102.51        104.08         2.38 o                         
   1   2  13         49.66         50.14         1.59 o                         
   2   2  13         21.78         26.85         1.49 o                         
   3   2  13         24.89         26.17         1.93 o                         
   4   2  13          3.45          2.84         0.94 o                         
   5   2  13         10.23          8.15         1.25 o                         
   6   2  13         18.69         19.54         1.99 o                         
   7   2  13          0.52         -0.90         1.20 o                         
   8   2  13          2.71          1.07         1.41 o                         
   9   2  13          6.50          6.68         1.97 o                         
  10   2  13          0.61          0.36         2.28 o                         
 -16   3  13         27.96         30.29         7.88 o                         
 -15   3  13         40.81         46.18         3.25 o                         
 -14   3  13         12.31         11.07         1.90 o                         
 -13   3  13          0.86         -0.68         1.30 o                         
 -12   3  13          0.01         -1.10         1.10 o                         
 -11   3  13          5.11          6.21         1.25 o                         
 -10   3  13         23.21         25.70         1.75 o                         
  -9   3  13         10.02          8.69         1.18 o                         
  -8   3  13          8.44          6.44         1.06 o                         
  -7   3  13         38.94         42.82         1.74 o                         
  -6   3  13          3.44          1.76         0.91 o                         
  -5   3  13          5.73          6.33         1.02 o                         
  -4   3  13         20.42         18.08         1.35 o                         
  -3   3  13         70.37         72.54         2.48 o                         
  -2   3  13         41.18         30.12         1.58 o                         
  -1   3  13         17.25         16.67         1.70 o                         
   0   3  13          3.57          3.99         0.93 o                         
   1   3  13         83.54         73.12         1.86 o                         
   2   3  13          4.61          5.68         0.86 o                         
   3   3  13         16.01         12.33         1.33 o                         
   4   3  13          0.05         -0.85         0.85 o                         
   5   3  13          2.39          6.02         1.15 o                         
   6   3  13          0.38          0.47         1.19 o                         
   7   3  13          9.41         10.09         1.82 o                         
   8   3  13          1.66          0.57         1.44 o                         
   9   3  13          3.39          0.67         2.19 o                         
  10   3  13          6.65          8.26         5.26 o                         
 -15   4  13          8.90         11.14         3.41 o                         
 -14   4  13          3.15          1.96         2.22 o                         
 -13   4  13          0.28         -1.26         1.26 o                         
 -12   4  13          0.05         -0.09         1.42 o                         
 -11   4  13          1.44          2.49         1.19 o                         
 -10   4  13          0.01         -0.99         0.99 o                         
  -9   4  13          1.02          0.84         1.05 o                         
  -8   4  13          0.28         -0.86         0.90 o                         
  -7   4  13          0.24          0.04         0.84 o                         
  -6   4  13         23.88         24.02         1.45 o                         
  -5   4  13         32.58         26.04         1.53 o                         
  -4   4  13         24.08         24.23         1.47 o                         
  -3   4  13         45.33         40.09         1.75 o                         
  -2   4  13         41.41         43.56         1.86 o                         
  -1   4  13          0.88          1.55         0.89 o                         
   0   4  13         46.32         41.32         1.98 o                         
   1   4  13          8.28         12.89         1.12 o                         
   2   4  13         53.66         46.71         2.23 o                         
   3   4  13          6.48          6.18         1.28 o                         
   4   4  13          1.30          1.32         1.05 o                         
   5   4  13          0.42         -0.62         1.49 o                         
   6   4  13          3.87          2.39         1.18 o                         
   7   4  13         15.46         17.36         2.09 o                         
   8   4  13          3.31          3.29         2.36 o                         
   9   4  13          0.04          1.57         2.60 o                         
 -15   5  13          2.79          6.51         5.88 o                         
 -14   5  13         13.65         18.38         3.61 o                         
 -13   5  13          7.71          7.25         1.83 o                         
 -12   5  13          4.75          3.72         1.45 o                         
 -11   5  13         25.88         30.88         2.10 o                         
 -10   5  13          8.20          7.73         1.45 o                         
  -9   5  13         69.59         76.44         2.60 o                         
  -8   5  13         37.83         43.18         2.01 o                         
  -7   5  13          6.57          7.19         1.27 o                         
  -6   5  13          0.02         -0.92         0.92 o                         
  -5   5  13         13.65         11.47         1.30 o                         
  -4   5  13          5.69          3.43         1.12 o                         
  -3   5  13          6.32          5.14         1.30 o                         
  -2   5  13         22.72         17.18         1.47 o                         
  -1   5  13         42.74         46.75         2.13 o                         
   0   5  13          5.17          4.03         0.98 o                         
   1   5  13         73.52         77.25         2.83 o                         
   2   5  13         16.73         24.37         1.97 o                         
   3   5  13          1.45          2.75         1.77 o                         
   4   5  13          1.15          0.51         1.39 o                         
   5   5  13          3.59          6.40         1.52 o                         
   6   5  13         11.58         16.10         2.55 o                         
   7   5  13          3.86          0.77         1.73 o                         
   8   5  13          1.73          2.07         2.87 o                         
 -14   6  13          0.72          1.50         3.89 o                         
 -13   6  13          0.05         -0.58         2.40 o                         
 -12   6  13         21.01         23.06         2.06 o                         
 -11   6  13         22.86         28.87         2.18 o                         
 -10   6  13         57.01         58.94         2.66 o                         
  -9   6  13          0.57          0.20         1.35 o                         
  -8   6  13         45.82         45.55         2.21 o                         
  -7   6  13          9.34          9.79         1.38 o                         
  -6   6  13          4.43          4.92         1.18 o                         
  -5   6  13         13.71          9.78         1.31 o                         
  -4   6  13          0.05         -1.00         1.00 o                         
  -3   6  13          3.10          1.20         1.05 o                         
  -2   6  13          0.30          1.08         1.09 o                         
  -1   6  13          5.04          3.74         1.04 o                         
   0   6  13         27.60         34.64         1.77 o                         
   1   6  13          0.14         -0.89         0.89 o                         
   2   6  13         30.36         34.33         3.07 o                         
   3   6  13          1.42          2.63         1.43 o                         
   4   6  13          2.26          3.08         1.59 o                         
   5   6  13          0.00         -1.39         1.39 o                         
   6   6  13          0.61          0.02         1.43 o                         
   7   6  13         10.64          7.97         1.97 o                         
   8   6  13          0.23         -2.09         2.69 o                         
 -13   7  13         11.66          9.42         4.22 o                         
 -12   7  13          4.58          6.31         2.30 o                         
 -11   7  13         40.49         59.96         3.02 o                         
 -10   7  13          4.59          5.49         1.63 o                         
  -9   7  13         57.84         60.69         2.91 o                         
  -8   7  13         43.72         48.83         2.58 o                         
  -7   7  13         23.65         31.24         2.11 o                         
  -6   7  13         30.35         35.12         2.01 o                         
  -5   7  13         15.32         16.08         1.52 o                         
  -4   7  13         10.79         10.83         1.34 o                         
  -3   7  13          0.18         -0.08         1.14 o                         
  -2   7  13          0.04          0.14         1.10 o                         
  -1   7  13          0.50          1.00         1.00 o                         
   0   7  13          0.01          0.13         1.15 o                         
   1   7  13          4.09          2.45         1.54 o                         
   2   7  13          2.62          2.49         1.33 o                         
   3   7  13          0.10         -1.49         1.49 o                         
   4   7  13          0.10         -0.82         1.54 o                         
   5   7  13         28.15         29.43         2.81 o                         
   6   7  13          7.32          7.87         3.69 o                         
   7   7  13          0.08         -1.32         2.66 o                         
 -11   8  13         13.38         12.55         3.45 o                         
 -10   8  13          8.24         13.59         2.79 o                         
  -9   8  13         10.44          8.68         1.80 o                         
  -8   8  13         31.58         34.24         2.58 o                         
  -7   8  13         23.60         25.17         2.26 o                         
  -6   8  13          1.21          0.76         1.33 o                         
  -5   8  13         16.27         20.47         1.70 o                         
  -4   8  13          6.65          4.16         1.40 o                         
  -3   8  13          0.20          0.28         1.25 o                         
  -2   8  13          0.28         -0.01         1.15 o                         
  -1   8  13          0.00          0.04         1.19 o                         
   0   8  13          3.33          2.13         1.22 o                         
   1   8  13          1.79          2.18         1.20 o                         
   2   8  13          1.57          0.50         1.38 o                         
   3   8  13          1.50         -1.77         1.84 o                         
   4   8  13          5.49          5.66         3.53 o                         
   5   8  13          2.96         -1.38         4.63 o                         
   6   8  13          7.19          6.01         4.88 o                         
 -10   9  13          0.41         -3.63         4.00 o                         
  -9   9  13          1.80         -0.10         3.37 o                         
  -8   9  13          0.65         -2.26         2.26 o                         
  -7   9  13         13.69         16.29         2.16 o                         
  -6   9  13          6.53         11.62         1.98 o                         
  -5   9  13          9.71          9.88         1.88 o                         
  -4   9  13         33.80         43.18         3.57 o                         
  -3   9  13          1.74          1.50         1.43 o                         
  -2   9  13          8.33         10.33         1.68 o                         
  -1   9  13          0.06         -1.31         1.31 o                         
   0   9  13          3.05          6.07         1.64 o                         
   1   9  13          5.77          7.58         1.66 o                         
   2   9  13          0.08         -3.63         3.63 o                         
   3   9  13          3.48          5.01         4.63 o                         
   4   9  13          2.50         -2.38         4.00 o                         
  -7  10  13          7.42          6.51         6.51 o                         
  -6  10  13         16.44         17.77         6.76 o                         
  -5  10  13         26.64         30.01         5.26 o                         
  -4  10  13         14.56         13.32         4.22 o                         
  -3  10  13          2.75          2.74         3.03 o                         
  -2  10  13          1.39         -1.32         2.26 o                         
  -1  10  13          0.99         -1.26         1.82 o                         
   0  10  13          1.13          3.94         2.39 o                         
   1  10  13          8.24         15.64         4.25 o                         
 -14   0  14         12.65          9.95         2.60 o                         
 -12   0  14         30.07         36.92         2.93 o                         
 -10   0  14         33.44         39.12         2.84 o                         
  -8   0  14        165.95        177.55         4.77 o                         
  -6   0  14         32.25         42.94         2.67 o                         
  -4   0  14         20.54         24.22         2.29 o                         
  -2   0  14        166.75        191.37         4.85 o                         
   0   0  14        173.38        191.35         5.14 o                         
   2   0  14        121.67        135.07         3.58 o                         
   4   0  14         28.22         26.76         3.88 o                         
   6   0  14         15.20          7.15         5.26 o                         
   8   0  14          3.04          7.61         3.25 o                         
 -16   1  14         16.92         10.26         5.76 o                         
 -15   1  14         13.29          7.79         2.34 o                         
 -14   1  14          0.42         -0.72         1.41 o                         
 -13   1  14         25.62         33.28         2.23 o                         
 -12   1  14          2.93          1.90         1.57 o                         
 -11   1  14          6.56          6.97         1.35 o                         
 -10   1  14          0.41         -0.57         1.09 o                         
  -9   1  14         35.30         31.70         1.79 o                         
  -8   1  14         10.76         10.09         1.41 o                         
  -7   1  14          1.41          1.84         1.01 o                         
  -6   1  14         15.99         16.19         1.43 o                         
  -5   1  14          4.12          4.82         1.27 o                         
  -4   1  14          0.18         -0.86         0.93 o                         
  -3   1  14        116.67        119.10         3.07 o                         
  -2   1  14         54.42         48.72         2.15 o                         
  -1   1  14        104.11        112.34         3.06 o                         
   0   1  14          1.00          0.98         0.89 o                         
   1   1  14         76.45         79.16         2.85 o                         
   2   1  14          8.27          8.26         0.99 o                         
   3   1  14          0.09         -0.61         0.95 o                         
   4   1  14          2.69          3.04         1.33 o                         
   5   1  14          4.25          0.89         1.66 o                         
   6   1  14          1.18         -1.60         1.60 o                         
   7   1  14         13.72         20.78         2.66 o                         
   8   1  14          8.49         12.62         2.99 o                         
 -15   2  14          5.02          2.23         3.18 o                         
 -14   2  14          0.73          1.59         1.69 o                         
 -13   2  14         20.02         19.40         1.82 o                         
 -12   2  14         14.32         17.37         1.66 o                         
 -11   2  14         36.46         41.66         3.05 o                         
 -10   2  14          0.01         -0.07         1.08 o                         
  -9   2  14         57.64         66.27         2.55 o                         
  -8   2  14          0.16         -0.15         0.96 o                         
  -7   2  14         10.89          9.03         1.26 o                         
  -6   2  14         30.17         25.74         1.62 o                         
  -5   2  14          4.26          8.62         1.19 o                         
  -4   2  14        130.91        122.34         2.94 o                         
  -3   2  14         10.29          9.01         1.23 o                         
  -2   2  14         22.86         24.04         1.52 o                         
  -1   2  14         69.99         66.87         2.18 o                         
   0   2  14          5.53          6.49         1.01 o                         
   1   2  14         11.41          7.93         1.09 o                         
   2   2  14         49.48         48.59         2.02 o                         
   3   2  14         30.26         30.90         2.42 o                         
   4   2  14          2.13          1.41         1.30 o                         
   5   2  14          5.75          5.87         1.92 o                         
   6   2  14         18.17         12.37         2.28 o                         
   7   2  14          2.95          2.88         1.83 o                         
   8   2  14          0.22          3.33         2.90 o                         
   9   2  14          7.15          8.76         5.26 o                         
 -15   3  14          8.44         10.04         4.91 o                         
 -14   3  14         36.24         49.14         3.71 o                         
 -13   3  14          0.07         -1.36         1.36 o                         
 -12   3  14         17.27         19.73         1.77 o                         
 -11   3  14         18.01         20.58         1.71 o                         
 -10   3  14          0.05         -0.88         1.22 o                         
  -9   3  14         13.74         15.82         1.41 o                         
  -8   3  14         24.32         26.98         2.23 o                         
  -7   3  14          1.73          1.95         1.03 o                         
  -6   3  14          0.77          0.25         0.96 o                         
  -5   3  14         49.83         53.41         2.12 o                         
  -4   3  14          1.74          0.58         0.97 o                         
  -3   3  14         12.80         12.26         1.41 o                         
  -2   3  14         21.80         19.12         1.43 o                         
  -1   3  14         17.21         19.60         1.44 o                         
   0   3  14          0.57         -0.04         0.83 o                         
   1   3  14          1.04         -0.21         0.77 o                         
   2   3  14         92.28        108.32         3.78 o                         
   3   3  14          0.73          1.57         1.15 o                         
   4   3  14          0.03          0.78         1.09 o                         
   5   3  14         31.02         24.97         2.44 o                         
   6   3  14          3.48          7.65         2.53 o                         
   7   3  14          0.00         -1.54         2.28 o                         
   8   3  14          0.10         -2.13         3.38 o                         
 -14   4  14          4.62          4.10         2.78 o                         
 -13   4  14          8.03         11.84         1.85 o                         
 -12   4  14          3.41          3.80         1.49 o                         
 -11   4  14         36.37         38.87         2.15 o                         
 -10   4  14         24.43         25.15         1.77 o                         
  -9   4  14         22.22         23.87         1.72 o                         
  -8   4  14         28.71         28.03         1.84 o                         
  -7   4  14          0.37         -0.12         1.12 o                         
  -6   4  14         41.64         44.35         2.37 o                         
  -5   4  14          6.18          4.09         1.17 o                         
  -4   4  14          0.23         -0.87         1.04 o                         
  -3   4  14         13.04         10.85         1.39 o                         
  -2   4  14          0.17         -0.90         0.90 o                         
  -1   4  14          8.19         11.71         1.35 o                         
   0   4  14         72.46         77.75         2.48 o                         
   1   4  14         10.53          9.67         1.56 o                         
   2   4  14          7.36          7.82         1.64 o                         
   3   4  14         10.19          9.77         1.85 o                         
   4   4  14          0.08         -0.52         1.38 o                         
   5   4  14          3.59          3.09         1.59 o                         
   6   4  14          6.23          4.09         1.76 o                         
   7   4  14          0.66          1.40         2.70 o                         
   8   4  14          2.56          3.75         4.38 o                         
 -14   5  14         12.00         15.39         6.26 o                         
 -13   5  14          0.08          0.51         2.72 o                         
 -12   5  14          0.34          0.69         1.50 o                         
 -11   5  14          1.17          1.70         1.43 o                         
 -10   5  14          9.28          7.15         1.65 o                         
  -9   5  14          6.70          4.08         1.78 o                         
  -8   5  14          7.44          5.51         1.35 o                         
  -7   5  14          0.69          0.36         1.11 o                         
  -6   5  14          2.24          1.62         1.31 o                         
  -5   5  14         12.55         13.58         1.51 o                         
  -4   5  14          3.00          2.89         1.21 o                         
  -3   5  14          0.97         -0.60         1.03 o                         
  -2   5  14          1.99          1.15         1.08 o                         
  -1   5  14          1.48         -0.82         1.01 o                         
   0   5  14          0.01         -0.93         0.93 o                         
   1   5  14          0.16         -0.94         0.94 o                         
   2   5  14         18.32         17.68         2.24 o                         
   3   5  14         28.39         30.78         2.68 o                         
   4   5  14          6.36          4.45         1.91 o                         
   5   5  14          0.67          0.60         2.29 o                         
   6   5  14          1.86          1.03         2.41 o                         
 -12   6  14          4.30          6.26         2.89 o                         
 -11   6  14          0.16         -0.75         1.50 o                         
 -10   6  14          4.25          7.28         1.71 o                         
  -9   6  14          3.13          1.79         1.47 o                         
  -8   6  14          4.85          2.93         1.34 o                         
  -7   6  14         16.94         11.42         1.46 o                         
  -6   6  14         13.93         13.10         1.48 o                         
  -5   6  14          3.46          2.77         1.26 o                         
  -4   6  14          5.92          3.55         1.35 o                         
  -3   6  14          2.45          2.08         1.18 o                         
  -2   6  14          3.57          2.97         1.22 o                         
  -1   6  14          6.48         12.07         1.48 o                         
   0   6  14          7.28         10.54         1.39 o                         
   1   6  14          0.58          1.51         1.28 o                         
   2   6  14          6.96          4.55         1.83 o                         
   3   6  14          9.20          5.67         2.14 o                         
   4   6  14          0.11          2.04         1.74 o                         
   5   6  14          5.03          4.28         2.78 o                         
   6   6  14          0.86          3.96         2.82 o                         
 -11   7  14          7.15          5.89         3.01 o                         
 -10   7  14          2.41          5.85         2.47 o                         
  -9   7  14         25.37         29.92         2.33 o                         
  -8   7  14          6.23          1.60         1.47 o                         
  -7   7  14          0.39          0.59         1.36 o                         
  -6   7  14          0.00         -0.71         1.15 o                         
  -5   7  14          2.77          0.64         1.37 o                         
  -4   7  14          8.71         15.80         1.78 o                         
  -3   7  14          2.44          2.66         1.43 o                         
  -2   7  14          4.08          2.97         1.44 o                         
  -1   7  14          0.66         -0.42         1.18 o                         
   0   7  14          7.79          7.04         1.37 o                         
   1   7  14          0.70          1.80         1.47 o                         
   2   7  14          0.01          0.44         1.80 o                         
   3   7  14          0.00         -1.47         1.73 o                         
   4   7  14          2.86          1.14         2.69 o                         
   5   7  14          0.53         -1.13         3.25 o                         
 -10   8  14          1.03          1.49         3.19 o                         
  -9   8  14          1.79          6.82         3.60 o                         
  -8   8  14          7.43          7.99         2.54 o                         
  -7   8  14          1.82          1.60         1.50 o                         
  -6   8  14          0.06         -1.36         1.36 o                         
  -5   8  14          5.69          1.84         1.72 o                         
  -4   8  14          0.33         -1.36         1.36 o                         
  -3   8  14          1.85          2.29         1.55 o                         
  -2   8  14          8.67          8.01         1.61 o                         
  -1   8  14          0.07          0.35         1.26 o                         
   0   8  14          3.45          4.94         1.45 o                         
   1   8  14          8.24         11.01         2.00 o                         
   2   8  14          3.67          1.40         2.96 o                         
  -9   9  14          3.87          4.25         4.13 o                         
  -8   9  14         13.08         18.08         4.30 o                         
  -7   9  14          8.65          4.00         5.38 o                         
  -5   9  14          0.98          3.75         5.51 o                         
  -4   9  14          0.04         -1.02         2.16 o                         
  -3   9  14          6.86          7.27         3.01 o                         
  -2   9  14          0.07         -1.08         1.81 o                         
  -1   9  14          5.19          7.13         2.11 o                         
   0   9  14          1.84          1.74         2.22 o                         
  -2  10  14         29.43         18.52         6.88 o                         
  -1  10  14          0.52          3.75         3.88 o                         
 -15   0  15          4.19          0.25         4.76 o                         
 -13   0  15         39.26         34.12         3.62 o                         
 -11   0  15          0.28         -1.70         1.70 o                         
  -9   0  15        165.76        203.14         5.44 o                         
  -7   0  15          0.45          0.86         1.60 o                         
  -5   0  15          0.78          0.84         1.56 o                         
  -3   0  15          5.01          7.24         1.71 o                         
  -1   0  15          9.80         13.63         1.86 o                         
   1   0  15         38.26         41.18         2.46 o                         
   3   0  15          1.87          4.05         2.56 o                         
   5   0  15          2.39          3.50         2.92 o                         
   7   0  15          4.42         15.02         5.38 o                         
 -14   1  15          0.45         -0.44         2.23 o                         
 -13   1  15         11.49         10.44         1.78 o                         
 -12   1  15          1.96          0.22         1.42 o                         
 -11   1  15         33.20         39.63         2.16 o                         
 -10   1  15          7.07          6.02         1.37 o                         
  -9   1  15         99.66        113.58         3.12 o                         
  -8   1  15         50.96         52.55         2.30 o                         
  -7   1  15         26.63         25.32         1.80 o                         
  -6   1  15         46.76         52.37         2.34 o                         
  -5   1  15          0.28         -0.77         1.03 o                         
  -4   1  15          2.31          1.56         1.07 o                         
  -3   1  15         43.54         41.72         1.99 o                         
  -2   1  15         21.81         20.79         1.49 o                         
  -1   1  15          0.08          0.76         0.90 o                         
   0   1  15          1.76          0.93         0.87 o                         
   1   1  15          5.00          6.61         0.99 o                         
   2   1  15          0.73          1.74         0.96 o                         
   3   1  15          6.48          3.11         1.47 o                         
   4   1  15          2.03          2.63         1.90 o                         
   5   1  15          0.02          1.41         1.79 o                         
   6   1  15          0.04         -0.24         1.92 o                         
   7   1  15          1.62          4.51         4.38 o                         
 -14   2  15         75.28         90.99         6.41 o                         
 -13   2  15          2.47          1.33         1.54 o                         
 -12   2  15          3.87          3.05         1.52 o                         
 -11   2  15          2.52          2.49         1.31 o                         
 -10   2  15        121.40        142.30         3.78 o                         
  -9   2  15         11.42          9.92         1.47 o                         
  -8   2  15         17.05         15.42         1.54 o                         
  -7   2  15          1.69          1.82         1.21 o                         
  -6   2  15          0.40          0.52         1.20 o                         
  -5   2  15          1.95          1.06         1.09 o                         
  -4   2  15          9.87         11.41         1.37 o                         
  -3   2  15          2.91          0.74         1.04 o                         
  -2   2  15         18.28         15.59         1.40 o                         
  -1   2  15         16.29         13.56         1.33 o                         
   0   2  15          8.91          8.34         1.12 o                         
   1   2  15          3.11          3.32         0.89 o                         
   2   2  15          1.13         -0.22         1.09 o                         
   3   2  15         19.30         26.35         2.31 o                         
   4   2  15          0.27          1.99         1.82 o                         
   5   2  15         15.28         23.45         3.38 o                         
   6   2  15          1.50          4.17         2.31 o                         
   7   2  15          0.56          4.58         3.38 o                         
 -14   3  15         14.13         16.46         4.91 o                         
 -13   3  15         15.67         12.58         2.52 o                         
 -12   3  15          7.28          5.95         1.50 o                         
 -11   3  15          0.78         -0.12         1.34 o                         
 -10   3  15          3.07          2.73         1.46 o                         
  -9   3  15         27.47         29.50         2.33 o                         
  -8   3  15          1.32          1.58         1.20 o                         
  -7   3  15         39.47         42.99         2.14 o                         
  -6   3  15          0.12         -0.62         1.03 o                         
  -5   3  15         34.55         32.61         1.92 o                         
  -4   3  15          3.35          1.98         1.25 o                         
  -3   3  15         37.10         40.27         1.99 o                         
  -2   3  15          0.06         -0.79         0.92 o                         
  -1   3  15          2.46          1.01         1.09 o                         
   0   3  15          0.15          0.00         0.85 o                         
   1   3  15         35.23         34.42         1.92 o                         
   2   3  15          4.49          7.85         1.45 o                         
   3   3  15          7.15          9.57         1.61 o                         
   4   3  15         37.77         44.92         3.25 o                         
   5   3  15          2.05          2.57         2.39 o                         
   6   3  15          0.18         -3.88         4.13 o                         
   7   3  15          1.28          8.63         5.38 o                         
 -14   4  15         16.59         29.91         8.01 o                         
 -13   4  15         10.22         13.89         6.51 o                         
 -12   4  15          4.07          7.28         1.85 o                         
 -11   4  15          0.07         -1.55         1.55 o                         
 -10   4  15         24.82         26.76         2.01 o                         
  -9   4  15          0.01         -1.19         1.30 o                         
  -8   4  15          6.38          5.66         1.44 o                         
  -7   4  15         49.94         58.42         2.64 o                         
  -6   4  15          7.82         10.12         1.57 o                         
  -5   4  15          9.38          6.64         1.41 o                         
  -4   4  15         47.16         48.77         2.40 o                         
  -3   4  15         15.80         16.90         1.64 o                         
  -2   4  15          2.52          1.37         1.12 o                         
  -1   4  15         21.96         17.15         1.52 o                         
   0   4  15         19.23         20.87         2.28 o                         
   1   4  15          0.46          2.45         1.22 o                         
   2   4  15          1.62          3.13         1.71 o                         
   3   4  15         16.91         25.98         2.27 o                         
   4   4  15          0.15          0.67         1.43 o                         
   5   4  15          0.06         -0.55         2.25 o                         
   6   4  15          0.03         -2.21         2.57 o                         
 -12   5  15          1.30          2.38         5.63 o                         
 -11   5  15          0.46         -1.11         1.71 o                         
 -10   5  15          0.01         -0.99         1.42 o                         
  -9   5  15         56.70         70.75         2.87 o                         
  -8   5  15         25.16         29.72         2.15 o                         
  -7   5  15          1.03          1.58         1.32 o                         
  -6   5  15         13.16         11.47         1.68 o                         
  -5   5  15         14.39         12.20         1.71 o                         
  -4   5  15         29.53         29.29         2.05 o                         
  -3   5  15          0.31          1.04         1.19 o                         
  -2   5  15          7.21          8.09         1.47 o                         
  -1   5  15          5.29          5.56         1.27 o                         
   0   5  15         22.20         18.59         1.60 o                         
   1   5  15         51.07         63.63         3.41 o                         
   2   5  15          0.87          2.25         1.53 o                         
   3   5  15          5.85          5.73         1.75 o                         
   4   5  15         14.64         19.99         2.67 o                         
   5   5  15          0.00          0.64         2.52 o                         
   6   5  15         10.51         11.76         5.51 o                         
 -12   6  15         26.37         36.67         9.26 o                         
 -11   6  15          3.71          6.29         3.76 o                         
 -10   6  15         42.81         58.86         4.38 o
[truncated: 27,541 more chars]
